# Supplementary material for: Long‐term changes in autumn–winter harvest distributions vary among duck species, months, and subpopulations
Source: Ecol Evol. 2024 Jun 3;14(6):e11331. doi: 10.1002/ece3.11331 (PMC11145621; doi:10.1002/ece3.11331)
Supplement: Supplementary file 1 — Data S1: [file ECE3-14-e11331-s001.zip]

Archive with 2 entries (2 files):
- supplemental_table_15.xlsx
- Waterfowl_SpatiotemporalDynamics_KDE_2024-03-01_SupplementalMaterial.docx
