# Supplementary material for: Long‐term changes in autumn–winter harvest distributions vary among duck species, months, and subpopulations
Source: Ecol Evol. 2024 Jun 3;14(6):e11331. doi: 10.1002/ece3.11331 (PMC11145621; doi:10.1002/ece3.11331)
Supplement: Supplementary file 1 — Data S1: [file ECE3-14-e11331-s001.zip › supplemental_table_15.xlsx]

## Sheet: bwte_mall_agesex_nopi_stats_bas
spp_age_sex	spp	age	sex	jvb	month	year	band_x	band_y	Hlong	Hlat	Hlonglat	N	ctr50x	ctr50y	ctr70x	ctr70y	ctr90x	ctr90y	ctr95x	ctr95y	nex50	sex50	eex50	wex50	nex70	sex70	eex70	wex70	nex90	sex90	eex90	wex90	nex95	sex95	eex95	wex95	rel_area50	rel_area50_sd	rel_area70	rel_area70_sd	rel_area90	rel_area90_sd	rel_area95	rel_area95_sd	overlap_HR50	overlap_HR50_sd	overlap_PHR50	overlap_PHR50_sd	overlap_BA50
BWTE-Both-Both	BWTE	Both	Both	PHWB	Oct	1960	-101.948	51.1104	1.5	1.5	0.25	37	-94.6317	45.2538	-94.6909	45.2891	-94.5047	45.1591	-93.7721	44.9399	46.4215	44.09	-93.3569	-95.9017	47.1117	43.5023	-92.7284	-96.624	48.6832	41.0515	-82.3194	-98.1625	48.8144	40.629	-81.9185	-98.2936	0.335778	0.184807	0.413284	0.177712	0.554296	0.152045	0.496838	0.154163	0.829574	0.308844	0.831262	0.309886	0.244588
BWTE-Both-Both	BWTE	Both	Both	PHWB	Oct	1961	0	0	1.5	1.5	0.25	8	0	0	0	0	0	0	0	0	0	0	0	0	0	0	0	0	0	0	0	0	0	0	0	0	0	0	0	0	0	0	0	0	0	0	0	0	0
BWTE-Both-Both	BWTE	Both	Both	PHWB	Oct	1962	0	0	1.5	1.5	0.25	22	0	0	0	0	0	0	0	0	0	0	0	0	0	0	0	0	0	0	0	0	0	0	0	0	0	0	0	0	0	0	0	0	0	0	0	0	0
BWTE-Both-Both	BWTE	Both	Both	PHWB	Oct	1963	-100.028	50.7404	1.5	1.5	0.25	87	-94.8238	44.6693	-94.496	44.3453	-93.8859	44.1191	-93.4228	43.9862	47.6447	41.7902	-92.082	-97.4444	47.9269	41.0832	-87.8029	-98.1726	48.4388	40.0471	-86.9229	-99.139	49.1133	39.2071	-82.3631	-99.9415	1.71547	0.944171	1.37231	0.590091	0.949136	0.260352	1.08901	0.33791	0.46415	0.197137	0.503568	0.206899	0.395632
BWTE-Both-Both	BWTE	Both	Both	PHWB	Oct	1964	-101.968	51.3279	1.5	1.5	0.25	107	-93.9659	44.3779	-93.6476	44.2822	-93.334	43.8035	-93.1554	43.2984	46.5816	42.3325	-91.2455	-96.2395	47.2202	41.581	-89.6138	-96.9463	48.4819	36.838	-86.9994	-98.2712	49.1262	35.7927	-83.5876	-98.9304	0.948783	0.522197	0.993471	0.427192	1.02676	0.281645	1.18934	0.369039	0.651134	0.169392	0.666329	0.168912	0.351672
BWTE-Both-Both	BWTE	Both	Both	PHWB	Oct	1965	-102.468	51.3731	1.5	1.5	0.25	65	-93.7357	44.3082	-93.23	44.2412	-92.8549	44.2992	-92.9148	44.4005	46.179	42.4301	-88.3252	-96.0239	46.5797	42.0479	-87.8249	-96.5239	48.2984	40.8551	-86.4572	-98.2508	48.9406	40.4875	-85.9583	-98.8162	0.757248	0.416779	0.675147	0.290313	0.862385	0.236556	0.834652	0.258983	0.69074	0.171503	0.704422	0.17064	0.312749
BWTE-Both-Both	BWTE	Both	Both	PHWB	Oct	1966	-101.934	51.1528	1.5	1.5	0.25	96	-93.7562	44.7553	-93.4794	44.6634	-94.2469	43.3507	-94.545	43.0616	47.0103	42.8619	-89.3859	-97.1533	47.4635	42.3232	-88.6243	-97.6427	48.4697	34.4746	-87.2145	-99.7233	48.9901	33.9061	-86.3845	-100.279	1.16714	0.642377	1.04671	0.450085	1.02698	0.281705	1.1249	0.349044	0.590252	0.184668	0.599884	0.190483	0.342842
BWTE-Both-Both	BWTE	Both	Both	PHWB	Oct	1967	-102.181	51.2968	1.5	1.5	0.25	89	-94.7519	45.4177	-93.8265	44.9788	-91.8719	44.4182	-91.4657	44.2399	47.4732	43.3777	-92.6542	-97.0563	47.8811	42.6491	-88.4568	-97.4548	49.2115	39.3946	-83.5057	-98.6634	49.6587	35.0783	-82.6249	-99.0791	0.989078	0.544374	0.962521	0.413884	1.20308	0.330011	1.1954	0.370921	0.642258	0.277729	0.661647	0.284304	0.36315
BWTE-Both-Both	BWTE	Both	Both	PHWB	Oct	1968	0	0	1.5	1.5	0.25	19	0	0	0	0	0	0	0	0	0	0	0	0	0	0	0	0	0	0	0	0	0	0	0	0	0	0	0	0	0	0	0	0	0	0	0	0	0
BWTE-Both-Both	BWTE	Both	Both	PHWB	Oct	1969	-100.913	50.9744	1.5	1.5	0.25	127	-93.8552	45.2511	-93.0887	45.0287	-92.5666	45.0326	-92.6336	45.1015	47.232	43.4565	-90.5708	-96.1915	47.6374	42.959	-88.6475	-96.5454	49.0749	41.6001	-86.9042	-97.8311	49.517	37.6073	-83.1438	-100.273	0.997424	0.548968	0.892034	0.383575	0.857424	0.235195	0.814963	0.252874	0.638148	0.219282	0.663151	0.221102	0.370305
BWTE-Both-Both	BWTE	Both	Both	PHWB	Oct	1970	-100.305	50.9842	1.5	1.5	0.25	116	-92.67	45.062	-92.3706	44.8633	-92.2405	44.6029	-92.2752	44.5427	47.6641	42.6791	-88.4995	-95.9465	48.0434	42.0667	-87.9488	-96.3974	49.2698	40.4292	-86.0568	-97.9044	49.6589	40.0017	-84.757	-99.3367	1.22487	0.674152	1.11475	0.479344	1.10557	0.303263	1.08002	0.335119	0.556366	0.186875	0.570598	0.188092	0.354489
BWTE-Both-Both	BWTE	Both	Both	PHWB	Oct	1971	-101.398	51.1256	1.5	1.5	0.25	142	-93.5333	44.9115	-92.9264	44.5318	-92.4975	44.0851	-92.7006	44.0227	47.6172	41.6396	-88.5816	-96.9904	47.9549	40.7429	-87.9726	-97.367	48.9421	37.9445	-86.5207	-99.3177	49.4096	37.2074	-85.4951	-104.104	1.30977	0.720877	1.20031	0.516132	1.2201	0.334678	1.25606	0.389741	0.552952	0.227457	0.5775	0.23854	0.3667
BWTE-Both-Both	BWTE	Both	Both	PHWB	Oct	1972	-101.843	51.2463	1.5	1.5	0.25	45	-92.9054	41.5807	-93.1354	42.2303	-93.4675	42.5187	-93.4466	42.6298	45.5016	37.7423	-87.9567	-95.2935	46.4906	37.4786	-87.4225	-98.4163	47.6639	37.0856	-86.7202	-99.2632	48.2865	36.7653	-85.6211	-99.7444	1.86973	1.02907	1.87004	0.804117	1.19728	0.328418	1.14223	0.354423	0.280562	0.205116	0.229553	0.210086	0.209695
BWTE-Both-Both	BWTE	Both	Both	PHWB	Oct	1973	-101.666	51.01	1.5	1.5	0.25	75	-92.4161	44.4729	-92.9635	43.9931	-93.5311	43.507	-93.9644	43.2899	47.5809	41.6822	-87.7013	-96.941	47.8294	39.8486	-87.4298	-98.4093	48.6072	38.1043	-86.613	-99.6384	49.1229	37.1401	-83.604	-106.767	1.68451	0.92713	1.39497	0.599835	1.17041	0.321048	1.2277	0.380942	0.50399	0.180058	0.510632	0.181592	0.364859
BWTE-Both-Both	BWTE	Both	Both	PHWB	Oct	1974	-101.214	51.1524	1.5	1.5	0.25	70	-94.5378	44.9802	-93.7428	44.5029	-93.6596	44.1206	-93.7242	44.0227	47.4963	42.8894	-91.9553	-97.0743	47.9036	42.0038	-87.9882	-98.0065	48.6405	40.6867	-86.8294	-100.107	49.0006	40.1902	-86.333	-100.901	1.30973	0.720859	1.32284	0.568823	1.00115	0.27462	0.938578	0.291231	0.570041	0.221564	0.603701	0.22884	0.391368
BWTE-Both-Both	BWTE	Both	Both	PHWB	Oct	1975	-100.811	50.9736	1.5	1.5	0.25	117	-92.1615	44.3861	-91.8507	44.1096	-92.5345	43.3167	-92.7283	43.1792	46.6982	41.9017	-87.2425	-96.0795	47.3795	41.0708	-86.1618	-96.9288	48.919	36.0218	-84.4965	-99.2701	49.3017	35.2003	-83.6888	-99.6316	1.32297	0.728142	1.56872	0.674548	1.56996	0.430645	1.38443	0.429575	0.555249	0.168215	0.577568	0.165976	0.329746
BWTE-Both-Both	BWTE	Both	Both	PHWB	Oct	1976	-100.481	50.6759	1.5	1.5	0.25	72	-91.1796	43.7957	-91.4737	43.8166	-92.4097	44.0557	-92.5491	44.1224	45.563	41.7602	-87.5408	-94.6547	45.9491	41.1917	-87.1102	-95.2806	49.0946	39.9615	-85.5747	-99.8578	49.7092	39.6196	-81.3371	-100.429	1.19885	0.659828	1.07693	0.463079	1.04707	0.287217	1.14533	0.355385	0.382975	0.226143	0.377744	0.230199	0.227272
BWTE-Both-Both	BWTE	Both	Both	PHWB	Oct	1977	-100.075	51.3808	1.5	1.5	0.25	79	-94.1906	45.1474	-93.0462	44.2555	-92.4466	42.8735	-92.1386	42.662	47.5108	42.3932	-89.497	-96.8574	47.8755	39.0116	-88.39	-97.2256	48.9522	34.5348	-81.4651	-98.4903	49.1816	33.8991	-80.7402	-102.579	0.969824	0.533777	1.1557	0.49695	1.52364	0.417941	1.40598	0.43626	0.616731	0.27175	0.637648	0.282237	0.297617
BWTE-Both-Both	BWTE	Both	Both	PHWB	Oct	1978	-100.618	50.7726	1.5	1.5	0.25	96	-91.8748	44.1151	-92.0848	44.2292	-91.7756	44.0779	-91.4829	43.8483	46.5336	42.5308	-87.6606	-95.4493	47.5308	41.8145	-87.1404	-96.3639	48.5423	40.4392	-83.1887	-97.3708	48.8694	38.0305	-82.6147	-97.7163	1.03169	0.567826	1.16761	0.502072	0.983091	0.269666	0.980441	0.30422	0.577968	0.17894	0.578735	0.183143	0.285268
BWTE-Both-Both	BWTE	Both	Both	PHWB	Oct	1979	-101.913	51.5801	1.5	1.5	0.25	52	-91.5686	43.9725	-91.5516	43.9812	-91.5913	43.9394	-91.5694	43.6921	45.8697	42.3352	-88.4969	-94.4133	46.4421	41.7741	-87.9573	-94.959	47.6334	39.9093	-86.9151	-96.3117	48.1832	38.1876	-86.441	-96.9941	0.883692	0.486372	0.817608	0.351571	0.735574	0.201771	0.785286	0.243666	0.537681	0.225215	0.543217	0.226502	0.263007
BWTE-Both-Both	BWTE	Both	Both	PHWB	Oct	1980	0	0	1.5	1.5	0.25	26	0	0	0	0	0	0	0	0	0	0	0	0	0	0	0	0	0	0	0	0	0	0	0	0	0	0	0	0	0	0	0	0	0	0	0	0	0
BWTE-Both-Both	BWTE	Both	Both	PHWB	Oct	1981	-103.019	51.3319	1.5	1.5	0.25	57	-94.3652	40.5816	-93.9922	41.2419	-93.2963	41.9706	-92.9409	41.8879	46.4566	35.0058	-87.5839	-97.3259	46.797	34.8685	-87.246	-97.4634	47.6369	34.4217	-86.3683	-98.245	48.4321	33.9321	-85.5027	-99.6945	1.70053	0.935948	1.23713	0.531965	1.01831	0.279326	1.38623	0.430132	0.33695	0.0789887	0.264859	0.0615258	0.232327
BWTE-Both-Both	BWTE	Both	Both	PHWB	Oct	1982	-101.335	50.8651	1.5	1.5	0.25	84	-93.6016	44.3084	-92.8355	44.2447	-93.3625	43.9929	-93.7361	43.3538	45.9505	42.7635	-91.2061	-95.6976	46.6025	42.3037	-87.9495	-96.5968	47.9808	37.9986	-86.2767	-99.4674	48.455	36.8893	-85.5812	-99.9817	0.781699	0.430236	0.92567	0.398038	0.966413	0.265091	1.05886	0.328554	0.662796	0.156688	0.688744	0.158021	0.314816
BWTE-Both-Both	BWTE	Both	Both	PHWB	Oct	1983	-100.699	51.0938	1.5	1.5	0.25	143	-91.9198	44.1109	-92.3916	43.2473	-92.5851	42.7062	-92.4517	42.6889	46.7481	35.5383	-87.5029	-97.1648	47.3165	34.672	-86.9894	-98.0283	48.3849	33.7252	-81.3248	-99.6328	48.8493	33.512	-80.7007	-100.384	1.46388	0.805701	1.67244	0.719147	1.53709	0.42163	1.44113	0.447168	0.509013	0.148867	0.527343	0.149999	0.335621
BWTE-Both-Both	BWTE	Both	Both	PHWB	Oct	1984	-101.017	51.1103	1.5	1.5	0.25	68	-90.8328	43.6053	-91.258	43.6873	-91.249	43.0061	-91.4114	42.8908	45.5316	41.5107	-87.6723	-94.4214	46.6525	40.3201	-87.2169	-95.9362	48.4434	37.2622	-85.7477	-97.7617	48.7736	36.9896	-85.462	-98.0727	1.24392	0.684636	1.21767	0.523596	1.24561	0.341676	1.11816	0.346954	0.409195	0.204355	0.411175	0.215695	0.235567
BWTE-Both-Both	BWTE	Both	Both	PHWB	Oct	1985	0	0	1.5	1.5	0.25	22	0	0	0	0	0	0	0	0	0	0	0	0	0	0	0	0	0	0	0	0	0	0	0	0	0	0	0	0	0	0	0	0	0	0	0	0	0
BWTE-Both-Both	BWTE	Both	Both	PHWB	Oct	1986	-103.409	51.5756	1.5	1.5	0.25	43	-93.4495	44.6294	-93.2636	44.6907	-93.0065	44.3963	-93.4863	44.0574	46.3976	42.9979	-88.1821	-96.9285	47.1088	42.5801	-87.4133	-98.4784	48.2675	39.8048	-81.4813	-99.481	48.7112	38.2357	-81.0454	-107.152	1.05084	0.578367	1.25068	0.537792	1.03757	0.284609	1.08795	0.337581	0.591859	0.154085	0.630645	0.158365	0.3229
BWTE-Both-Both	BWTE	Both	Both	PHWB	Oct	1987	0	0	1.5	1.5	0.25	19	0	0	0	0	0	0	0	0	0	0	0	0	0	0	0	0	0	0	0	0	0	0	0	0	0	0	0	0	0	0	0	0	0	0	0	0	0
BWTE-Both-Both	BWTE	Both	Both	PHWB	Oct	1988	0	0	1.5	1.5	0.25	12	0	0	0	0	0	0	0	0	0	0	0	0	0	0	0	0	0	0	0	0	0	0	0	0	0	0	0	0	0	0	0	0	0	0	0	0	0
BWTE-Both-Both	BWTE	Both	Both	PHWB	Oct	1989	0	0	1.5	1.5	0.25	14	0	0	0	0	0	0	0	0	0	0	0	0	0	0	0	0	0	0	0	0	0	0	0	0	0	0	0	0	0	0	0	0	0	0	0	0	0
BWTE-Both-Both	BWTE	Both	Both	PHWB	Oct	1990	-104.116	51.0672	1.5	1.5	0.25	31	-93.9624	44.8657	-92.8977	44.5469	-92.9993	44.2752	-92.9783	44.0526	46.6745	42.7863	-88.5646	-96.27	47.3774	41.8279	-87.7205	-96.9611	48.2851	39.7316	-87.0538	-105.268	48.7783	39.2827	-79.7532	-105.717	0.718196	0.395285	0.906706	0.389884	0.710407	0.194867	0.70025	0.21728	0.739678	0.215006	0.756357	0.219966	0.303996
BWTE-Both-Both	BWTE	Both	Both	PHWB	Oct	1991	0	0	1.5	1.5	0.25	24	0	0	0	0	0	0	0	0	0	0	0	0	0	0	0	0	0	0	0	0	0	0	0	0	0	0	0	0	0	0	0	0	0	0	0	0	0
BWTE-Both-Both	BWTE	Both	Both	PHWB	Oct	1992	0	0	1.5	1.5	0.25	25	0	0	0	0	0	0	0	0	0	0	0	0	0	0	0	0	0	0	0	0	0	0	0	0	0	0	0	0	0	0	0	0	0	0	0	0	0
BWTE-Both-Both	BWTE	Both	Both	PHWB	Oct	1993	0	0	1.5	1.5	0.25	12	0	0	0	0	0	0	0	0	0	0	0	0	0	0	0	0	0	0	0	0	0	0	0	0	0	0	0	0	0	0	0	0	0	0	0	0	0
BWTE-Both-Both	BWTE	Both	Both	PHWB	Oct	1994	-103.402	51.4167	1.5	1.5	0.25	35	-92.2984	43.152	-92.7715	43.2444	-92.2775	43.1884	-92.3497	43.2711	45.7668	39.6102	-86.4539	-99.2416	46.3745	39.2987	-83.7271	-99.5417	47.8632	38.0986	-82.4616	-100.09	48.6379	37.8809	-82.2276	-100.239	1.82038	1.00191	1.76846	0.760437	1.38915	0.38105	1.21903	0.378252	0.229525	0.112236	0.220994	0.122488	0.170299
BWTE-Both-Both	BWTE	Both	Both	PHWB	Oct	1995	0	0	1.5	1.5	0.25	24	0	0	0	0	0	0	0	0	0	0	0	0	0	0	0	0	0	0	0	0	0	0	0	0	0	0	0	0	0	0	0	0	0	0	0	0	0
BWTE-Both-Both	BWTE	Both	Both	PHWB	Oct	1996	-104.069	51.6848	1.5	1.5	0.25	46	-93.9828	44.0733	-94.0667	43.0483	-93.7121	42.0488	-93.4843	41.9724	46.3142	32.6883	-88.718	-100.145	46.8578	32.015	-88.0813	-100.818	47.832	31.2583	-82.7787	-101.575	48.0649	31.1114	-82.3082	-101.722	0.988033	0.543799	1.39191	0.598519	1.39215	0.381871	1.21745	0.37776	0.593104	0.158665	0.618185	0.162571	0.263545
BWTE-Both-Both	BWTE	Both	Both	PHWB	Oct	1997	-105.213	51.7463	1.5	1.5	0.25	91	-94.3046	36.1663	-93.5638	38.235	-93.9115	39.4452	-94.0753	39.5962	46.0175	27.3216	-89.0108	-98.1173	46.8364	27.0022	-87.8844	-98.4253	49.4928	26.3558	-86.7711	-101.322	49.9171	26.1575	-83.6035	-105.122	2.60874	1.43581	2.85676	1.22841	2.36085	0.647591	2.11187	0.655291	0.265297	0.0543336	0.205608	0.0406857	0.22054
BWTE-Both-Both	BWTE	Both	Both	PHWB	Oct	1998	-104.217	51.2855	1.5	1.5	0.25	61	-95.1198	33.4063	-94.7461	35.8352	-94.7117	37.2286	-94.4633	37.8971	45.8909	27.1102	-89.9362	-98.4226	46.7572	26.9348	-89.3608	-98.5885	47.8419	26.5816	-88.601	-98.9227	48.528	26.3011	-85.1372	-99.2675	3.88113	2.13612	3.07098	1.32052	1.92316	0.52753	1.92958	0.598727	0.121707	0.0322453	0.0416251	0.0107391	0.110855
BWTE-Both-Both	BWTE	Both	Both	PHWB	Oct	1999	-104.855	51.593	1.5	1.5	0.25	86	-95.1032	34.0092	-94.8713	36.4181	-94.7209	37.6951	-94.7506	38.164	46.4392	26.7638	-88.2075	-99.2588	47.28	26.3705	-87.497	-100.114	48.1191	25.9167	-82.5497	-104.678	48.5828	25.6299	-81.9076	-105.649	4.67837	2.57491	4.02668	1.73147	2.48512	0.681679	2.3696	0.735262	0.145538	0.0436182	0.0715472	0.0213831	0.162821
BWTE-Both-Both	BWTE	Both	Both	PHWB	Oct	2000	-105.173	51.2232	1.5	1.5	0.25	56	-95.5263	33.8922	-94.9527	36.1846	-94.7497	37.1663	-94.728	37.893	47.01	26.5918	-89.0375	-99.0249	47.6802	26.2466	-82.6782	-99.32	48.2766	26.0745	-81.9026	-99.9982	49.1656	25.912	-81.531	-107.116	4.21563	2.32022	3.48726	1.49952	1.74559	0.478822	1.61998	0.502662	0.191567	0.0593387	0.0979168	0.0305613	0.213261
BWTE-Both-Both	BWTE	Both	Both	PHWB	Oct	2001	-105.798	52.0995	1.5	1.5	0.25	31	-95.1191	35.2432	-95.2292	36.4654	-95.0368	37.7928	-94.9762	38.2074	48.6246	27.024	-91.7164	-103.869	48.9369	26.9284	-81.5058	-104.679	49.2221	26.8175	-81.0371	-105.23	49.344	26.7641	-80.8795	-105.441	3.87603	2.13331	2.55596	1.09906	1.35719	0.372283	1.1647	0.361394	0.173103	0.0476498	0.0989892	0.0255723	0.187578
BWTE-Both-Both	BWTE	Both	Both	PHWB	Oct	2002	-104.729	51.1875	1.5	1.5	0.25	48	-95.8874	41.3227	-95.3821	41.6779	-94.371	41.9314	-94.3762	42.0918	46.5682	36.7855	-93.0317	-98.7834	47.2556	36.2423	-88.2162	-99.3089	47.896	35.6785	-87.2139	-99.8592	48.755	35.4695	-86.9286	-100.379	1.28674	0.708203	1.4965	0.643494	1.3096	0.359229	1.20585	0.374162	0.36694	0.127155	0.360731	0.125196	0.22029
BWTE-Both-Both	BWTE	Both	Both	PHWB	Oct	2003	-104.129	51.2845	1.5	1.5	0.25	58	-94.268	35.2326	-94.2594	37.2913	-94.3985	38.703	-94.1343	39.1592	46.4791	26.281	-87.3321	-99.0414	47.8957	26.0576	-86.7056	-99.2837	48.9728	25.6412	-84.8904	-101.14	49.4933	25.3513	-81.9027	-102.272	4.33929	2.38828	3.40369	1.46359	2.21098	0.606481	2.14908	0.666837	0.198598	0.0506856	0.103517	0.0273537	0.219973
BWTE-Both-Both	BWTE	Both	Both	PHWB	Oct	2004	-104.907	51.1356	1.5	1.5	0.25	51	-93.9117	34.9574	-93.4201	36.8671	-93.367	37.9187	-93.4388	38.064	45.5789	26.7317	-86.3464	-98.4537	46.3532	26.4973	-85.8841	-102.481	48.6806	26.1934	-82.2107	-106.366	48.9754	26.1534	-82.0986	-106.617	4.13092	2.2736	3.37872	1.45285	2.11459	0.580041	1.69954	0.527349	0.124013	0.0421817	0.0680135	0.0224849	0.133965
BWTE-Both-Both	BWTE	Both	Both	PHWB	Oct	2005	-104.537	50.9684	1.5	1.5	0.25	58	-93.9341	43.5088	-94.1639	43.3103	-94.131	42.9527	-94.3376	42.994	46.7081	36.6807	-88.5922	-99.822	47.2285	36.1983	-87.7699	-100.303	48.6783	35.7503	-81.3493	-100.751	49.3797	35.4682	-80.8954	-104.996	1.53381	0.844186	1.55182	0.66728	1.12875	0.309621	1.184	0.367383	0.512699	0.121963	0.541628	0.124754	0.348898
BWTE-Both-Both	BWTE	Both	Both	PHWB	Oct	2006	-107.552	51.4763	1.5	1.5	0.25	43	-97.9177	42.8095	-98.1031	42.4329	-97.6197	42.47	-97.7205	42.5851	47.1518	38.7797	-93.102	-106.197	48.0691	37.495	-89.7035	-106.603	49.3689	36.4889	-86.7347	-107.606	49.5489	36.3601	-86.0977	-107.926	2.02655	1.11538	2.01456	0.866262	1.68459	0.462091	1.43868	0.446408	0.271649	0.123882	0.278461	0.123996	0.223477
BWTE-Both-Both	BWTE	Both	Both	PHWB	Oct	2007	-104.654	51.4009	1.5	1.5	0.25	46	-93.9707	44.4408	-93.6649	43.7686	-93.4121	43.2857	-93.4387	43.0743	47.3052	40.9799	-88.4076	-97.2987	47.6526	39.3776	-88.0017	-98.1526	48.1581	38.5114	-87.4677	-99.2252	48.6516	37.9343	-83.4843	-99.9529	0.871259	0.479529	1.03234	0.443905	0.84111	0.23072	0.947169	0.293897	0.490396	0.182225	0.502896	0.188912	0.208305
BWTE-Both-Both	BWTE	Both	Both	PHWB	Oct	2008	0	0	1.5	1.5	0.25	27	0	0	0	0	0	0	0	0	0	0	0	0	0	0	0	0	0	0	0	0	0	0	0	0	0	0	0	0	0	0	0	0	0	0	0	0	0
BWTE-Both-Both	BWTE	Both	Both	PHWB	Oct	2009	0	0	1.5	1.5	0.25	22	0	0	0	0	0	0	0	0	0	0	0	0	0	0	0	0	0	0	0	0	0	0	0	0	0	0	0	0	0	0	0	0	0	0	0	0	0
BWTE-Both-Both	BWTE	Both	Both	PHWB	Oct	2010	0	0	1.5	1.5	0.25	21	0	0	0	0	0	0	0	0	0	0	0	0	0	0	0	0	0	0	0	0	0	0	0	0	0	0	0	0	0	0	0	0	0	0	0	0	0
BWTE-Both-Both	BWTE	Both	Both	PHWB	Oct	2011	0	0	1.5	1.5	0.25	10	0	0	0	0	0	0	0	0	0	0	0	0	0	0	0	0	0	0	0	0	0	0	0	0	0	0	0	0	0	0	0	0	0	0	0	0	0
BWTE-Both-Both	BWTE	Both	Both	PHWB	Oct	2012	0	0	1.5	1.5	0.25	18	0	0	0	0	0	0	0	0	0	0	0	0	0	0	0	0	0	0	0	0	0	0	0	0	0	0	0	0	0	0	0	0	0	0	0	0	0
BWTE-Both-Both	BWTE	Both	Both	PHWB	Oct	2013	-104.829	51.8165	1.5	1.5	0.25	47	-92.9024	44.1295	-92.7893	43.9571	-93.1878	43.4962	-92.9539	43.2233	46.6202	41.397	-88.6286	-97.1234	47.3026	40.2784	-87.9971	-97.9513	48.6539	37.3766	-84.8413	-99.735	49.2	36.946	-83.1607	-100.167	1.67121	0.91981	1.52286	0.654831	1.15934	0.31801	1.19827	0.371812	0.511188	0.12151	0.545112	0.121102	0.404183
BWTE-Both-Both	BWTE	Both	Both	PHWB	Oct	2014	0	0	1.5	1.5	0.25	26	0	0	0	0	0	0	0	0	0	0	0	0	0	0	0	0	0	0	0	0	0	0	0	0	0	0	0	0	0	0	0	0	0	0	0	0	0
BWTE-Both-Both	BWTE	Both	Both	PHWB	Oct	2015	-103.541	51.5532	1.5	1.5	0.25	58	-95.1551	35.6961	-94.8324	37.1108	-94.2221	38.4848	-94.0352	38.8055	46.8304	26.3994	-90.3404	-98.7961	47.5496	26.2786	-88.7399	-99.2139	48.4451	26.0397	-86.3921	-100.279	48.8946	25.8747	-80.1538	-100.806	3.88332	2.13733	2.69983	1.16093	1.63539	0.448594	1.48334	0.460266	0.185351	0.0560293	0.130427	0.0384391	0.212835
BWTE-Both-Both	BWTE	Both	Both	PHWB	Oct	2016	-104.133	51.6839	1.5	1.5	0.25	39	-92.8797	44.4454	-93.0848	44.2145	-93.3206	43.8226	-93.2778	43.7763	47.5427	41.4668	-87.6952	-96.6865	47.977	37.9459	-84.7928	-99.1826	48.9512	37.2085	-83.4248	-100.221	49.1132	37.0786	-83.1956	-100.379	1.893	1.04188	1.68122	0.722923	1.27898	0.35083	1.07092	0.332295	0.446797	0.102149	0.46302	0.104942	0.342283
BWTE-Both-Both	BWTE	Both	Both	PHWB	Oct	2017	-104.614	51.7604	1.5	1.5	0.25	45	-93.7275	41.2663	-93.09	41.6433	-92.9745	42.5116	-92.9803	42.8439	44.6283	38.1765	-88.001	-98.9699	48.5683	37.7909	-81.7397	-99.6957	49.2282	37.4153	-81.0379	-100.514	49.5919	37.137	-80.6326	-101.049	2.36011	1.29897	1.95076	0.838827	1.29021	0.35391	1.2758	0.395868	0.0851397	0.0849299	0.0715596	0.072431	0.0701514
BWTE-Both-Both	BWTE	Both	Both	PHWB	Oct	2018	0	0	1.5	1.5	0.25	17	0	0	0	0	0	0	0	0	0	0	0	0	0	0	0	0	0	0	0	0	0	0	0	0	0	0	0	0	0	0	0	0	0	0	0	0	0
BWTE-Both-Both	BWTE	Both	Both	PHWB	Oct	2019	0	0	1.5	1.5	0.25	27	0	0	0	0	0	0	0	0	0	0	0	0	0	0	0	0	0	0	0	0	0	0	0	0	0	0	0	0	0	0	0	0	0	0	0	0	0
BWTE-Both-Both	BWTE	Both	Both	PHWB	Nov	1960	-107.497	51.9113	1.5	1.5	0.25	31	-91.8008	29.7208	-91.6753	29.7113	-92.106	30.6942	-92.4343	31.2369	30.5564	28.9613	-89.8289	-93.5902	31.053	28.4665	-89.0274	-94.2658	45.0841	26.6346	-86.9512	-102.265	45.346	26.546	-86.8575	-102.964	1.28931	0.652955	0.969579	0.284683	1.55085	0.830741	1.33847	0.821756	0.562526	0.196484	0.56039	0.199441	0.233603
BWTE-Both-Both	BWTE	Both	Both	PHWB	Nov	1961	0	0	1.5	1.5	0.25	19	0	0	0	0	0	0	0	0	0	0	0	0	0	0	0	0	0	0	0	0	0	0	0	0	0	0	0	0	0	0	0	0	0	0	0	0	0
BWTE-Both-Both	BWTE	Both	Both	PHWB	Nov	1962	0	0	1.5	1.5	0.25	4	0	0	0	0	0	0	0	0	0	0	0	0	0	0	0	0	0	0	0	0	0	0	0	0	0	0	0	0	0	0	0	0	0	0	0	0	0
BWTE-Both-Both	BWTE	Both	Both	PHWB	Nov	1963	0	0	1.5	1.5	0.25	8	0	0	0	0	0	0	0	0	0	0	0	0	0	0	0	0	0	0	0	0	0	0	0	0	0	0	0	0	0	0	0	0	0	0	0	0	0
BWTE-Both-Both	BWTE	Both	Both	PHWB	Nov	1964	0	0	1.5	1.5	0.25	26	0	0	0	0	0	0	0	0	0	0	0	0	0	0	0	0	0	0	0	0	0	0	0	0	0	0	0	0	0	0	0	0	0	0	0	0	0
BWTE-Both-Both	BWTE	Both	Both	PHWB	Nov	1965	0	0	1.5	1.5	0.25	7	0	0	0	0	0	0	0	0	0	0	0	0	0	0	0	0	0	0	0	0	0	0	0	0	0	0	0	0	0	0	0	0	0	0	0	0	0
BWTE-Both-Both	BWTE	Both	Both	PHWB	Nov	1966	0	0	1.5	1.5	0.25	29	0	0	0	0	0	0	0	0	0	0	0	0	0	0	0	0	0	0	0	0	0	0	0	0	0	0	0	0	0	0	0	0	0	0	0	0	0
BWTE-Both-Both	BWTE	Both	Both	PHWB	Nov	1967	-103.076	51.3674	1.5	1.5	0.25	44	-90.6099	29.6964	-91.3187	29.7295	-92.2789	32.4119	-92.5588	33.7753	31.077	28.3196	-88.8858	-92.525	31.9251	27.4725	-87.9714	-95.1199	45.4809	26.5336	-83.3538	-98.5559	45.7834	25.7235	-82.4471	-99.2901	2.06142	1.04398	2.07888	0.610392	1.61223	0.863621	1.73472	1.06503	0.547476	0.225757	0.596216	0.212666	0.369562
BWTE-Both-Both	BWTE	Both	Both	PHWB	Nov	1968	0	0	1.5	1.5	0.25	3	0	0	0	0	0	0	0	0	0	0	0	0	0	0	0	0	0	0	0	0	0	0	0	0	0	0	0	0	0	0	0	0	0	0	0	0	0
BWTE-Both-Both	BWTE	Both	Both	PHWB	Nov	1969	0	0	1.5	1.5	0.25	26	0	0	0	0	0	0	0	0	0	0	0	0	0	0	0	0	0	0	0	0	0	0	0	0	0	0	0	0	0	0	0	0	0	0	0	0	0
BWTE-Both-Both	BWTE	Both	Both	PHWB	Nov	1970	-102.613	51.562	1.5	1.5	0.25	39	-90.3014	29.671	-90.6491	29.9119	-91.4187	31.5193	-91.6592	32.1123	30.4009	28.9438	-89.5267	-91.0789	35.9166	27.6043	-88.115	-93.9347	44.6848	26.6615	-87.1219	-96.7681	45.4359	25.8996	-86.8589	-98.6053	0.481781	0.243992	1.48642	0.436437	1.60721	0.86093	1.56966	0.963692	0.937336	0.110569	0.940203	0.106515	0.165139
BWTE-Both-Both	BWTE	Both	Both	PHWB	Nov	1971	-102.921	51.2849	1.5	1.5	0.25	43	-90.7117	29.5953	-91.0238	29.6451	-91.4869	29.7023	-91.7766	29.7448	30.6157	28.5446	-89.3786	-92.1201	31.0576	28.1045	-88.8731	-93.5595	31.8645	27.3032	-87.9642	-95.2948	42.8129	26.4048	-86.9629	-97.1349	1.20145	0.608462	0.881572	0.258843	0.670395	0.359108	0.995883	0.611422	0.774011	0.217363	0.791055	0.204699	0.340542
BWTE-Both-Both	BWTE	Both	Both	PHWB	Nov	1972	0	0	1.5	1.5	0.25	26	0	0	0	0	0	0	0	0	0	0	0	0	0	0	0	0	0	0	0	0	0	0	0	0	0	0	0	0	0	0	0	0	0	0	0	0	0
BWTE-Both-Both	BWTE	Both	Both	PHWB	Nov	1973	-104.741	51.4392	1.5	1.5	0.25	37	-90.9564	29.6634	-91.448	29.7206	-91.9441	29.8524	-92.1436	30.9902	30.5162	28.7572	-89.6333	-92.5164	30.8374	28.4419	-89.2716	-94.0123	46.7176	26.6019	-87.2453	-96.752	47.2894	26.5311	-87.1694	-99.7503	1.01815	0.51563	0.730498	0.214486	1.22659	0.657045	1.0653	0.654042	0.829674	0.188264	0.839087	0.181798	0.290767
BWTE-Both-Both	BWTE	Both	Both	PHWB	Nov	1974	-104.344	51.4844	1.5	1.5	0.25	32	-90.7679	29.8076	-91.2362	29.7976	-93.0239	29.8756	-93.1457	30.1453	30.6826	28.9845	-89.32	-92.4337	31.4526	28.215	-88.4492	-94.3713	38.9969	25.2545	-86.9355	-99.2566	39.6015	25.1527	-86.8892	-99.3567	1.06064	0.537147	1.26528	0.371505	1.60911	0.86195	1.31749	0.808871	0.804344	0.192558	0.813226	0.186524	0.275995
BWTE-Both-Both	BWTE	Both	Both	PHWB	Nov	1975	-103.018	51.0711	1.5	1.5	0.25	41	-90.9759	29.6847	-91.5473	29.729	-91.9225	31.9068	-91.935	32.9968	30.5147	28.6875	-89.1792	-93.6454	31.0388	28.193	-88.6416	-94.7502	45.2099	26.7955	-87.1614	-96.8661	45.5819	26.7022	-87.0638	-96.9921	1.31752	0.667241	1.18126	0.346838	1.41125	0.755963	1.26968	0.779519	0.678903	0.1799	0.695782	0.171982	0.274473
BWTE-Both-Both	BWTE	Both	Both	PHWB	Nov	1976	-102.849	50.9167	1.5	1.5	0.25	32	-90.5558	29.633	-90.7331	29.6552	-91.0823	29.7004	-91.1418	29.709	30.3548	28.9064	-89.6989	-91.4301	31.0548	28.2186	-88.9439	-92.6751	31.5673	27.7249	-88.4092	-94.1065	31.665	27.6325	-88.3096	-94.3222	0.533295	0.270081	0.697592	0.204824	0.418231	0.224033	0.356745	0.219023	0.955587	0.0916635	0.957726	0.0873859	0.212242
BWTE-Both-Both	BWTE	Both	Both	PHWB	Nov	1977	-102.702	51.3262	1.5	1.5	0.25	35	-90.6792	29.5975	-90.8232	29.6398	-91.5513	29.8372	-91.8844	29.907	30.6033	28.5685	-89.4158	-91.9592	31.1654	28.0366	-88.8039	-92.9274	32.5701	26.9395	-87.5675	-95.8539	33.4526	25.9871	-87.0013	-98.5156	1.10774	0.561004	0.868242	0.254929	0.899766	0.481975	1.03033	0.632571	0.795786	0.212892	0.810545	0.200118	0.329397
BWTE-Both-Both	BWTE	Both	Both	PHWB	Nov	1978	-104.148	51.3611	1.5	1.5	0.25	36	-90.5019	29.6463	-90.8004	29.6686	-91.4144	29.8593	-91.4315	30.9617	30.9778	28.3099	-88.9617	-92.1222	31.4249	27.8631	-88.4862	-93.6467	36.5543	26.8112	-87.3683	-95.8149	38.9011	26.3285	-86.8554	-96.622	1.76844	0.895605	1.12403	0.330031	0.966925	0.51795	1.22433	0.751677	0.599813	0.239009	0.641074	0.221881	0.386069
BWTE-Both-Both	BWTE	Both	Both	PHWB	Nov	1979	-104.164	51.5167	1.5	1.5	0.25	35	-90.9859	29.8117	-91.1686	29.8275	-92.1009	29.8231	-92.1137	30.4425	30.8442	28.7658	-89.6091	-92.4414	31.2928	28.3367	-89.1353	-93.3743	32.935	26.9649	-87.6649	-97.1758	44.2603	26.6888	-83.4096	-97.7668	1.24381	0.629913	0.833494	0.244727	1.0648	0.57038	1.0423	0.639918	0.73823	0.20284	0.755148	0.19741	0.326884
BWTE-Both-Both	BWTE	Both	Both	PHWB	Nov	1980	-104.784	51.6063	1.5	1.5	0.25	58	-91.0804	29.7124	-91.3415	29.7427	-92.2171	30.2267	-92.5795	31.1925	30.6644	28.6925	-89.5111	-92.9225	31.0432	28.3206	-89.0883	-93.8355	35.7383	25.6039	-87.3738	-98.1269	45.1279	24.7293	-87.0553	-98.972	1.36494	0.691257	0.872553	0.256195	1.41746	0.759288	1.58005	0.970071	0.705739	0.178327	0.725792	0.174372	0.31415
BWTE-Both-Both	BWTE	Both	Both	PHWB	Nov	1981	-106.458	51.275	1.5	1.5	0.25	40	-90.807	29.674	-91.0578	29.6876	-91.8969	29.687	-92.414	30.4402	30.8057	28.5165	-89.105	-92.8331	30.9793	28.3431	-88.9035	-93.7687	31.8102	27.5125	-87.9629	-96.3774	44.4472	26.5683	-86.9282	-97.9497	1.70049	0.861192	0.784424	0.230319	0.706588	0.378496	1.14095	0.700488	0.630252	0.204208	0.663503	0.195348	0.35431
BWTE-Both-Both	BWTE	Both	Both	PHWB	Nov	1982	-105.604	51.4085	1.5	1.5	0.25	41	-91.0017	29.6676	-91.3614	29.7285	-92.0542	29.9044	-92.493	30.2206	30.7562	28.528	-89.4286	-92.7372	31.2138	28.1275	-88.9774	-94.1058	32.7788	27.4545	-88.2362	-96.5579	44.084	26.5474	-87.2586	-98.3465	1.53508	0.777421	1.02869	0.302039	0.753091	0.403406	1.21041	0.743133	0.664818	0.192366	0.692988	0.186706	0.337206
BWTE-Both-Both	BWTE	Both	Both	PHWB	Nov	1983	-102.946	51.3297	1.5	1.5	0.25	46	-90.3757	29.6114	-90.6819	29.662	-91.6542	30.6266	-91.8456	31.774	31.1357	27.9957	-88.3254	-92.8263	31.3338	27.8048	-88.1055	-93.8633	46.1024	26.4458	-86.4577	-97.0912	46.7267	26.2547	-86.2155	-97.4575	2.78062	1.40821	1.24466	0.365452	1.50098	0.804026	1.47192	0.903685	0.41071	0.165862	0.466226	0.169731	0.368791
BWTE-Both-Both	BWTE	Both	Both	PHWB	Nov	1984	-104.542	51.3681	1.5	1.5	0.25	48	-90.7437	29.6667	-90.9935	29.6763	-92.3548	30.2363	-92.4132	30.6503	30.8153	28.5155	-89.2683	-92.3435	31.1334	28.1971	-88.9148	-93.4918	43.9045	26.5694	-86.5103	-98.1341	44.2889	26.1281	-86.299	-98.4521	1.46124	0.740025	0.834465	0.245012	1.37896	0.738663	1.17734	0.722826	0.693684	0.214966	0.722408	0.203329	0.33862
BWTE-Both-Both	BWTE	Both	Both	PHWB	Nov	1985	-105.048	51.627	1.5	1.5	0.25	42	-93.3083	29.8299	-92.993	29.8033	-92.8646	29.6802	-93.0882	31.1416	30.6044	29.0845	-91.8682	-94.5829	30.7843	28.9042	-90.7363	-94.8475	32.5698	27.0364	-88.0743	-97.8015	46.7464	26.5878	-87.5995	-98.4276	0.835214	0.422985	0.47518	0.13952	1.11116	0.595212	1.22374	0.751315	0.119314	0.166171	0.117639	0.168053	0.0301676
BWTE-Both-Both	BWTE	Both	Both	PHWB	Nov	1986	-105.742	52.0955	1.5	1.5	0.25	41	-92.0782	29.941	-91.9463	29.9138	-92.1849	29.8668	-92.5227	30.0577	30.7382	29.245	-90.6618	-93.3754	31.1391	28.8623	-89.8855	-93.9367	32.0768	27.9808	-88.7066	-96.1478	41.3073	26.5435	-86.7133	-98.4715	0.842634	0.426742	0.61861	0.181634	0.565652	0.303001	1.25528	0.770678	0.453372	0.229808	0.452136	0.232592	0.124426
BWTE-Both-Both	BWTE	Both	Both	PHWB	Nov	1987	-105.895	51.9435	1.5	1.5	0.25	31	-91.3434	29.6355	-91.4791	29.6593	-91.9852	29.7773	-92.221	29.8371	30.4506	28.741	-89.8879	-92.9804	30.6973	28.5085	-89.613	-93.521	32.4168	27.3172	-88.2701	-96.2718	33.2141	26.9539	-87.8719	-97.2408	1.10952	0.561903	0.582558	0.171048	0.748822	0.401119	0.794784	0.487957	0.706092	0.18006	0.718145	0.180604	0.273043
BWTE-Both-Both	BWTE	Both	Both	PHWB	Nov	1988	0	0	1.5	1.5	0.25	22	0	0	0	0	0	0	0	0	0	0	0	0	0	0	0	0	0	0	0	0	0	0	0	0	0	0	0	0	0	0	0	0	0	0	0	0	0
BWTE-Both-Both	BWTE	Both	Both	PHWB	Nov	1989	0	0	1.5	1.5	0.25	26	0	0	0	0	0	0	0	0	0	0	0	0	0	0	0	0	0	0	0	0	0	0	0	0	0	0	0	0	0	0	0	0	0	0	0	0	0
BWTE-Both-Both	BWTE	Both	Both	PHWB	Nov	1990	0	0	1.5	1.5	0.25	26	0	0	0	0	0	0	0	0	0	0	0	0	0	0	0	0	0	0	0	0	0	0	0	0	0	0	0	0	0	0	0	0	0	0	0	0	0
BWTE-Both-Both	BWTE	Both	Both	PHWB	Nov	1991	-106.963	51.8009	1.5	1.5	0.25	36	-90.9001	29.7037	-91.0047	29.7064	-91.1242	29.7106	-91.7915	29.6451	30.5758	28.8308	-89.7261	-92.139	30.9579	28.4507	-89.2832	-92.8561	31.3647	28.0469	-88.8224	-93.5959	32.7537	26.6729	-87.2974	-97.8092	0.888242	0.449839	0.596638	0.175182	0.311235	0.166718	0.847543	0.520349	0.862945	0.187093	0.869516	0.181539	0.304819
BWTE-Both-Both	BWTE	Both	Both	PHWB	Nov	1992	0	0	1.5	1.5	0.25	29	0	0	0	0	0	0	0	0	0	0	0	0	0	0	0	0	0	0	0	0	0	0	0	0	0	0	0	0	0	0	0	0	0	0	0	0	0
BWTE-Both-Both	BWTE	Both	Both	PHWB	Nov	1993	0	0	1.5	1.5	0.25	23	0	0	0	0	0	0	0	0	0	0	0	0	0	0	0	0	0	0	0	0	0	0	0	0	0	0	0	0	0	0	0	0	0	0	0	0	0
BWTE-Both-Both	BWTE	Both	Both	PHWB	Nov	1994	0	0	1.5	1.5	0.25	27	0	0	0	0	0	0	0	0	0	0	0	0	0	0	0	0	0	0	0	0	0	0	0	0	0	0	0	0	0	0	0	0	0	0	0	0	0
BWTE-Both-Both	BWTE	Both	Both	PHWB	Nov	1995	-104.543	51.4565	1.5	1.5	0.25	46	-92.0193	29.8363	-91.9783	29.8328	-91.9275	29.8294	-91.8618	29.8404	30.6085	29.1309	-90.5084	-93.4236	30.7399	29.0007	-90.2752	-93.5846	30.9918	28.7509	-89.8939	-93.8807	32.1459	27.6437	-88.5491	-95.1208	0.934468	0.47325	0.399675	0.117351	0.183668	0.0983852	0.464176	0.284981	0.496115	0.230065	0.495788	0.232727	0.168378
BWTE-Both-Both	BWTE	Both	Both	PHWB	Nov	1996	-106.392	51.5167	1.5	1.5	0.25	55	-91.2009	29.7992	-91.2474	29.8042	-91.3131	29.8089	-91.4389	29.806	30.6978	28.8373	-89.6347	-92.8882	30.8414	28.6995	-89.4614	-93.1613	31.0913	28.4608	-89.1682	-93.5917	31.7799	27.8033	-88.392	-94.6375	1.2816	0.649054	0.534254	0.156865	0.231457	0.123984	0.380289	0.233479	0.694804	0.166967	0.7086	0.167531	0.326601
BWTE-Both-Both	BWTE	Both	Both	PHWB	Nov	1997	-105.415	51.2438	1.5	1.5	0.25	81	-90.9804	29.6989	-91.1205	29.7242	-91.9441	29.7957	-92.2951	30.7011	30.6721	28.6786	-89.5961	-92.4433	31.0492	28.3099	-89.1606	-93.233	32.8383	26.7781	-87.4161	-97.1229	42.3967	26.2114	-86.7911	-98.5788	1.20585	0.610691	0.748509	0.219774	1.11872	0.599262	1.52119	0.933933	0.761035	0.195529	0.776918	0.190343	0.3301
BWTE-Both-Both	BWTE	Both	Both	PHWB	Nov	1998	-105.972	51.7004	1.5	1.5	0.25	84	-91.7216	29.9567	-91.7465	29.9672	-91.9403	30.2411	-91.9999	31.4841	30.7856	29.1361	-90.4337	-93.0156	31.1957	28.7684	-89.9548	-93.5424	34.2008	26.8198	-87.6951	-96.2614	43.3745	26.2785	-87.0974	-98.7426	0.89941	0.455496	0.584135	0.171511	1.16997	0.626712	1.45622	0.894045	0.558001	0.208343	0.56294	0.212198	0.179637
BWTE-Both-Both	BWTE	Both	Both	PHWB	Nov	1999	-105.706	51.4108	1.5	1.5	0.25	57	-90.7984	29.706	-90.9464	29.7553	-91.3985	30.2073	-91.2552	30.8979	30.4092	29.0016	-89.9659	-91.6462	31.3009	28.2149	-89.0752	-92.9522	34.0837	27.0517	-87.7738	-95.6912	38.2553	26.7204	-86.8778	-96.4427	0.50461	0.255554	0.78865	0.23156	0.953286	0.510644	1.05061	0.645025	0.939156	0.127568	0.941015	0.124692	0.183408
BWTE-Both-Both	BWTE	Both	Both	PHWB	Nov	2000	-106.205	51.6405	1.5	1.5	0.25	67	-91.2571	29.8762	-91.301	29.8813	-91.823	29.9175	-92.1209	30.6317	30.772	28.8793	-89.3871	-93.2662	30.9295	28.7518	-89.2342	-93.4864	33.2433	26.97	-87.2499	-96.833	41.5955	26.309	-86.5513	-98.1318	1.55698	0.788513	0.626446	0.183934	1.13031	0.605471	1.47684	0.906704	0.615429	0.152417	0.630437	0.151498	0.319884
BWTE-Both-Both	BWTE	Both	Both	PHWB	Nov	2001	-105.871	51.8808	1.5	1.5	0.25	65	-90.9166	29.7204	-91.0572	29.7394	-91.278	29.7617	-91.8298	29.7396	30.6624	28.7292	-89.5065	-92.4421	30.9445	28.4553	-89.1786	-93.1226	31.5023	27.9217	-88.5546	-94.2099	32.8847	26.6347	-87.1052	-97.7742	1.19414	0.604756	0.652377	0.191548	0.401495	0.215067	0.922933	0.566635	0.773985	0.194041	0.788638	0.187617	0.339366
BWTE-Both-Both	BWTE	Both	Both	PHWB	Nov	2002	-106.607	51.4833	1.5	1.5	0.25	85	-91.4296	29.8547	-91.5643	29.8585	-92.2642	29.8231	-92.5805	30.4388	30.7368	28.9421	-89.9089	-93.0336	31.2748	28.4246	-89.262	-94.006	32.7603	27.0399	-87.6589	-97.2352	39.9796	26.3161	-86.8522	-98.4051	1.19901	0.607222	0.916607	0.26913	1.08563	0.581536	1.45506	0.893332	0.641449	0.177392	0.652174	0.180644	0.263708
BWTE-Both-Both	BWTE	Both	Both	PHWB	Nov	2003	-105.471	51.15	1.5	1.5	0.25	80	-90.8836	29.6816	-90.9808	29.6932	-91.5225	29.7163	-91.7744	29.7106	30.5953	28.7233	-89.452	-92.4236	30.8278	28.4951	-89.1775	-92.9267	32.0388	27.336	-87.8515	-95.6794	32.3091	27.086	-87.5748	-96.6143	1.18262	0.598925	0.591141	0.173568	0.715888	0.383478	0.695196	0.426815	0.782026	0.194908	0.795982	0.187955	0.335225
BWTE-Both-Both	BWTE	Both	Both	PHWB	Nov	2004	-105.292	50.8984	1.5	1.5	0.25	64	-92.354	29.9892	-92.2053	29.9705	-92.2901	30.7314	-92.3981	31.2739	31.0163	29.0113	-91.0145	-93.6574	31.6874	28.4043	-89.8499	-94.4574	40.0944	26.7937	-87.5089	-98.1779	40.7713	26.5897	-87.2642	-99.2284	1.113	0.563665	0.990519	0.290832	1.48214	0.793932	1.43646	0.881914	0.302663	0.2055	0.302881	0.21084	0.111958
BWTE-Both-Both	BWTE	Both	Both	PHWB	Nov	2005	-106.438	51.0124	1.5	1.5	0.25	47	-91.6262	29.9434	-92.1352	29.9347	-93.3959	29.8488	-93.5758	30.1149	31.1931	28.7034	-89.7491	-93.5873	32.1399	27.9411	-88.8509	-96.089	33.8972	26.4713	-87.5632	-99.7343	46.3552	26.2474	-87.3944	-100.014	2.02032	1.02317	1.86155	0.546579	1.65108	0.884431	1.44667	0.888181	0.4656	0.138086	0.487285	0.146704	0.296419
BWTE-Both-Both	BWTE	Both	Both	PHWB	Nov	2006	-108.077	51.6895	1.5	1.5	0.25	59	-92.6275	29.9987	-93.0133	29.9365	-93.4375	29.8559	-93.7023	29.8296	31.3604	28.7119	-90.9377	-94.4352	31.647	28.4479	-90.557	-96.3454	32.1812	27.9658	-89.8149	-97.4513	44.2766	26.3585	-88.0663	-99.4745	1.87955	0.951877	1.02091	0.299756	0.590777	0.31646	1.17654	0.722334	0.205937	0.13073	0.209045	0.142689	0.120335
BWTE-Both-Both	BWTE	Both	Both	PHWB	Nov	2007	-107.11	51.4151	1.5	1.5	0.25	60	-92.1894	29.9305	-92.1204	29.9677	-92.7422	29.9929	-92.8409	30.5501	31.0969	28.8235	-90.7376	-93.5883	32.1254	28.0459	-89.4357	-94.7973	33.3502	27.427	-88.5135	-97.6466	39.3666	26.7218	-87.5865	-98.8788	1.35724	0.68736	1.38675	0.407173	0.900959	0.482614	1.31973	0.810248	0.342098	0.18635	0.345586	0.194502	0.150921
BWTE-Both-Both	BWTE	Both	Both	PHWB	Nov	2008	-106.847	51.5177	1.5	1.5	0.25	54	-92.042	30.1816	-91.9996	30.1575	-92.1467	30.0817	-92.2204	30.069	31.2888	29.1556	-90.7784	-93.2892	31.7116	28.7449	-90.2018	-93.7687	32.9426	27.5608	-88.6605	-96.1088	33.0284	27.4787	-88.562	-96.4968	1.13486	0.574737	0.705276	0.20708	0.725277	0.388507	0.600262	0.368531	0.347086	0.179378	0.34718	0.183389	0.140058
BWTE-Both-Both	BWTE	Both	Both	PHWB	Nov	2009	-108.024	51.4265	1.5	1.5	0.25	59	-92.2608	30.3506	-92.1552	30.3757	-91.9799	30.4696	-91.8721	30.7145	31.163	29.5654	-91.4403	-93.0925	32.2509	28.671	-90.3032	-94.0592	33.5482	27.9466	-89.1505	-94.9321	35.2734	27.3662	-88.2891	-95.8251	0.551094	0.279095	0.877062	0.257519	0.588176	0.315066	0.769831	0.472638	0.209886	0.18657	0.208027	0.187748	0.0412229
BWTE-Both-Both	BWTE	Both	Both	PHWB	Nov	2010	0	0	1.5	1.5	0.25	25	0	0	0	0	0	0	0	0	0	0	0	0	0	0	0	0	0	0	0	0	0	0	0	0	0	0	0	0	0	0	0	0	0	0	0	0	0
BWTE-Both-Both	BWTE	Both	Both	PHWB	Nov	2011	0	0	1.5	1.5	0.25	19	0	0	0	0	0	0	0	0	0	0	0	0	0	0	0	0	0	0	0	0	0	0	0	0	0	0	0	0	0	0	0	0	0	0	0	0	0
BWTE-Both-Both	BWTE	Both	Both	PHWB	Nov	2012	0	0	1.5	1.5	0.25	13	0	0	0	0	0	0	0	0	0	0	0	0	0	0	0	0	0	0	0	0	0	0	0	0	0	0	0	0	0	0	0	0	0	0	0	0	0
BWTE-Both-Both	BWTE	Both	Both	PHWB	Nov	2013	-106.744	52.054	1.5	1.5	0.25	44	-92.1494	30.3144	-92.1079	30.3001	-92.2135	30.2293	-92.6768	30.1437	31.244	29.4123	-91.2621	-93.0378	32.0643	28.6351	-90.3907	-93.8228	33.3141	27.4658	-88.8076	-96.3546	34.0521	26.7841	-87.8992	-98.1147	0.691174	0.350037	0.788488	0.231512	0.75914	0.406646	1.01275	0.621776	0.264706	0.185823	0.263406	0.187569	0.068479
BWTE-Both-Both	BWTE	Both	Both	PHWB	Nov	2014	0	0	1.5	1.5	0.25	21	0	0	0	0	0	0	0	0	0	0	0	0	0	0	0	0	0	0	0	0	0	0	0	0	0	0	0	0	0	0	0	0	0	0	0	0	0
BWTE-Both-Both	BWTE	Both	Both	PHWB	Nov	2015	-104.855	51.6085	1.5	1.5	0.25	64	-92.1678	30.2168	-91.9725	30.1953	-91.7985	30.2277	-91.7521	30.3339	31.6026	29.0615	-90.597	-93.5677	32.0257	28.7806	-89.7205	-93.8683	32.7461	28.3262	-88.8676	-94.3632	33.6303	27.7022	-88.0721	-95.0415	1.49867	0.758981	0.816314	0.239682	0.442278	0.236914	0.594494	0.36499	0.309019	0.154172	0.304595	0.158643	0.147357
BWTE-Both-Both	BWTE	Both	Both	PHWB	Nov	2016	-105.279	51.8731	1.5	1.5	0.25	72	-91.4514	29.9283	-91.3524	29.9081	-91.8967	29.9423	-92.2147	30.0181	30.9541	29.1071	-89.5948	-93.0973	31.317	28.7048	-89.0565	-93.5118	33.1592	27.3938	-87.579	-97.068	34.2609	27.0164	-87.1783	-97.9133	1.31018	0.663525	0.756319	0.222067	0.913766	0.489474	0.980412	0.601924	0.59413	0.14809	0.594799	0.153396	0.248422
BWTE-Both-Both	BWTE	Both	Both	PHWB	Nov	2017	-106.35	51.9806	1.5	1.5	0.25	106	-92.1501	29.9049	-91.8748	29.8632	-92.2469	29.7764	-92.5571	29.7246	30.9792	28.9561	-89.7702	-93.9815	31.297	28.6713	-89.0623	-94.4913	32.0311	28.0356	-88.2061	-96.876	32.5216	27.5334	-87.7799	-97.7459	1.5287	0.77419	0.908354	0.266707	0.637332	0.341398	0.70906	0.435327	0.398699	0.15622	0.388556	0.164615	0.181768
BWTE-Both-Both	BWTE	Both	Both	PHWB	Nov	2018	-105.595	51.766	1.5	1.5	0.25	71	-93.3621	29.8555	-93.3763	29.7898	-93.1778	29.7379	-93.0908	29.6568	31.1871	28.6853	-90.9973	-96.5608	31.3653	28.4111	-89.7316	-96.8595	31.6411	28.0599	-88.9834	-97.2224	32.668	26.898	-87.7762	-98.2598	1.90545	0.964993	0.967178	0.283978	0.453131	0.242728	0.808027	0.496088	0.172955	0.118356	0.177614	0.12719	0.0892231
BWTE-Both-Both	BWTE	Both	Both	PHWB	Nov	2019	-105.34	51.6848	1.5	1.5	0.25	39	-92.1811	30.1305	-92.0169	30.077	-92.5269	29.762	-92.9047	29.7197	31.9758	28.4906	-89.7332	-94.3736	32.1152	28.3594	-89.1031	-94.5713	33.2637	27.1581	-87.3163	-98.6613	44.2579	26.5523	-86.7067	-99.8424	3.11996	1.58007	1.23667	0.363104	1.21561	0.651162	1.34754	0.82732	0.275022	0.0871313	0.263034	0.103527	0.248995
BWTE-Both-Both	BWTE	Both	Both	PHWB	Dec	1960	0	0	1.5	1.5	0.25	19	0	0	0	0	0	0	0	0	0	0	0	0	0	0	0	0	0	0	0	0	0	0	0	0	0	0	0	0	0	0	0	0	0	0	0	0	0
BWTE-Both-Both	BWTE	Both	Both	PHWB	Dec	1961	0	0	1.5	1.5	0.25	2	0	0	0	0	0	0	0	0	0	0	0	0	0	0	0	0	0	0	0	0	0	0	0	0	0	0	0	0	0	0	0	0	0	0	0	0	0
BWTE-Both-Both	BWTE	Both	Both	PHWB	Dec	1962	0	0	1.5	1.5	0.25	14	0	0	0	0	0	0	0	0	0	0	0	0	0	0	0	0	0	0	0	0	0	0	0	0	0	0	0	0	0	0	0	0	0	0	0	0	0
BWTE-Both-Both	BWTE	Both	Both	PHWB	Dec	1963	-106.598	52.3186	1.5	1.5	0.25	34	-92.8981	29.8534	-92.5538	29.8173	-92.1841	29.7877	-92.0463	29.778	30.5594	29.1596	-92.0367	-93.7359	31.2434	28.4796	-90.1201	-94.5048	31.5576	28.1679	-89.0732	-94.8648	31.7724	27.9554	-88.6418	-95.1171	0.786341	0.230318	1.23978	0.321715	1.00077	0.0948334	0.919078	0.198736	0.436214	0.44628	0.438019	0.448664	0.0931737
BWTE-Both-Both	BWTE	Both	Both	PHWB	Dec	1964	-106.432	51.9369	1.5	1.5	0.25	33	-92.7658	29.8281	-92.4985	29.8154	-92.241	29.7986	-92.1215	29.7893	30.5027	29.1589	-91.9287	-93.5835	31.2016	28.4715	-90.3124	-94.3702	31.4673	28.2124	-89.4333	-94.6657	31.6472	28.0378	-89.0491	-94.8646	0.734071	0.215008	1.17538	0.305005	0.866041	0.0820668	0.771115	0.166741	0.476125	0.461877	0.477753	0.463848	0.0960804
BWTE-Both-Both	BWTE	Both	Both	PHWB	Dec	1965	-103.853	51.4608	1.5	1.5	0.25	34	-91.9984	29.7479	-91.8431	29.7375	-91.7868	29.7398	-91.8061	29.7557	30.4885	29.0684	-90.6233	-93.2496	30.9691	28.6288	-89.7299	-93.844	31.5018	28.1735	-89.0287	-94.4916	32.2198	27.6319	-88.3008	-95.3828	1.22008	0.357359	1.1018	0.28591	0.988543	0.0936753	1.21575	0.262885	0.481463	0.295364	0.482837	0.296658	0.144708
BWTE-Both-Both	BWTE	Both	Both	PHWB	Dec	1966	-104.451	52.066	1.5	1.5	0.25	48	-91.075	29.7033	-91.1729	29.7161	-91.4147	29.756	-91.5233	29.7746	30.3861	28.9528	-89.7693	-92.542	30.5395	28.804	-89.5843	-92.9178	31.4722	27.9722	-88.5903	-94.3397	32.211	27.3579	-87.8575	-95.3495	1.29824	0.380253	0.660123	0.171298	1.11499	0.105658	1.39052	0.300677	0.502647	0.362446	0.504358	0.365951	0.161591
BWTE-Both-Both	BWTE	Both	Both	PHWB	Dec	1967	-104.535	51.9912	1.5	1.5	0.25	38	-90.292	29.5827	-90.4427	29.5858	-90.7609	29.6088	-90.8841	29.6199	30.3257	28.8417	-89.4021	-91.21	30.917	28.2482	-88.743	-92.3286	31.3403	27.8229	-88.2774	-93.6407	31.5411	27.6209	-88.0577	-94.0781	0.887862	0.260053	1.05264	0.273154	0.967996	0.0917282	0.870912	0.18832	0.476114	0.48023	0.477249	0.481683	0.112964
BWTE-Both-Both	BWTE	Both	Both	PHWB	Dec	1968	-105.236	51.8333	1.5	1.5	0.25	36	-90.5614	29.6573	-90.8642	29.6758	-91.3577	29.696	-91.4982	29.6937	30.564	28.7399	-89.3129	-91.9229	30.8417	28.4624	-88.9902	-93.2607	31.3312	27.9734	-88.4322	-94.691	31.6311	27.6741	-88.097	-95.2616	1.53886	0.45073	1.03078	0.267481	1.1055	0.104758	1.08083	0.233712	0.422611	0.398532	0.429617	0.403193	0.156799
BWTE-Both-Both	BWTE	Both	Both	PHWB	Dec	1969	0	0	1.5	1.5	0.25	21	0	0	0	0	0	0	0	0	0	0	0	0	0	0	0	0	0	0	0	0	0	0	0	0	0	0	0	0	0	0	0	0	0	0	0	0	0
BWTE-Both-Both	BWTE	Both	Both	PHWB	Dec	1970	0	0	1.5	1.5	0.25	16	0	0	0	0	0	0	0	0	0	0	0	0	0	0	0	0	0	0	0	0	0	0	0	0	0	0	0	0	0	0	0	0	0	0	0	0	0
BWTE-Both-Both	BWTE	Both	Both	PHWB	Dec	1971	0	0	1.5	1.5	0.25	16	0	0	0	0	0	0	0	0	0	0	0	0	0	0	0	0	0	0	0	0	0	0	0	0	0	0	0	0	0	0	0	0	0	0	0	0	0
BWTE-Both-Both	BWTE	Both	Both	PHWB	Dec	1972	0	0	1.5	1.5	0.25	11	0	0	0	0	0	0	0	0	0	0	0	0	0	0	0	0	0	0	0	0	0	0	0	0	0	0	0	0	0	0	0	0	0	0	0	0	0
BWTE-Both-Both	BWTE	Both	Both	PHWB	Dec	1973	0	0	1.5	1.5	0.25	15	0	0	0	0	0	0	0	0	0	0	0	0	0	0	0	0	0	0	0	0	0	0	0	0	0	0	0	0	0	0	0	0	0	0	0	0	0
BWTE-Both-Both	BWTE	Both	Both	PHWB	Dec	1974	0	0	1.5	1.5	0.25	22	0	0	0	0	0	0	0	0	0	0	0	0	0	0	0	0	0	0	0	0	0	0	0	0	0	0	0	0	0	0	0	0	0	0	0	0	0
BWTE-Both-Both	BWTE	Both	Both	PHWB	Dec	1975	0	0	1.5	1.5	0.25	16	0	0	0	0	0	0	0	0	0	0	0	0	0	0	0	0	0	0	0	0	0	0	0	0	0	0	0	0	0	0	0	0	0	0	0	0	0
BWTE-Both-Both	BWTE	Both	Both	PHWB	Dec	1976	0	0	1.5	1.5	0.25	23	0	0	0	0	0	0	0	0	0	0	0	0	0	0	0	0	0	0	0	0	0	0	0	0	0	0	0	0	0	0	0	0	0	0	0	0	0
BWTE-Both-Both	BWTE	Both	Both	PHWB	Dec	1977	0	0	1.5	1.5	0.25	18	0	0	0	0	0	0	0	0	0	0	0	0	0	0	0	0	0	0	0	0	0	0	0	0	0	0	0	0	0	0	0	0	0	0	0	0	0
BWTE-Both-Both	BWTE	Both	Both	PHWB	Dec	1978	0	0	1.5	1.5	0.25	20	0	0	0	0	0	0	0	0	0	0	0	0	0	0	0	0	0	0	0	0	0	0	0	0	0	0	0	0	0	0	0	0	0	0	0	0	0
BWTE-Both-Both	BWTE	Both	Both	PHWB	Dec	1979	0	0	1.5	1.5	0.25	14	0	0	0	0	0	0	0	0	0	0	0	0	0	0	0	0	0	0	0	0	0	0	0	0	0	0	0	0	0	0	0	0	0	0	0	0	0
BWTE-Both-Both	BWTE	Both	Both	PHWB	Dec	1980	0	0	1.5	1.5	0.25	21	0	0	0	0	0	0	0	0	0	0	0	0	0	0	0	0	0	0	0	0	0	0	0	0	0	0	0	0	0	0	0	0	0	0	0	0	0
BWTE-Both-Both	BWTE	Both	Both	PHWB	Dec	1981	0	0	1.5	1.5	0.25	16	0	0	0	0	0	0	0	0	0	0	0	0	0	0	0	0	0	0	0	0	0	0	0	0	0	0	0	0	0	0	0	0	0	0	0	0	0
BWTE-Both-Both	BWTE	Both	Both	PHWB	Dec	1982	0	0	1.5	1.5	0.25	17	0	0	0	0	0	0	0	0	0	0	0	0	0	0	0	0	0	0	0	0	0	0	0	0	0	0	0	0	0	0	0	0	0	0	0	0	0
BWTE-Both-Both	BWTE	Both	Both	PHWB	Dec	1983	0	0	1.5	1.5	0.25	17	0	0	0	0	0	0	0	0	0	0	0	0	0	0	0	0	0	0	0	0	0	0	0	0	0	0	0	0	0	0	0	0	0	0	0	0	0
BWTE-Both-Both	BWTE	Both	Both	PHWB	Dec	1984	0	0	1.5	1.5	0.25	14	0	0	0	0	0	0	0	0	0	0	0	0	0	0	0	0	0	0	0	0	0	0	0	0	0	0	0	0	0	0	0	0	0	0	0	0	0
BWTE-Both-Both	BWTE	Both	Both	PHWB	Dec	1985	0	0	1.5	1.5	0.25	26	0	0	0	0	0	0	0	0	0	0	0	0	0	0	0	0	0	0	0	0	0	0	0	0	0	0	0	0	0	0	0	0	0	0	0	0	0
BWTE-Both-Both	BWTE	Both	Both	PHWB	Dec	1986	0	0	1.5	1.5	0.25	17	0	0	0	0	0	0	0	0	0	0	0	0	0	0	0	0	0	0	0	0	0	0	0	0	0	0	0	0	0	0	0	0	0	0	0	0	0
BWTE-Both-Both	BWTE	Both	Both	PHWB	Dec	1987	0	0	1.5	1.5	0.25	16	0	0	0	0	0	0	0	0	0	0	0	0	0	0	0	0	0	0	0	0	0	0	0	0	0	0	0	0	0	0	0	0	0	0	0	0	0
BWTE-Both-Both	BWTE	Both	Both	PHWB	Dec	1988	0	0	1.5	1.5	0.25	19	0	0	0	0	0	0	0	0	0	0	0	0	0	0	0	0	0	0	0	0	0	0	0	0	0	0	0	0	0	0	0	0	0	0	0	0	0
BWTE-Both-Both	BWTE	Both	Both	PHWB	Dec	1989	0	0	1.5	1.5	0.25	16	0	0	0	0	0	0	0	0	0	0	0	0	0	0	0	0	0	0	0	0	0	0	0	0	0	0	0	0	0	0	0	0	0	0	0	0	0
BWTE-Both-Both	BWTE	Both	Both	PHWB	Dec	1990	0	0	1.5	1.5	0.25	18	0	0	0	0	0	0	0	0	0	0	0	0	0	0	0	0	0	0	0	0	0	0	0	0	0	0	0	0	0	0	0	0	0	0	0	0	0
BWTE-Both-Both	BWTE	Both	Both	PHWB	Dec	1991	0	0	1.5	1.5	0.25	21	0	0	0	0	0	0	0	0	0	0	0	0	0	0	0	0	0	0	0	0	0	0	0	0	0	0	0	0	0	0	0	0	0	0	0	0	0
BWTE-Both-Both	BWTE	Both	Both	PHWB	Dec	1992	0	0	1.5	1.5	0.25	17	0	0	0	0	0	0	0	0	0	0	0	0	0	0	0	0	0	0	0	0	0	0	0	0	0	0	0	0	0	0	0	0	0	0	0	0	0
BWTE-Both-Both	BWTE	Both	Both	PHWB	Dec	1993	0	0	1.5	1.5	0.25	13	0	0	0	0	0	0	0	0	0	0	0	0	0	0	0	0	0	0	0	0	0	0	0	0	0	0	0	0	0	0	0	0	0	0	0	0	0
BWTE-Both-Both	BWTE	Both	Both	PHWB	Dec	1994	0	0	1.5	1.5	0.25	27	0	0	0	0	0	0	0	0	0	0	0	0	0	0	0	0	0	0	0	0	0	0	0	0	0	0	0	0	0	0	0	0	0	0	0	0	0
BWTE-Both-Both	BWTE	Both	Both	PHWB	Dec	1995	0	0	1.5	1.5	0.25	22	0	0	0	0	0	0	0	0	0	0	0	0	0	0	0	0	0	0	0	0	0	0	0	0	0	0	0	0	0	0	0	0	0	0	0	0	0
BWTE-Both-Both	BWTE	Both	Both	PHWB	Dec	1996	0	0	1.5	1.5	0.25	26	0	0	0	0	0	0	0	0	0	0	0	0	0	0	0	0	0	0	0	0	0	0	0	0	0	0	0	0	0	0	0	0	0	0	0	0	0
BWTE-Both-Both	BWTE	Both	Both	PHWB	Dec	1997	-104.612	51.6405	1.5	1.5	0.25	35	-91.3789	29.6712	-91.4309	29.674	-91.4898	29.6734	-91.7609	29.646	30.3175	29.0112	-90.2422	-92.5619	30.6282	28.701	-89.8155	-93.1049	31.1498	28.1805	-89.1463	-93.903	32.1835	27.1482	-87.9003	-96.3293	1.01861	0.298348	0.736189	0.191037	0.784824	0.0743706	1.54356	0.333768	0.498013	0.339639	0.499846	0.344009	0.130433
BWTE-Both-Both	BWTE	Both	Both	PHWB	Dec	1998	-105.807	51.2803	1.5	1.5	0.25	44	-91.9088	29.8727	-91.8866	29.8692	-92.3979	29.8882	-92.6394	30.1281	30.7701	29.0014	-90.6835	-93.109	31.0528	28.7251	-90.2842	-93.4556	32.9457	27.0048	-87.9375	-97.3608	38.8002	26.8473	-87.6951	-99.1782	1.42883	0.418501	0.843001	0.218754	2.82601	0.267796	2.3367	0.505272	0.401676	0.23653	0.406513	0.243458	0.145075
BWTE-Both-Both	BWTE	Both	Both	PHWB	Dec	1999	-106.784	51.2689	1.5	1.5	0.25	44	-92.2466	29.9316	-92.1615	29.9231	-92.0393	29.9098	-92.1885	29.8878	30.7538	29.1507	-90.8123	-93.5921	31.0226	28.8912	-90.28	-93.9373	31.7658	28.1879	-89.154	-94.8502	33.0311	27.0656	-87.7414	-96.9853	1.47324	0.43151	0.889851	0.230911	1.12324	0.106439	2.07541	0.448773	0.395588	0.231519	0.400495	0.238459	0.145313
BWTE-Both-Both	BWTE	Both	Both	PHWB	Dec	2000	-104.603	51.3968	1.5	1.5	0.25	42	-91.7639	29.748	-91.759	29.7497	-92.0621	29.8617	-92.0892	30.1099	30.5644	28.954	-90.2291	-93.2941	31.2136	28.3253	-89.3193	-94.2418	33.2647	27.057	-87.7159	-97.0585	35.2469	26.798	-87.4071	-97.7463	1.66154	0.486661	1.64659	0.42728	2.8487	0.269945	2.63376	0.569508	0.440552	0.195916	0.445048	0.203266	0.171232
BWTE-Both-Both	BWTE	Both	Both	PHWB	Dec	2001	-106.339	51.6443	1.5	1.5	0.25	41	-91.6109	29.6778	-91.6282	29.6841	-91.682	29.7038	-91.8959	29.7412	30.3391	28.9969	-90.2761	-92.9629	30.6318	28.7152	-89.8757	-93.3969	31.7662	27.6448	-88.5434	-94.8744	32.9299	26.6222	-87.3734	-96.6302	1.22855	0.359841	0.792093	0.205544	1.44741	0.137157	2.23449	0.483172	0.48209	0.255827	0.48447	0.260893	0.150296
BWTE-Both-Both	BWTE	Both	Both	PHWB	Dec	2002	-106.651	51.5293	1.5	1.5	0.25	37	-92.485	29.9812	-92.4337	29.9816	-92.3147	29.9679	-92.2158	29.9534	30.5313	29.4359	-91.8656	-93.1067	31.6057	28.4096	-90.5442	-94.3226	32.1583	27.9035	-89.5766	-94.9589	32.4442	27.6477	-88.9926	-95.2885	0.446293	0.130718	1.34498	0.349015	1.18748	0.112527	1.09658	0.237118	0.50121	0.448222	0.502754	0.449517	0.0659414
BWTE-Both-Both	BWTE	Both	Both	PHWB	Dec	2003	-105.929	51.4458	1.5	1.5	0.25	40	-91.5134	29.7542	-91.4415	29.7402	-91.5495	29.6876	-91.6726	29.659	30.5538	29.0346	-89.915	-93.017	30.9051	28.6641	-89.3514	-93.457	32.5339	27.0827	-87.4252	-96.7634	32.5714	27.0477	-87.3862	-97.1675	1.52823	0.447616	1.03918	0.269663	2.43513	0.230755	1.80229	0.389716	0.468142	0.22182	0.470906	0.226376	0.17343
BWTE-Both-Both	BWTE	Both	Both	PHWB	Dec	2004	-107.221	51.1643	1.5	1.5	0.25	35	-91.47	29.8345	-91.5738	29.8679	-91.9249	29.9166	-92.1487	29.8769	30.5986	29.0444	-89.9127	-93.0504	31.487	28.2784	-88.9243	-94.2459	32.759	27.4518	-87.9477	-98.3923	32.8551	27.4037	-87.8932	-98.6525	1.67799	0.491479	1.99371	0.517356	2.24938	0.213154	1.72036	0.372	0.443294	0.209946	0.447417	0.21719	0.172334
BWTE-Both-Both	BWTE	Both	Both	PHWB	Dec	2005	0	0	1.5	1.5	0.25	29	0	0	0	0	0	0	0	0	0	0	0	0	0	0	0	0	0	0	0	0	0	0	0	0	0	0	0	0	0	0	0	0	0	0	0	0	0
BWTE-Both-Both	BWTE	Both	Both	PHWB	Dec	2006	-107.118	51.289	1.5	1.5	0.25	55	-92.546	29.9138	-92.5938	29.8879	-92.9692	29.7652	-93.1941	29.685	31.0019	28.8672	-91.269	-93.8426	31.679	28.2408	-90.3852	-94.933	32.1872	27.7955	-89.6602	-96.872	32.7862	27.1409	-88.8661	-97.8738	1.79256	0.525038	1.69	0.438546	1.51327	0.143399	1.74106	0.376476	0.287098	0.207078	0.301905	0.222877	0.13118
BWTE-Both-Both	BWTE	Both	Both	PHWB	Dec	2007	-108.125	51.627	1.5	1.5	0.25	54	-92.0859	29.7833	-91.9929	29.7791	-92.1435	29.7295	-92.7014	29.6119	30.696	28.9094	-90.4439	-93.6035	30.9728	28.6382	-89.8925	-93.9714	32.2038	27.4509	-88.2066	-96.5611	32.8092	26.8797	-87.5375	-98.4385	1.85275	0.542666	1.08317	0.281076	2.05644	0.19487	2.39683	0.518274	0.389168	0.17582	0.396567	0.186806	0.174762
BWTE-Both-Both	BWTE	Both	Both	PHWB	Dec	2008	-109.372	51.5976	1.5	1.5	0.25	33	-92.2266	30.1221	-92.1391	30.107	-92.1928	30.1793	-92.3186	30.3101	31.0835	29.2043	-91.0863	-93.3347	31.7745	28.5629	-90.0587	-94.1071	33.4385	27.2564	-88.1872	-95.9833	34.1245	26.9501	-87.8168	-96.4665	1.39175	0.407641	1.44755	0.375632	2.56044	0.24263	2.32649	0.503066	0.328169	0.222299	0.332614	0.22754	0.116413
BWTE-Both-Both	BWTE	Both	Both	PHWB	Dec	2009	-107.079	51.3225	1.5	1.5	0.25	53	-92.5927	30.0956	-92.5872	30.1033	-92.4906	30.1019	-92.5829	30.0796	30.9305	29.2767	-91.7337	-93.466	31.4308	28.817	-91.2246	-93.9835	32.9461	27.4926	-89.2104	-95.7836	33.5893	26.9758	-88.1699	-97.2218	0.930001	0.272396	0.801017	0.20786	1.82387	0.172831	2.08732	0.451349	0.361111	0.330626	0.365951	0.336103	0.0952375
BWTE-Both-Both	BWTE	Both	Both	PHWB	Dec	2010	0	0	1.5	1.5	0.25	18	0	0	0	0	0	0	0	0	0	0	0	0	0	0	0	0	0	0	0	0	0	0	0	0	0	0	0	0	0	0	0	0	0	0	0	0	0
BWTE-Both-Both	BWTE	Both	Both	PHWB	Dec	2011	0	0	1.5	1.5	0.25	19	0	0	0	0	0	0	0	0	0	0	0	0	0	0	0	0	0	0	0	0	0	0	0	0	0	0	0	0	0	0	0	0	0	0	0	0	0
BWTE-Both-Both	BWTE	Both	Both	PHWB	Dec	2012	0	0	1.5	1.5	0.25	13	0	0	0	0	0	0	0	0	0	0	0	0	0	0	0	0	0	0	0	0	0	0	0	0	0	0	0	0	0	0	0	0	0	0	0	0	0
BWTE-Both-Both	BWTE	Both	Both	PHWB	Dec	2013	0	0	1.5	1.5	0.25	19	0	0	0	0	0	0	0	0	0	0	0	0	0	0	0	0	0	0	0	0	0	0	0	0	0	0	0	0	0	0	0	0	0	0	0	0	0
BWTE-Both-Both	BWTE	Both	Both	PHWB	Dec	2014	0	0	1.5	1.5	0.25	13	0	0	0	0	0	0	0	0	0	0	0	0	0	0	0	0	0	0	0	0	0	0	0	0	0	0	0	0	0	0	0	0	0	0	0	0	0
BWTE-Both-Both	BWTE	Both	Both	PHWB	Dec	2015	0	0	1.5	1.5	0.25	23	0	0	0	0	0	0	0	0	0	0	0	0	0	0	0	0	0	0	0	0	0	0	0	0	0	0	0	0	0	0	0	0	0	0	0	0	0
BWTE-Both-Both	BWTE	Both	Both	PHWB	Dec	2016	-105.201	51.5331	1.5	1.5	0.25	38	-92.1306	29.9283	-91.8748	29.8828	-91.6558	29.9829	-92.1728	31.8258	30.9358	29.0041	-90.716	-93.423	31.3425	28.6181	-89.6112	-93.8711	43.7205	27.7422	-88.1588	-95.1516	45.024	27.1416	-87.4527	-96.6339	1.68153	0.492515	1.25828	0.326517	1.68192	0.159381	2.21951	0.479932	0.369085	0.208564	0.375346	0.217505	0.144479
BWTE-Both-Both	BWTE	Both	Both	PHWB	Dec	2017	-106.007	51.6458	1.5	1.5	0.25	51	-92.1552	29.96	-92.0316	29.9386	-92.3013	29.852	-92.7433	29.7391	31.1097	28.9052	-90.4739	-93.7357	31.4965	28.5407	-89.7035	-94.2565	32.2435	27.8551	-88.615	-96.695	32.7811	27.3339	-88.0025	-98.0477	2.3176	0.67882	1.48272	0.384758	1.709	0.161946	1.93554	0.418529	0.314921	0.142512	0.324988	0.156189	0.170179
BWTE-Both-Both	BWTE	Both	Both	PHWB	Dec	2018	-104.538	51.5472	1.5	1.5	0.25	31	-92.4646	29.8448	-92.183	29.8291	-92.1224	29.8159	-92.2387	29.8073	30.8083	28.9161	-91.0857	-93.7386	31.2114	28.5343	-89.8471	-94.2252	32.1773	27.7027	-88.3804	-96.3006	32.3563	27.5692	-88.203	-96.8115	1.61434	0.472836	1.25059	0.324521	1.76747	0.167487	1.44395	0.312229	0.341723	0.231035	0.352738	0.243957	0.137308
BWTE-Both-Both	BWTE	Both	Both	PHWB	Dec	2019	0	0	1.5	1.5	0.25	24	0	0	0	0	0	0	0	0	0	0	0	0	0	0	0	0	0	0	0	0	0	0	0	0	0	0	0	0	0	0	0	0	0	0	0	0	0
BWTE-Both-Both	BWTE	Both	Both	PHWB	Jan	1960	0	0	1.5	1.5	0.25	10	0	0	0	0	0	0	0	0	0	0	0	0	0	0	0	0	0	0	0	0	0	0	0	0	0	0	0	0	0	0	0	0	0	0	0	0	0
BWTE-Both-Both	BWTE	Both	Both	PHWB	Jan	1961	0	0	1.5	1.5	0.25	0	0	0	0	0	0	0	0	0	0	0	0	0	0	0	0	0	0	0	0	0	0	0	0	0	0	0	0	0	0	0	0	0	0	0	0	0	0
BWTE-Both-Both	BWTE	Both	Both	PHWB	Jan	1962	0	0	1.5	1.5	0.25	0	0	0	0	0	0	0	0	0	0	0	0	0	0	0	0	0	0	0	0	0	0	0	0	0	0	0	0	0	0	0	0	0	0	0	0	0	0
BWTE-Both-Both	BWTE	Both	Both	PHWB	Jan	1963	0	0	1.5	1.5	0.25	2	0	0	0	0	0	0	0	0	0	0	0	0	0	0	0	0	0	0	0	0	0	0	0	0	0	0	0	0	0	0	0	0	0	0	0	0	0
BWTE-Both-Both	BWTE	Both	Both	PHWB	Jan	1964	0	0	1.5	1.5	0.25	0	0	0	0	0	0	0	0	0	0	0	0	0	0	0	0	0	0	0	0	0	0	0	0	0	0	0	0	0	0	0	0	0	0	0	0	0	0
BWTE-Both-Both	BWTE	Both	Both	PHWB	Jan	1965	0	0	1.5	1.5	0.25	6	0	0	0	0	0	0	0	0	0	0	0	0	0	0	0	0	0	0	0	0	0	0	0	0	0	0	0	0	0	0	0	0	0	0	0	0	0
BWTE-Both-Both	BWTE	Both	Both	PHWB	Jan	1966	0	0	1.5	1.5	0.25	2	0	0	0	0	0	0	0	0	0	0	0	0	0	0	0	0	0	0	0	0	0	0	0	0	0	0	0	0	0	0	0	0	0	0	0	0	0
BWTE-Both-Both	BWTE	Both	Both	PHWB	Jan	1967	0	0	1.5	1.5	0.25	2	0	0	0	0	0	0	0	0	0	0	0	0	0	0	0	0	0	0	0	0	0	0	0	0	0	0	0	0	0	0	0	0	0	0	0	0	0
BWTE-Both-Both	BWTE	Both	Both	PHWB	Jan	1968	0	0	1.5	1.5	0.25	16	0	0	0	0	0	0	0	0	0	0	0	0	0	0	0	0	0	0	0	0	0	0	0	0	0	0	0	0	0	0	0	0	0	0	0	0	0
BWTE-Both-Both	BWTE	Both	Both	PHWB	Jan	1969	0	0	1.5	1.5	0.25	1	0	0	0	0	0	0	0	0	0	0	0	0	0	0	0	0	0	0	0	0	0	0	0	0	0	0	0	0	0	0	0	0	0	0	0	0	0
BWTE-Both-Both	BWTE	Both	Both	PHWB	Jan	1970	0	0	1.5	1.5	0.25	6	0	0	0	0	0	0	0	0	0	0	0	0	0	0	0	0	0	0	0	0	0	0	0	0	0	0	0	0	0	0	0	0	0	0	0	0	0
BWTE-Both-Both	BWTE	Both	Both	PHWB	Jan	1971	0	0	1.5	1.5	0.25	7	0	0	0	0	0	0	0	0	0	0	0	0	0	0	0	0	0	0	0	0	0	0	0	0	0	0	0	0	0	0	0	0	0	0	0	0	0
BWTE-Both-Both	BWTE	Both	Both	PHWB	Jan	1972	0	0	1.5	1.5	0.25	4	0	0	0	0	0	0	0	0	0	0	0	0	0	0	0	0	0	0	0	0	0	0	0	0	0	0	0	0	0	0	0	0	0	0	0	0	0
BWTE-Both-Both	BWTE	Both	Both	PHWB	Jan	1973	0	0	1.5	1.5	0.25	17	0	0	0	0	0	0	0	0	0	0	0	0	0	0	0	0	0	0	0	0	0	0	0	0	0	0	0	0	0	0	0	0	0	0	0	0	0
BWTE-Both-Both	BWTE	Both	Both	PHWB	Jan	1974	0	0	1.5	1.5	0.25	8	0	0	0	0	0	0	0	0	0	0	0	0	0	0	0	0	0	0	0	0	0	0	0	0	0	0	0	0	0	0	0	0	0	0	0	0	0
BWTE-Both-Both	BWTE	Both	Both	PHWB	Jan	1975	0	0	1.5	1.5	0.25	8	0	0	0	0	0	0	0	0	0	0	0	0	0	0	0	0	0	0	0	0	0	0	0	0	0	0	0	0	0	0	0	0	0	0	0	0	0
BWTE-Both-Both	BWTE	Both	Both	PHWB	Jan	1976	0	0	1.5	1.5	0.25	10	0	0	0	0	0	0	0	0	0	0	0	0	0	0	0	0	0	0	0	0	0	0	0	0	0	0	0	0	0	0	0	0	0	0	0	0	0
BWTE-Both-Both	BWTE	Both	Both	PHWB	Jan	1977	0	0	1.5	1.5	0.25	10	0	0	0	0	0	0	0	0	0	0	0	0	0	0	0	0	0	0	0	0	0	0	0	0	0	0	0	0	0	0	0	0	0	0	0	0	0
BWTE-Both-Both	BWTE	Both	Both	PHWB	Jan	1978	0	0	1.5	1.5	0.25	9	0	0	0	0	0	0	0	0	0	0	0	0	0	0	0	0	0	0	0	0	0	0	0	0	0	0	0	0	0	0	0	0	0	0	0	0	0
BWTE-Both-Both	BWTE	Both	Both	PHWB	Jan	1979	0	0	1.5	1.5	0.25	15	0	0	0	0	0	0	0	0	0	0	0	0	0	0	0	0	0	0	0	0	0	0	0	0	0	0	0	0	0	0	0	0	0	0	0	0	0
BWTE-Both-Both	BWTE	Both	Both	PHWB	Jan	1980	0	0	1.5	1.5	0.25	17	0	0	0	0	0	0	0	0	0	0	0	0	0	0	0	0	0	0	0	0	0	0	0	0	0	0	0	0	0	0	0	0	0	0	0	0	0
BWTE-Both-Both	BWTE	Both	Both	PHWB	Jan	1981	0	0	1.5	1.5	0.25	14	0	0	0	0	0	0	0	0	0	0	0	0	0	0	0	0	0	0	0	0	0	0	0	0	0	0	0	0	0	0	0	0	0	0	0	0	0
BWTE-Both-Both	BWTE	Both	Both	PHWB	Jan	1982	0	0	1.5	1.5	0.25	10	0	0	0	0	0	0	0	0	0	0	0	0	0	0	0	0	0	0	0	0	0	0	0	0	0	0	0	0	0	0	0	0	0	0	0	0	0
BWTE-Both-Both	BWTE	Both	Both	PHWB	Jan	1983	0	0	1.5	1.5	0.25	17	0	0	0	0	0	0	0	0	0	0	0	0	0	0	0	0	0	0	0	0	0	0	0	0	0	0	0	0	0	0	0	0	0	0	0	0	0
BWTE-Both-Both	BWTE	Both	Both	PHWB	Jan	1984	0	0	1.5	1.5	0.25	14	0	0	0	0	0	0	0	0	0	0	0	0	0	0	0	0	0	0	0	0	0	0	0	0	0	0	0	0	0	0	0	0	0	0	0	0	0
BWTE-Both-Both	BWTE	Both	Both	PHWB	Jan	1985	0	0	1.5	1.5	0.25	7	0	0	0	0	0	0	0	0	0	0	0	0	0	0	0	0	0	0	0	0	0	0	0	0	0	0	0	0	0	0	0	0	0	0	0	0	0
BWTE-Both-Both	BWTE	Both	Both	PHWB	Jan	1986	0	0	1.5	1.5	0.25	15	0	0	0	0	0	0	0	0	0	0	0	0	0	0	0	0	0	0	0	0	0	0	0	0	0	0	0	0	0	0	0	0	0	0	0	0	0
BWTE-Both-Both	BWTE	Both	Both	PHWB	Jan	1987	0	0	1.5	1.5	0.25	9	0	0	0	0	0	0	0	0	0	0	0	0	0	0	0	0	0	0	0	0	0	0	0	0	0	0	0	0	0	0	0	0	0	0	0	0	0
BWTE-Both-Both	BWTE	Both	Both	PHWB	Jan	1988	0	0	1.5	1.5	0.25	10	0	0	0	0	0	0	0	0	0	0	0	0	0	0	0	0	0	0	0	0	0	0	0	0	0	0	0	0	0	0	0	0	0	0	0	0	0
BWTE-Both-Both	BWTE	Both	Both	PHWB	Jan	1989	0	0	1.5	1.5	0.25	8	0	0	0	0	0	0	0	0	0	0	0	0	0	0	0	0	0	0	0	0	0	0	0	0	0	0	0	0	0	0	0	0	0	0	0	0	0
BWTE-Both-Both	BWTE	Both	Both	PHWB	Jan	1990	0	0	1.5	1.5	0.25	3	0	0	0	0	0	0	0	0	0	0	0	0	0	0	0	0	0	0	0	0	0	0	0	0	0	0	0	0	0	0	0	0	0	0	0	0	0
BWTE-Both-Both	BWTE	Both	Both	PHWB	Jan	1991	0	0	1.5	1.5	0.25	14	0	0	0	0	0	0	0	0	0	0	0	0	0	0	0	0	0	0	0	0	0	0	0	0	0	0	0	0	0	0	0	0	0	0	0	0	0
BWTE-Both-Both	BWTE	Both	Both	PHWB	Jan	1992	0	0	1.5	1.5	0.25	16	0	0	0	0	0	0	0	0	0	0	0	0	0	0	0	0	0	0	0	0	0	0	0	0	0	0	0	0	0	0	0	0	0	0	0	0	0
BWTE-Both-Both	BWTE	Both	Both	PHWB	Jan	1993	0	0	1.5	1.5	0.25	18	0	0	0	0	0	0	0	0	0	0	0	0	0	0	0	0	0	0	0	0	0	0	0	0	0	0	0	0	0	0	0	0	0	0	0	0	0
BWTE-Both-Both	BWTE	Both	Both	PHWB	Jan	1994	0	0	1.5	1.5	0.25	10	0	0	0	0	0	0	0	0	0	0	0	0	0	0	0	0	0	0	0	0	0	0	0	0	0	0	0	0	0	0	0	0	0	0	0	0	0
BWTE-Both-Both	BWTE	Both	Both	PHWB	Jan	1995	0	0	1.5	1.5	0.25	16	0	0	0	0	0	0	0	0	0	0	0	0	0	0	0	0	0	0	0	0	0	0	0	0	0	0	0	0	0	0	0	0	0	0	0	0	0
BWTE-Both-Both	BWTE	Both	Both	PHWB	Jan	1996	0	0	1.5	1.5	0.25	15	0	0	0	0	0	0	0	0	0	0	0	0	0	0	0	0	0	0	0	0	0	0	0	0	0	0	0	0	0	0	0	0	0	0	0	0	0
BWTE-Both-Both	BWTE	Both	Both	PHWB	Jan	1997	-105.772	51.3167	1.5	1.5	0.25	30	-91.5493	29.7424	-91.5929	29.7476	-91.6488	29.7566	-91.6788	29.767	30.4346	29.0129	-90.1347	-93.0406	30.6653	28.7926	-89.8253	-93.4324	31.3126	28.1862	-89.0319	-94.3338	31.9264	27.6498	-88.3723	-95.0852	NA	NA	NA	NA	NA	NA	NA	NA	NA	NA	NA	NA	NA
BWTE-Both-Both	BWTE	Both	Both	PHWB	Jan	1998	-106.574	51.7071	1.5	1.5	0.25	35	-92.9799	29.8446	-92.8481	29.8474	-92.665	29.8771	-92.6711	29.9481	30.4737	29.2199	-92.122	-93.8196	31.1882	28.5292	-90.9245	-94.6835	32.2823	27.5924	-89.3144	-95.9439	33.1524	27.1509	-88.6819	-96.7262	NA	NA	NA	NA	NA	NA	NA	NA	NA	NA	NA	NA	NA
BWTE-Both-Both	BWTE	Both	Both	PHWB	Jan	1999	-105.717	51.5833	1.5	1.5	0.25	46	-91.9999	29.9091	-91.9364	29.9009	-91.8772	29.8889	-92.0459	30.2927	30.7788	29.096	-90.5204	-93.3852	30.9926	28.885	-90.1225	-93.6525	32.5023	27.4132	-88.0777	-95.6766	39.512	27.0508	-87.5714	-97.8218	NA	NA	NA	NA	NA	NA	NA	NA	NA	NA	NA	NA	NA
BWTE-Both-Both	BWTE	Both	Both	PHWB	Jan	2000	0	0	1.5	1.5	0.25	25	0	0	0	0	0	0	0	0	0	0	0	0	0	0	0	0	0	0	0	0	0	0	0	0	0	0	0	0	0	0	0	0	0	0	0	0	0
BWTE-Both-Both	BWTE	Both	Both	PHWB	Jan	2001	0	0	1.5	1.5	0.25	27	0	0	0	0	0	0	0	0	0	0	0	0	0	0	0	0	0	0	0	0	0	0	0	0	0	0	0	0	0	0	0	0	0	0	0	0	0
BWTE-Both-Both	BWTE	Both	Both	PHWB	Jan	2002	-108.7	51.6833	1.5	1.5	0.25	30	-91.9902	29.7228	-91.9125	29.7157	-92.2033	29.6329	-92.7275	29.496	30.498	29.0013	-90.403	-93.4474	30.7195	28.7789	-89.9713	-93.7505	31.8715	27.6061	-88.3949	-97.3171	32.1394	27.0111	-88.0769	-98.1578	NA	NA	NA	NA	NA	NA	NA	NA	NA	NA	NA	NA	NA
BWTE-Both-Both	BWTE	Both	Both	PHWB	Jan	2003	0	0	1.5	1.5	0.25	25	0	0	0	0	0	0	0	0	0	0	0	0	0	0	0	0	0	0	0	0	0	0	0	0	0	0	0	0	0	0	0	0	0	0	0	0	0
BWTE-Both-Both	BWTE	Both	Both	PHWB	Jan	2004	-107.122	50.9826	1.5	1.5	0.25	43	-92.2167	29.8069	-92.7546	29.7247	-93.5131	29.5664	-93.6849	29.5266	30.978	28.71	-90.3178	-94.4167	31.0783	28.6195	-90.182	-96.512	31.6503	27.6704	-89.4738	-98.0969	31.98	27.2829	-89.1108	-98.7176	NA	NA	NA	NA	NA	NA	NA	NA	NA	NA	NA	NA	NA
BWTE-Both-Both	BWTE	Both	Both	PHWB	Jan	2005	-109.811	51.6	1.5	1.5	0.25	30	-95.4681	28.9695	-94.9959	29.1323	-94.6212	29.5422	-94.6856	29.6625	30.631	27.4288	-90.5248	-98.4625	30.9617	27.2604	-90.1973	-98.7029	32.4611	26.4758	-89.0974	-99.7314	32.9886	26.2709	-88.8481	-99.9798	NA	NA	NA	NA	NA	NA	NA	NA	NA	NA	NA	NA	NA
BWTE-Both-Both	BWTE	Both	Both	PHWB	Jan	2006	-108.918	51.4409	1.5	1.5	0.25	42	-92.5707	30.0259	-92.5882	30.025	-92.8945	29.9586	-92.9814	29.9367	30.7063	29.3555	-91.8463	-93.3005	31.4711	28.6286	-91.0418	-94.1719	32.4551	27.7334	-90.0048	-96.3658	32.5516	27.6481	-89.9029	-96.6841	NA	NA	NA	NA	NA	NA	NA	NA	NA	NA	NA	NA	NA
BWTE-Both-Both	BWTE	Both	Both	PHWB	Jan	2007	-107.912	51.4632	1.5	1.5	0.25	36	-92.303	29.8339	-92.1997	29.828	-92.2396	29.8028	-92.3415	29.7873	30.7209	28.9703	-90.7396	-93.7603	31.0374	28.6565	-90.0763	-94.21	32.0804	27.6285	-88.5316	-96.1303	32.3322	27.3821	-88.2207	-96.7318	NA	NA	NA	NA	NA	NA	NA	NA	NA	NA	NA	NA	NA
BWTE-Both-Both	BWTE	Both	Both	PHWB	Jan	2008	-107.53	51.7375	1.5	1.5	0.25	47	-92.2236	29.9941	-92.1835	29.9876	-92.1873	29.954	-92.3377	29.933	31.0838	28.9579	-90.9246	-93.4876	31.3353	28.7198	-90.559	-93.755	32.8275	27.3459	-88.5848	-96.262	32.9489	27.2359	-88.4458	-96.9756	NA	NA	NA	NA	NA	NA	NA	NA	NA	NA	NA	NA	NA
BWTE-Both-Both	BWTE	Both	Both	PHWB	Jan	2009	-107.742	51.4195	1.5	1.5	0.25	40	-92.1171	30.0368	-92.3807	30.0383	-92.9903	29.9663	-93.2101	29.9226	31.4166	28.798	-90.5961	-93.6988	32.2735	28.2205	-89.802	-95.8801	33.064	27.7505	-89.1535	-97.6417	33.4922	27.1764	-88.7915	-98.3099	NA	NA	NA	NA	NA	NA	NA	NA	NA	NA	NA	NA	NA
BWTE-Both-Both	BWTE	Both	Both	PHWB	Jan	2010	0	0	1.5	1.5	0.25	24	0	0	0	0	0	0	0	0	0	0	0	0	0	0	0	0	0	0	0	0	0	0	0	0	0	0	0	0	0	0	0	0	0	0	0	0	0
BWTE-Both-Both	BWTE	Both	Both	PHWB	Jan	2011	0	0	1.5	1.5	0.25	9	0	0	0	0	0	0	0	0	0	0	0	0	0	0	0	0	0	0	0	0	0	0	0	0	0	0	0	0	0	0	0	0	0	0	0	0	0
BWTE-Both-Both	BWTE	Both	Both	PHWB	Jan	2012	0	0	1.5	1.5	0.25	13	0	0	0	0	0	0	0	0	0	0	0	0	0	0	0	0	0	0	0	0	0	0	0	0	0	0	0	0	0	0	0	0	0	0	0	0	0
BWTE-Both-Both	BWTE	Both	Both	PHWB	Jan	2013	0	0	1.5	1.5	0.25	15	0	0	0	0	0	0	0	0	0	0	0	0	0	0	0	0	0	0	0	0	0	0	0	0	0	0	0	0	0	0	0	0	0	0	0	0	0
BWTE-Both-Both	BWTE	Both	Both	PHWB	Jan	2014	0	0	1.5	1.5	0.25	9	0	0	0	0	0	0	0	0	0	0	0	0	0	0	0	0	0	0	0	0	0	0	0	0	0	0	0	0	0	0	0	0	0	0	0	0	0
BWTE-Both-Both	BWTE	Both	Both	PHWB	Jan	2015	0	0	1.5	1.5	0.25	17	0	0	0	0	0	0	0	0	0	0	0	0	0	0	0	0	0	0	0	0	0	0	0	0	0	0	0	0	0	0	0	0	0	0	0	0	0
BWTE-Both-Both	BWTE	Both	Both	PHWB	Jan	2016	-106.997	52.0537	1.5	1.5	0.25	31	-91.9262	29.7508	-91.9683	29.7333	-92.7166	29.5729	-93.0679	29.48	30.6973	28.8214	-89.7857	-93.8368	31.2628	28.2667	-88.8501	-95.462	31.6843	27.6039	-88.3057	-97.8986	32.0027	27.0233	-87.9134	-98.9927	NA	NA	NA	NA	NA	NA	NA	NA	NA	NA	NA	NA	NA
BWTE-Both-Both	BWTE	Both	Both	PHWB	Jan	2017	-107.232	52.1039	1.5	1.5	0.25	32	-92.9264	29.8967	-93.2397	29.8145	-93.7212	29.6461	-93.867	29.5428	30.7003	29.1043	-91.9934	-93.8731	31.8133	28.0042	-90.5998	-96.2946	32.3527	27.2823	-89.516	-98.0964	32.7337	26.3891	-88.6314	-98.9624	NA	NA	NA	NA	NA	NA	NA	NA	NA	NA	NA	NA	NA
BWTE-Both-Both	BWTE	Both	Both	PHWB	Jan	2018	0	0	1.5	1.5	0.25	24	0	0	0	0	0	0	0	0	0	0	0	0	0	0	0	0	0	0	0	0	0	0	0	0	0	0	0	0	0	0	0	0	0	0	0	0	0
BWTE-Both-Both	BWTE	Both	Both	PHWB	Jan	2019	0	0	1.5	1.5	0.25	16	0	0	0	0	0	0	0	0	0	0	0	0	0	0	0	0	0	0	0	0	0	0	0	0	0	0	0	0	0	0	0	0	0	0	0	0	0
BWTE-Both-Both	BWTE	Both	Both	PPNP	Oct	1960	0	0	1.5	1.5	0.25	22	0	0	0	0	0	0	0	0	0	0	0	0	0	0	0	0	0	0	0	0	0	0	0	0	0	0	0	0	0	0	0	0	0	0	0	0	0
BWTE-Both-Both	BWTE	Both	Both	PPNP	Oct	1961	0	0	1.5	1.5	0.25	19	0	0	0	0	0	0	0	0	0	0	0	0	0	0	0	0	0	0	0	0	0	0	0	0	0	0	0	0	0	0	0	0	0	0	0	0	0
BWTE-Both-Both	BWTE	Both	Both	PPNP	Oct	1962	0	0	1.5	1.5	0.25	16	0	0	0	0	0	0	0	0	0	0	0	0	0	0	0	0	0	0	0	0	0	0	0	0	0	0	0	0	0	0	0	0	0	0	0	0	0
BWTE-Both-Both	BWTE	Both	Both	PPNP	Oct	1963	-95.807	45.4898	1.5	1.5	0.25	278	-94.4716	43.4535	-94.4206	43.8883	-94.1293	44.2549	-93.8869	44.4092	45.7316	41.214	-92.3416	-96.5225	47.5147	40.6223	-91.0971	-97.3197	49.2746	40.2841	-88.8507	-97.9482	49.9732	40.0155	-87.7606	-98.4531	1.81855	0.980374	1.49801	0.602959	0.856251	0.16327	0.871692	0.173091	0.523298	0.31448	0.554198	0.32019	0.46439
BWTE-Both-Both	BWTE	Both	Both	PPNP	Oct	1964	-95.7471	45.4497	1.5	1.5	0.25	232	-94.6593	43.4533	-94.6821	43.5097	-94.6824	44.046	-94.4768	44.0974	46.1767	41.1384	-92.454	-96.5973	46.3933	41.102	-92.4085	-96.6332	48.534	40.0306	-90.5531	-98.239	49.0669	39.6707	-89.312	-98.6748	1.91505	1.03239	0.813964	0.327627	0.802095	0.152943	0.789211	0.156713	0.538927	0.290679	0.556992	0.307276	0.515314
BWTE-Both-Both	BWTE	Both	Both	PPNP	Oct	1965	-95.8991	45.5724	1.5	1.5	0.25	76	-94.6939	44.64	-93.8267	44.2703	-93.1541	43.7254	-93.1649	43.6306	46.4409	42.9885	-92.8656	-96.3579	47.7889	40.3286	-88.3603	-97.4567	48.6013	39.2231	-87.6642	-98.1267	49.2184	38.6246	-87.2381	-98.6608	1.06112	0.572044	1.39061	0.559733	1.05024	0.20026	1.0758	0.21362	0.709927	0.224974	0.721846	0.22892	0.321494
BWTE-Both-Both	BWTE	Both	Both	PPNP	Oct	1966	-96.3064	45.8544	1.5	1.5	0.25	198	-95.9628	46.0016	-95.5589	45.5043	-94.1954	44.6112	-93.9054	44.316	47.6467	44.469	-94.466	-97.5593	48.0124	42.8623	-93.2685	-97.931	49.1078	40.9976	-88.2609	-99.0401	49.3036	34.6781	-87.6265	-99.2352	0.95853	0.51674	0.775073	0.311973	0.97956	0.186783	0.917134	0.182115	0.353704	0.26393	0.360173	0.268815	0.17295
BWTE-Both-Both	BWTE	Both	Both	PPNP	Oct	1967	-96.7704	45.5881	1.5	1.5	0.25	139	-95.097	44.8201	-95.0624	44.8319	-92.4735	43.253	-91.993	43.0702	46.6865	42.9493	-93.4161	-96.7705	47.8404	41.8895	-91.7016	-98.072	49.0062	36.4905	-85.961	-99.5325	49.2251	36.1706	-82.6604	-99.8466	1.07853	0.581432	1.27687	0.51395	1.70209	0.324555	1.63404	0.324471	0.680147	0.219616	0.696197	0.224816	0.333523
BWTE-Both-Both	BWTE	Both	Both	PPNP	Oct	1968	-97.0235	45.5449	1.5	1.5	0.25	78	-95.0773	45.1036	-94.9978	45.0103	-94.5751	44.5478	-94.4175	44.4091	46.5351	43.7117	-93.5726	-96.5755	47.465	42.6737	-92.3394	-97.5795	48.5883	40.2572	-89.0505	-98.8212	48.8162	39.7528	-88.3441	-99.0725	0.730261	0.393681	0.899496	0.362054	0.90171	0.171938	0.839986	0.166795	0.726907	0.262754	0.732636	0.265696	0.285826
BWTE-Both-Both	BWTE	Both	Both	PPNP	Oct	1969	-97.0038	45.5212	1.5	1.5	0.25	153	-95.0063	44.639	-95.0708	44.7691	-94.1735	44.7315	-93.7284	44.6759	46.6404	42.7742	-93.4487	-96.5401	47.5729	42.0382	-92.576	-97.5201	48.7581	40.9569	-87.2077	-99.0891	48.9707	40.7561	-84.3064	-99.5986	0.960468	0.517784	0.974547	0.392263	1.02252	0.194974	0.984061	0.195404	0.74013	0.227139	0.747847	0.22908	0.358395
BWTE-Both-Both	BWTE	Both	Both	PPNP	Oct	1970	-96.5508	44.7783	1.5	1.5	0.25	159	-94.6606	43.7743	-94.6739	44.1584	-93.7367	43.2109	-93.5904	43.077	46.4424	41.5842	-92.536	-96.3994	47.8935	40.6536	-91.1798	-97.5694	48.5549	37.4977	-88.4756	-98.3095	48.9689	36.7067	-85.6784	-98.9283	1.66648	0.898392	1.6441	0.661764	1.30529	0.248893	1.34578	0.26723	0.594817	0.277327	0.611069	0.28673	0.432418
BWTE-Both-Both	BWTE	Both	Both	PPNP	Oct	1971	-95.7234	44.8642	1.5	1.5	0.25	213	-94.0908	43.806	-94.5836	44.4156	-93.7749	43.07	-93.2399	42.7775	46.3306	42.5682	-92.9192	-96.2033	46.9423	42.1925	-92.5447	-96.8052	48.5847	35.6442	-88.047	-98.5108	48.8917	35.2829	-87.2244	-98.8768	0.421142	0.227036	0.50294	0.202437	1.06636	0.203334	1.17846	0.234007	0.704001	0.293512	0.70451	0.298202	0.148013
BWTE-Both-Both	BWTE	Both	Both	PPNP	Oct	1972	-96.0726	44.1747	1.5	1.5	0.25	31	-94.4305	42.5835	-94.6645	43.0863	-94.5975	43.4412	-94.1811	43.533	45.0312	40.1549	-92.3618	-96.3712	46.7022	39.7643	-91.8224	-97.4173	48.2122	39.2648	-89.748	-98.7482	48.7604	39.0506	-86.8799	-99.296	2.03387	1.09645	1.42101	0.57197	0.929262	0.177192	0.925469	0.18377	0.417007	0.307731	0.418885	0.326133	0.387615
BWTE-Both-Both	BWTE	Both	Both	PPNP	Oct	1973	-95.7875	44.85	1.5	1.5	0.25	40	-94.8566	44.5439	-94.7808	44.5505	-93.786	43.2737	-93.4904	42.8261	46.3434	42.815	-93.3925	-96.2215	47.5578	41.6514	-92.0993	-97.3404	48.0786	34.1852	-87.439	-97.8397	48.4098	33.7152	-81.4158	-98.1617	0.878494	0.473592	1.14509	0.460908	0.863664	0.164684	0.930246	0.184718	0.773668	0.252272	0.779312	0.254145	0.330404
BWTE-Both-Both	BWTE	Both	Both	PPNP	Oct	1974	0	0	1.5	1.5	0.25	17	0	0	0	0	0	0	0	0	0	0	0	0	0	0	0	0	0	0	0	0	0	0	0	0	0	0	0	0	0	0	0	0	0	0	0	0	0
BWTE-Both-Both	BWTE	Both	Both	PPNP	Oct	1975	0	0	1.5	1.5	0.25	10	0	0	0	0	0	0	0	0	0	0	0	0	0	0	0	0	0	0	0	0	0	0	0	0	0	0	0	0	0	0	0	0	0	0	0	0	0
BWTE-Both-Both	BWTE	Both	Both	PPNP	Oct	1976	0	0	1.5	1.5	0.25	14	0	0	0	0	0	0	0	0	0	0	0	0	0	0	0	0	0	0	0	0	0	0	0	0	0	0	0	0	0	0	0	0	0	0	0	0	0
BWTE-Both-Both	BWTE	Both	Both	PPNP	Oct	1977	0	0	1.5	1.5	0.25	10	0	0	0	0	0	0	0	0	0	0	0	0	0	0	0	0	0	0	0	0	0	0	0	0	0	0	0	0	0	0	0	0	0	0	0	0	0
BWTE-Both-Both	BWTE	Both	Both	PPNP	Oct	1978	0	0	1.5	1.5	0.25	21	0	0	0	0	0	0	0	0	0	0	0	0	0	0	0	0	0	0	0	0	0	0	0	0	0	0	0	0	0	0	0	0	0	0	0	0	0
BWTE-Both-Both	BWTE	Both	Both	PPNP	Oct	1979	0	0	1.5	1.5	0.25	4	0	0	0	0	0	0	0	0	0	0	0	0	0	0	0	0	0	0	0	0	0	0	0	0	0	0	0	0	0	0	0	0	0	0	0	0	0
BWTE-Both-Both	BWTE	Both	Both	PPNP	Oct	1980	0	0	1.5	1.5	0.25	8	0	0	0	0	0	0	0	0	0	0	0	0	0	0	0	0	0	0	0	0	0	0	0	0	0	0	0	0	0	0	0	0	0	0	0	0	0
BWTE-Both-Both	BWTE	Both	Both	PPNP	Oct	1981	0	0	1.5	1.5	0.25	4	0	0	0	0	0	0	0	0	0	0	0	0	0	0	0	0	0	0	0	0	0	0	0	0	0	0	0	0	0	0	0	0	0	0	0	0	0
BWTE-Both-Both	BWTE	Both	Both	PPNP	Oct	1982	0	0	1.5	1.5	0.25	9	0	0	0	0	0	0	0	0	0	0	0	0	0	0	0	0	0	0	0	0	0	0	0	0	0	0	0	0	0	0	0	0	0	0	0	0	0
BWTE-Both-Both	BWTE	Both	Both	PPNP	Oct	1983	0	0	1.5	1.5	0.25	2	0	0	0	0	0	0	0	0	0	0	0	0	0	0	0	0	0	0	0	0	0	0	0	0	0	0	0	0	0	0	0	0	0	0	0	0	0
BWTE-Both-Both	BWTE	Both	Both	PPNP	Oct	1984	0	0	1.5	1.5	0.25	2	0	0	0	0	0	0	0	0	0	0	0	0	0	0	0	0	0	0	0	0	0	0	0	0	0	0	0	0	0	0	0	0	0	0	0	0	0
BWTE-Both-Both	BWTE	Both	Both	PPNP	Oct	1985	0	0	1.5	1.5	0.25	0	0	0	0	0	0	0	0	0	0	0	0	0	0	0	0	0	0	0	0	0	0	0	0	0	0	0	0	0	0	0	0	0	0	0	0	0	0
BWTE-Both-Both	BWTE	Both	Both	PPNP	Oct	1986	0	0	1.5	1.5	0.25	2	0	0	0	0	0	0	0	0	0	0	0	0	0	0	0	0	0	0	0	0	0	0	0	0	0	0	0	0	0	0	0	0	0	0	0	0	0
BWTE-Both-Both	BWTE	Both	Both	PPNP	Oct	1987	0	0	1.5	1.5	0.25	0	0	0	0	0	0	0	0	0	0	0	0	0	0	0	0	0	0	0	0	0	0	0	0	0	0	0	0	0	0	0	0	0	0	0	0	0	0
BWTE-Both-Both	BWTE	Both	Both	PPNP	Oct	1988	0	0	1.5	1.5	0.25	0	0	0	0	0	0	0	0	0	0	0	0	0	0	0	0	0	0	0	0	0	0	0	0	0	0	0	0	0	0	0	0	0	0	0	0	0	0
BWTE-Both-Both	BWTE	Both	Both	PPNP	Oct	1989	0	0	1.5	1.5	0.25	0	0	0	0	0	0	0	0	0	0	0	0	0	0	0	0	0	0	0	0	0	0	0	0	0	0	0	0	0	0	0	0	0	0	0	0	0	0
BWTE-Both-Both	BWTE	Both	Both	PPNP	Oct	1990	0	0	1.5	1.5	0.25	0	0	0	0	0	0	0	0	0	0	0	0	0	0	0	0	0	0	0	0	0	0	0	0	0	0	0	0	0	0	0	0	0	0	0	0	0	0
BWTE-Both-Both	BWTE	Both	Both	PPNP	Oct	1991	0	0	1.5	1.5	0.25	0	0	0	0	0	0	0	0	0	0	0	0	0	0	0	0	0	0	0	0	0	0	0	0	0	0	0	0	0	0	0	0	0	0	0	0	0	0
BWTE-Both-Both	BWTE	Both	Both	PPNP	Oct	1992	0	0	1.5	1.5	0.25	4	0	0	0	0	0	0	0	0	0	0	0	0	0	0	0	0	0	0	0	0	0	0	0	0	0	0	0	0	0	0	0	0	0	0	0	0	0
BWTE-Both-Both	BWTE	Both	Both	PPNP	Oct	1993	0	0	1.5	1.5	0.25	2	0	0	0	0	0	0	0	0	0	0	0	0	0	0	0	0	0	0	0	0	0	0	0	0	0	0	0	0	0	0	0	0	0	0	0	0	0
BWTE-Both-Both	BWTE	Both	Both	PPNP	Oct	1994	0	0	1.5	1.5	0.25	3	0	0	0	0	0	0	0	0	0	0	0	0	0	0	0	0	0	0	0	0	0	0	0	0	0	0	0	0	0	0	0	0	0	0	0	0	0
BWTE-Both-Both	BWTE	Both	Both	PPNP	Oct	1995	0	0	1.5	1.5	0.25	1	0	0	0	0	0	0	0	0	0	0	0	0	0	0	0	0	0	0	0	0	0	0	0	0	0	0	0	0	0	0	0	0	0	0	0	0	0
BWTE-Both-Both	BWTE	Both	Both	PPNP	Oct	1996	0	0	1.5	1.5	0.25	20	0	0	0	0	0	0	0	0	0	0	0	0	0	0	0	0	0	0	0	0	0	0	0	0	0	0	0	0	0	0	0	0	0	0	0	0	0
BWTE-Both-Both	BWTE	Both	Both	PPNP	Oct	1997	-100.747	46.3621	1.5	1.5	0.25	58	-95.78	34.2578	-95.3991	36.8567	-94.9251	38.8911	-94.7911	39.2293	47.8264	27.2572	-92.4937	-101.573	48.2478	27.0311	-87.7571	-102.065	48.8607	26.614	-82.811	-102.872	49.0048	26.5049	-82.5124	-103.086	5.17467	2.78964	3.39099	1.3649	2.24933	0.428901	2.0215	0.401408	0.142394	0.0472159	0.0833507	0.02781	0.151315
BWTE-Both-Both	BWTE	Both	Both	PPNP	Oct	1998	-100.241	46.1185	1.5	1.5	0.25	71	-95.2815	33.2459	-95.3259	35.838	-95.7775	37.5981	-95.9122	37.8094	45.5375	27.0741	-92.2683	-98.7031	47.3777	26.6589	-91.7497	-100.363	48.6271	26.2594	-91.1881	-101.679	48.8074	26.1664	-88.4063	-101.862	6.42267	3.46244	4.55147	1.832	2.69978	0.514794	2.29571	0.455859	0.0611625	0.0211819	0.0217045	0.00756116	0.0683595
BWTE-Both-Both	BWTE	Both	Both	PPNP	Oct	1999	-100.705	46.6853	1.5	1.5	0.25	85	-95.9518	33.7252	-95.979	35.4659	-96.174	36.695	-96.1277	37.5259	46.1006	24.8495	-88.7093	-105.921	47.9888	24.578	-87.7222	-106.222	48.6016	24.3385	-87.2309	-106.484	49.2463	23.9892	-86.6557	-106.865	10.2688	5.53585	5.68194	2.28703	2.68484	0.511945	2.84077	0.564091	0.0614844	0.0211257	0.0251851	0.00875636	0.091525
BWTE-Both-Both	BWTE	Both	Both	PPNP	Oct	2000	-100.318	46.3176	1.5	1.5	0.25	69	-96.5453	34.0682	-96.6922	36.3365	-96.3413	37.6266	-96.0356	38.2055	48.1233	26.9823	-92.7181	-101.553	48.5149	26.7415	-90.2445	-101.932	48.9024	26.4738	-88.1943	-102.301	49.3063	26.1737	-82.081	-106.52	8.57966	4.62526	5.64046	2.27033	2.88612	0.550326	2.86177	0.56826	0.0202864	0.0221877	0.00942858	0.0109773	0.0278772
BWTE-Both-Both	BWTE	Both	Both	PPNP	Oct	2001	-99.7698	46.7557	1.5	1.5	0.25	59	-96.5021	34.2507	-96.3901	36.7443	-95.8044	38.3086	-95.6561	39.074	47.5323	26.8178	-92.9021	-99.8845	48.4657	26.4753	-88.7013	-100.549	48.9655	26.2651	-87.6427	-100.944	49.625	25.9521	-86.6276	-101.8	5.07021	2.73333	3.62293	1.45826	1.99418	0.38025	2.21996	0.440817	0.0213649	0.0249862	0.0110952	0.013899	0.0231941
BWTE-Both-Both	BWTE	Both	Both	PPNP	Oct	2002	-100.855	47.219	1.5	1.5	0.25	43	-97.8145	46.0626	-97.9785	45.835	-97.6773	44.0736	-97.2632	43.8101	48.7734	43.7851	-95.1282	-100.1	49.04	37.9781	-94.9675	-102.598	50.0948	36.8679	-88.9495	-103.692	50.2956	36.6632	-88.1754	-103.897	1.78334	0.961393	0.884143	0.355875	1.10041	0.209826	1.08052	0.214559	0.118637	0.0729307	0.112372	0.0723944	0.0684936
BWTE-Both-Both	BWTE	Both	Both	PPNP	Oct	2003	0	0	1.5	1.5	0.25	20	0	0	0	0	0	0	0	0	0	0	0	0	0	0	0	0	0	0	0	0	0	0	0	0	0	0	0	0	0	0	0	0	0	0	0	0	0
BWTE-Both-Both	BWTE	Both	Both	PPNP	Oct	2004	-101.784	47.9461	1.5	1.5	0.25	34	-96.9323	31.7002	-96.9232	33.3459	-97.0806	35.8216	-97.053	36.1644	45.4481	25.197	-92.3574	-100.73	48.6103	25.014	-92.1627	-100.924	49.5712	24.6636	-91.7927	-101.284	49.7702	24.5582	-89.6699	-101.391	7.94714	4.28427	4.07751	1.64123	2.22661	0.424569	1.87414	0.372147	0.0391849	0.0149315	0.013166	0.00503301	0.0495282
BWTE-Both-Both	BWTE	Both	Both	PPNP	Oct	2005	-101.345	47.7881	1.5	1.5	0.25	35	-92.881	42.6696	-92.9864	42.9112	-93.9145	43.8254	-94.4347	44.162	48.4196	37.1756	-88.0224	-98.4831	49.0807	37.0768	-87.927	-103.265	50.0817	36.7521	-87.6039	-104.291	50.4188	36.5656	-87.2867	-104.633	5.59225	3.01476	2.66842	1.07406	1.61548	0.308039	1.55469	0.308713	0.164196	0.0449431	0.13635	0.0388079	0.249308
BWTE-Both-Both	BWTE	Both	Both	PPNP	Oct	2006	0	0	1.5	1.5	0.25	25	0	0	0	0	0	0	0	0	0	0	0	0	0	0	0	0	0	0	0	0	0	0	0	0	0	0	0	0	0	0	0	0	0	0	0	0	0
BWTE-Both-Both	BWTE	Both	Both	PPNP	Oct	2007	0	0	1.5	1.5	0.25	18	0	0	0	0	0	0	0	0	0	0	0	0	0	0	0	0	0	0	0	0	0	0	0	0	0	0	0	0	0	0	0	0	0	0	0	0	0
BWTE-Both-Both	BWTE	Both	Both	PPNP	Oct	2008	-98.0361	47.133	1.5	1.5	0.25	42	-94.904	44.308	-95.4963	45.2111	-95.8242	44.8733	-95.7623	44.5889	48.1685	41.5911	-92.094	-100.986	49.162	41.3357	-91.8408	-101.405	49.8233	38.9087	-88.6575	-101.858	50.0884	38.418	-88.3242	-102.077	1.77186	0.955205	1.36863	0.550884	0.996304	0.189975	0.966839	0.191985	0.432767	0.221255	0.465164	0.243529	0.295301
BWTE-Both-Both	BWTE	Both	Both	PPNP	Oct	2009	-100.266	47.2796	1.5	1.5	0.25	79	-96.3046	33.0673	-96.594	35.6036	-96.4003	37.044	-96.3162	37.3334	47.5637	26.2551	-91.9511	-100.557	48.8424	25.9223	-91.5913	-101.747	49.1477	25.7796	-84.0619	-104.659	49.2093	25.7483	-83.9176	-104.813	8.19294	4.41678	5.22236	2.10204	2.45764	0.468623	2.01316	0.399752	0.0105329	0.0153022	0.00228517	0.00335543	0.0107125
BWTE-Both-Both	BWTE	Both	Both	PPNP	Oct	2010	-100.411	47.4667	1.5	1.5	0.25	59	-96.6486	32.4025	-97.2532	36.2921	-96.86	38.3489	-96.6001	39.0537	48.514	27.1258	-93.7048	-101.784	49.5965	26.4629	-92.9909	-103.174	49.9606	26.1884	-90.3424	-103.631	50.2571	25.9533	-89.0169	-104.004	2.84306	1.53268	2.65478	1.06857	1.53266	0.292248	1.62337	0.322352	0	0	0	0	0
BWTE-Both-Both	BWTE	Both	Both	PPNP	Oct	2011	-99.7483	47.2668	1.5	1.5	0.25	44	-99.3931	46.9828	-98.5963	46.9225	-96.8778	46.3416	-95.6409	45.8192	49.135	45.1177	-95.1285	-102.499	49.2788	44.7454	-94.5507	-102.683	50.0476	41.9198	-87.4182	-103.686	50.3055	40.4139	-83.7742	-104.036	2.02825	1.09342	1.23776	0.498207	1.09986	0.209721	1.12327	0.223046	0.0482467	0.0324869	0.0357579	0.0240983	0.0320533
BWTE-Both-Both	BWTE	Both	Both	PPNP	Oct	2012	-99.4807	46.7777	1.5	1.5	0.25	32	-95.6045	43.7338	-95.8047	43.5483	-95.7034	42.9853	-95.7723	42.9102	48.6051	36.1348	-89.8596	-99.9692	48.941	35.7841	-89.5826	-100.518	49.8651	34.9086	-88.7815	-106.093	49.9237	34.8544	-88.7295	-106.418	1.94116	1.04647	1.40048	0.563706	1.39884	0.266731	1.15496	0.229339	0.205391	0.0883117	0.210581	0.0910214	0.128235
BWTE-Both-Both	BWTE	Both	Both	PPNP	Oct	2013	-99.8353	46.3969	1.5	1.5	0.25	33	-95.583	40.2583	-95.8486	40.6177	-95.695	41.3206	-95.6978	41.3624	45.909	34.9467	-89.6514	-99.8489	46.4791	34.6283	-89.4727	-100.034	48.7284	33.7488	-88.7948	-101.4	48.8591	33.7145	-88.7649	-101.526	3.89433	2.09942	2.34286	0.943019	1.92387	0.366844	1.51806	0.30144	0.00286221	0.00949288	0.0023425	0.00776921	0.00248977
BWTE-Both-Both	BWTE	Both	Both	PPNP	Oct	2014	-99.395	46.5886	1.5	1.5	0.25	30	-95.3681	42.4474	-95.0511	42.0213	-95.2203	42.5421	-95.3059	42.6562	46.127	35.9937	-88.2425	-98.8629	48.2935	35.2774	-87.5514	-102.042	49.1152	34.8209	-87.1161	-103.149	49.3134	34.6807	-86.9814	-103.412	1.81102	0.976311	1.94426	0.78258	1.34603	0.256662	1.22314	0.242877	0.40771	0.146535	0.45617	0.164694	0.24915
BWTE-Both-Both	BWTE	Both	Both	PPNP	Oct	2015	-97.7454	46.1464	1.5	1.5	0.25	44	-96.8274	33.6919	-96.7229	34.6046	-96.4685	36.1038	-96.4257	36.427	45.6347	25.6547	-92.4892	-101.688	46.2532	25.3788	-91.7062	-101.978	48.1834	24.62	-89.3566	-102.757	48.9923	24.3981	-88.6554	-102.978	8.38861	4.52226	4.35766	1.75399	2.76122	0.526509	2.42726	0.48198	0.0845609	0.0309179	0.0416171	0.0151804	0.133426
BWTE-Both-Both	BWTE	Both	Both	PPNP	Oct	2016	0	0	1.5	1.5	0.25	14	0	0	0	0	0	0	0	0	0	0	0	0	0	0	0	0	0	0	0	0	0	0	0	0	0	0	0	0	0	0	0	0	0	0	0	0	0
BWTE-Both-Both	BWTE	Both	Both	PPNP	Oct	2017	0	0	1.5	1.5	0.25	13	0	0	0	0	0	0	0	0	0	0	0	0	0	0	0	0	0	0	0	0	0	0	0	0	0	0	0	0	0	0	0	0	0	0	0	0	0
BWTE-Both-Both	BWTE	Both	Both	PPNP	Oct	2018	0	0	1.5	1.5	0.25	11	0	0	0	0	0	0	0	0	0	0	0	0	0	0	0	0	0	0	0	0	0	0	0	0	0	0	0	0	0	0	0	0	0	0	0	0	0
BWTE-Both-Both	BWTE	Both	Both	PPNP	Oct	2019	0	0	1.5	1.5	0.25	9	0	0	0	0	0	0	0	0	0	0	0	0	0	0	0	0	0	0	0	0	0	0	0	0	0	0	0	0	0	0	0	0	0	0	0	0	0
BWTE-Both-Both	BWTE	Both	Both	PPNP	Nov	1960	0	0	1.5	1.5	0.25	12	0	0	0	0	0	0	0	0	0	0	0	0	0	0	0	0	0	0	0	0	0	0	0	0	0	0	0	0	0	0	0	0	0	0	0	0	0
BWTE-Both-Both	BWTE	Both	Both	PPNP	Nov	1961	0	0	1.5	1.5	0.25	12	0	0	0	0	0	0	0	0	0	0	0	0	0	0	0	0	0	0	0	0	0	0	0	0	0	0	0	0	0	0	0	0	0	0	0	0	0
BWTE-Both-Both	BWTE	Both	Both	PPNP	Nov	1962	0	0	1.5	1.5	0.25	2	0	0	0	0	0	0	0	0	0	0	0	0	0	0	0	0	0	0	0	0	0	0	0	0	0	0	0	0	0	0	0	0	0	0	0	0	0
BWTE-Both-Both	BWTE	Both	Both	PPNP	Nov	1963	0	0	1.5	1.5	0.25	14	0	0	0	0	0	0	0	0	0	0	0	0	0	0	0	0	0	0	0	0	0	0	0	0	0	0	0	0	0	0	0	0	0	0	0	0	0
BWTE-Both-Both	BWTE	Both	Both	PPNP	Nov	1964	0	0	1.5	1.5	0.25	20	0	0	0	0	0	0	0	0	0	0	0	0	0	0	0	0	0	0	0	0	0	0	0	0	0	0	0	0	0	0	0	0	0	0	0	0	0
BWTE-Both-Both	BWTE	Both	Both	PPNP	Nov	1965	0	0	1.5	1.5	0.25	10	0	0	0	0	0	0	0	0	0	0	0	0	0	0	0	0	0	0	0	0	0	0	0	0	0	0	0	0	0	0	0	0	0	0	0	0	0
BWTE-Both-Both	BWTE	Both	Both	PPNP	Nov	1966	-96.5672	44.7984	1.5	1.5	0.25	31	-90.9638	29.6961	-91.1341	29.726	-91.579	31.5394	-91.7253	32.7928	30.7079	28.6528	-89.5718	-92.4287	31.2541	28.123	-88.9817	-93.3839	44.2908	26.8603	-87.6262	-95.1272	45.096	26.6091	-87.3608	-95.4303	2.50604	2.29829	0.828551	0.125697	0.895977	0.0761467	0.850823	0.139166	0.637157	0.420237	0.647161	0.410199	0.308373
BWTE-Both-Both	BWTE	Both	Both	PPNP	Nov	1967	-97.231	45.1881	1.5	1.5	0.25	35	-90.3325	29.7233	-90.6281	29.7483	-91.8987	30.0262	-91.9626	30.7108	30.4548	28.9944	-89.549	-91.1216	31.7645	27.7045	-88.1911	-93.5223	34.4153	26.7111	-87.1433	-97.0902	45.1556	26.558	-86.9819	-97.4743	0.978948	0.897794	1.188	0.180228	1.08979	0.0926188	0.946556	0.154825	0.859419	0.27646	0.864249	0.267161	0.180557
BWTE-Both-Both	BWTE	Both	Both	PPNP	Nov	1968	0	0	1.5	1.5	0.25	6	0	0	0	0	0	0	0	0	0	0	0	0	0	0	0	0	0	0	0	0	0	0	0	0	0	0	0	0	0	0	0	0	0	0	0	0	0
BWTE-Both-Both	BWTE	Both	Both	PPNP	Nov	1969	0	0	1.5	1.5	0.25	29	0	0	0	0	0	0	0	0	0	0	0	0	0	0	0	0	0	0	0	0	0	0	0	0	0	0	0	0	0	0	0	0	0	0	0	0	0
BWTE-Both-Both	BWTE	Both	Both	PPNP	Nov	1970	-97.353	45.3197	1.5	1.5	0.25	55	-90.4073	29.6298	-90.5431	29.6292	-91.5941	30.5512	-92.1342	32.4255	30.1156	29.1452	-89.8775	-90.939	31.5656	27.6966	-88.321	-92.9027	44.3608	26.5123	-87.0514	-98.2922	45.3123	26.3174	-86.843	-99.0639	0.437033	0.400803	1.02474	0.155461	1.03869	0.0882758	1.01754	0.166435	1	0	1	0	0.101304
BWTE-Both-Both	BWTE	Both	Both	PPNP	Nov	1971	-98.1944	45.8513	1.5	1.5	0.25	51	-90.6833	29.6916	-91.0961	29.709	-91.6837	31.0981	-91.9579	34.3947	30.937	28.4455	-89.0867	-92.4186	31.3896	27.992	-88.5892	-94.1205	45.1428	26.8554	-87.3633	-96.3603	46.9108	26.4469	-86.9273	-97.0347	3.43287	3.14829	1.02515	0.155523	0.996466	0.0846871	1.27317	0.208248	0.53358	0.399613	0.562444	0.385256	0.318637
BWTE-Both-Both	BWTE	Both	Both	PPNP	Nov	1972	0	0	1.5	1.5	0.25	24	0	0	0	0	0	0	0	0	0	0	0	0	0	0	0	0	0	0	0	0	0	0	0	0	0	0	0	0	0	0	0	0	0	0	0	0	0
BWTE-Both-Both	BWTE	Both	Both	PPNP	Nov	1973	0	0	1.5	1.5	0.25	16	0	0	0	0	0	0	0	0	0	0	0	0	0	0	0	0	0	0	0	0	0	0	0	0	0	0	0	0	0	0	0	0	0	0	0	0	0
BWTE-Both-Both	BWTE	Both	Both	PPNP	Nov	1974	0	0	1.5	1.5	0.25	8	0	0	0	0	0	0	0	0	0	0	0	0	0	0	0	0	0	0	0	0	0	0	0	0	0	0	0	0	0	0	0	0	0	0	0	0	0
BWTE-Both-Both	BWTE	Both	Both	PPNP	Nov	1975	0	0	1.5	1.5	0.25	4	0	0	0	0	0	0	0	0	0	0	0	0	0	0	0	0	0	0	0	0	0	0	0	0	0	0	0	0	0	0	0	0	0	0	0	0	0
BWTE-Both-Both	BWTE	Both	Both	PPNP	Nov	1976	0	0	1.5	1.5	0.25	8	0	0	0	0	0	0	0	0	0	0	0	0	0	0	0	0	0	0	0	0	0	0	0	0	0	0	0	0	0	0	0	0	0	0	0	0	0
BWTE-Both-Both	BWTE	Both	Both	PPNP	Nov	1977	0	0	1.5	1.5	0.25	1	0	0	0	0	0	0	0	0	0	0	0	0	0	0	0	0	0	0	0	0	0	0	0	0	0	0	0	0	0	0	0	0	0	0	0	0	0
BWTE-Both-Both	BWTE	Both	Both	PPNP	Nov	1978	0	0	1.5	1.5	0.25	8	0	0	0	0	0	0	0	0	0	0	0	0	0	0	0	0	0	0	0	0	0	0	0	0	0	0	0	0	0	0	0	0	0	0	0	0	0
BWTE-Both-Both	BWTE	Both	Both	PPNP	Nov	1979	0	0	1.5	1.5	0.25	4	0	0	0	0	0	0	0	0	0	0	0	0	0	0	0	0	0	0	0	0	0	0	0	0	0	0	0	0	0	0	0	0	0	0	0	0	0
BWTE-Both-Both	BWTE	Both	Both	PPNP	Nov	1980	0	0	1.5	1.5	0.25	3	0	0	0	0	0	0	0	0	0	0	0	0	0	0	0	0	0	0	0	0	0	0	0	0	0	0	0	0	0	0	0	0	0	0	0	0	0
BWTE-Both-Both	BWTE	Both	Both	PPNP	Nov	1981	0	0	1.5	1.5	0.25	4	0	0	0	0	0	0	0	0	0	0	0	0	0	0	0	0	0	0	0	0	0	0	0	0	0	0	0	0	0	0	0	0	0	0	0	0	0
BWTE-Both-Both	BWTE	Both	Both	PPNP	Nov	1982	0	0	1.5	1.5	0.25	4	0	0	0	0	0	0	0	0	0	0	0	0	0	0	0	0	0	0	0	0	0	0	0	0	0	0	0	0	0	0	0	0	0	0	0	0	0
BWTE-Both-Both	BWTE	Both	Both	PPNP	Nov	1983	0	0	1.5	1.5	0.25	2	0	0	0	0	0	0	0	0	0	0	0	0	0	0	0	0	0	0	0	0	0	0	0	0	0	0	0	0	0	0	0	0	0	0	0	0	0
BWTE-Both-Both	BWTE	Both	Both	PPNP	Nov	1984	0	0	1.5	1.5	0.25	1	0	0	0	0	0	0	0	0	0	0	0	0	0	0	0	0	0	0	0	0	0	0	0	0	0	0	0	0	0	0	0	0	0	0	0	0	0
BWTE-Both-Both	BWTE	Both	Both	PPNP	Nov	1985	0	0	1.5	1.5	0.25	1	0	0	0	0	0	0	0	0	0	0	0	0	0	0	0	0	0	0	0	0	0	0	0	0	0	0	0	0	0	0	0	0	0	0	0	0	0
BWTE-Both-Both	BWTE	Both	Both	PPNP	Nov	1986	0	0	1.5	1.5	0.25	4	0	0	0	0	0	0	0	0	0	0	0	0	0	0	0	0	0	0	0	0	0	0	0	0	0	0	0	0	0	0	0	0	0	0	0	0	0
BWTE-Both-Both	BWTE	Both	Both	PPNP	Nov	1987	0	0	1.5	1.5	0.25	1	0	0	0	0	0	0	0	0	0	0	0	0	0	0	0	0	0	0	0	0	0	0	0	0	0	0	0	0	0	0	0	0	0	0	0	0	0
BWTE-Both-Both	BWTE	Both	Both	PPNP	Nov	1988	0	0	1.5	1.5	0.25	1	0	0	0	0	0	0	0	0	0	0	0	0	0	0	0	0	0	0	0	0	0	0	0	0	0	0	0	0	0	0	0	0	0	0	0	0	0
BWTE-Both-Both	BWTE	Both	Both	PPNP	Nov	1989	0	0	1.5	1.5	0.25	0	0	0	0	0	0	0	0	0	0	0	0	0	0	0	0	0	0	0	0	0	0	0	0	0	0	0	0	0	0	0	0	0	0	0	0	0	0
BWTE-Both-Both	BWTE	Both	Both	PPNP	Nov	1990	0	0	1.5	1.5	0.25	0	0	0	0	0	0	0	0	0	0	0	0	0	0	0	0	0	0	0	0	0	0	0	0	0	0	0	0	0	0	0	0	0	0	0	0	0	0
BWTE-Both-Both	BWTE	Both	Both	PPNP	Nov	1991	0	0	1.5	1.5	0.25	0	0	0	0	0	0	0	0	0	0	0	0	0	0	0	0	0	0	0	0	0	0	0	0	0	0	0	0	0	0	0	0	0	0	0	0	0	0
BWTE-Both-Both	BWTE	Both	Both	PPNP	Nov	1992	0	0	1.5	1.5	0.25	0	0	0	0	0	0	0	0	0	0	0	0	0	0	0	0	0	0	0	0	0	0	0	0	0	0	0	0	0	0	0	0	0	0	0	0	0	0
BWTE-Both-Both	BWTE	Both	Both	PPNP	Nov	1993	0	0	1.5	1.5	0.25	4	0	0	0	0	0	0	0	0	0	0	0	0	0	0	0	0	0	0	0	0	0	0	0	0	0	0	0	0	0	0	0	0	0	0	0	0	0
BWTE-Both-Both	BWTE	Both	Both	PPNP	Nov	1994	0	0	1.5	1.5	0.25	2	0	0	0	0	0	0	0	0	0	0	0	0	0	0	0	0	0	0	0	0	0	0	0	0	0	0	0	0	0	0	0	0	0	0	0	0	0
BWTE-Both-Both	BWTE	Both	Both	PPNP	Nov	1995	0	0	1.5	1.5	0.25	0	0	0	0	0	0	0	0	0	0	0	0	0	0	0	0	0	0	0	0	0	0	0	0	0	0	0	0	0	0	0	0	0	0	0	0	0	0
BWTE-Both-Both	BWTE	Both	Both	PPNP	Nov	1996	-99.9722	46.4389	1.5	1.5	0.25	30	-92.1484	29.9902	-92.0426	29.9696	-91.87	29.9351	-91.7926	29.9189	30.6156	29.396	-91.2947	-92.9639	30.961	29.0595	-90.6275	-93.3564	31.4948	28.5471	-89.6513	-93.9477	31.9126	28.1526	-89.0509	-94.4144	0.865465	0.793719	0.304016	0.0461215	0.218573	0.018576	0.252504	0.0413012	0.268615	0.310534	0.269397	0.311459	0.0445169
BWTE-Both-Both	BWTE	Both	Both	PPNP	Nov	1997	-100.098	46.35	1.5	1.5	0.25	45	-91.8645	29.8192	-91.8246	29.8284	-92.0459	30.8629	-92.1969	31.3704	30.5195	29.1413	-90.185	-93.5052	31.3339	28.3205	-89.0036	-94.6277	40.9271	26.7138	-86.3002	-99.4501	43.9184	26.6419	-86.1897	-99.6116	2.00121	1.83531	1.04106	0.157937	1.56328	0.132859	1.26083	0.20623	0.401872	0.271952	0.401568	0.274762	0.135613
BWTE-Both-Both	BWTE	Both	Both	PPNP	Nov	1998	-99.8091	45.9328	1.5	1.5	0.25	62	-91.6964	30.0325	-91.664	30.0147	-92.7037	29.773	-92.8308	30.1371	30.851	29.2574	-90.2474	-93.1057	31.2597	28.8193	-89.6921	-93.6261	33.3541	26.7194	-87.3462	-98.7662	43.953	26.6232	-87.242	-99.0326	1.79535	1.64651	0.545936	0.0828225	1.23582	0.105029	0.989468	0.161844	0.410397	0.284268	0.409811	0.287494	0.133928
BWTE-Both-Both	BWTE	Both	Both	PPNP	Nov	1999	-100.641	46.342	1.5	1.5	0.25	67	-91.1739	29.7973	-91.26	29.8148	-92.2961	29.9904	-92.6639	31.4598	30.6339	28.9151	-89.8903	-92.5175	31.0052	28.5699	-89.4838	-93.1065	43.8102	26.3436	-87.064	-98.5054	44.6612	26.1463	-86.8571	-99.0894	1.92829	1.76844	0.526313	0.0798456	1.34672	0.114454	1.28655	0.210437	0.618416	0.374019	0.623121	0.374451	0.232409
BWTE-Both-Both	BWTE	Both	Both	PPNP	Nov	2000	-100.198	46.1142	1.5	1.5	0.25	54	-91.2604	29.986	-92.0541	30.0166	-92.8367	30.5397	-92.9444	31.3116	31.0927	28.7959	-89.2224	-93.4436	32.2851	27.8758	-88.2056	-96.4948	42.4295	27.0764	-87.3563	-98.1866	45.7059	26.858	-87.1266	-98.5139	4.11236	3.77145	2.04668	0.310496	1.32145	0.112307	1.17879	0.192811	0.400067	0.272915	0.422794	0.277622	0.260597
BWTE-Both-Both	BWTE	Both	Both	PPNP	Nov	2001	-99.5301	46.6177	1.5	1.5	0.25	97	-91.9677	29.9991	-91.9152	29.9954	-91.8477	30.0734	-92.1911	30.5601	31.0769	29.0083	-90.5575	-93.3141	31.4114	28.7184	-90.0796	-93.6633	33.1899	27.4548	-88.3264	-95.3341	35.552	26.5655	-87.2739	-96.9522	2.40713	2.20758	0.563897	0.0855474	0.661498	0.056219	0.997833	0.163212	0.289026	0.262298	0.289862	0.268994	0.127886
BWTE-Both-Both	BWTE	Both	Both	PPNP	Nov	2002	-100.897	46.8873	1.5	1.5	0.25	51	-91.4735	29.8079	-92.3106	29.7976	-92.9272	29.8312	-92.9453	30.5325	30.8748	28.6976	-89.7289	-93.4284	31.2443	28.3461	-89.3	-96.0925	34.0845	27.2852	-88.0649	-97.9063	39.8326	26.4007	-87.3024	-98.7909	3.34574	3.06838	1.04897	0.159136	0.951865	0.0808966	1.23194	0.201503	0.445677	0.294011	0.461915	0.305108	0.238245
BWTE-Both-Both	BWTE	Both	Both	PPNP	Nov	2003	-99.9375	46.55	1.5	1.5	0.25	40	-90.9942	29.663	-91.4481	29.6876	-92.6959	29.7655	-93.2023	30.7069	30.5705	28.7228	-89.6423	-92.4284	31.6093	27.6901	-88.4437	-94.9735	37.553	26.8464	-87.5091	-98.2145	47.8575	26.5652	-87.2021	-99.2	2.19889	2.0166	1.45725	0.221076	1.07177	0.0910872	1.03844	0.169854	0.653103	0.407787	0.660232	0.399978	0.255193
BWTE-Both-Both	BWTE	Both	Both	PPNP	Nov	2004	-101.336	47.2545	1.5	1.5	0.25	37	-92.6077	29.9137	-92.9017	29.8624	-93.1948	29.81	-93.1641	30.0768	31.2258	28.691	-90.7123	-94.6663	31.5401	28.4199	-90.2449	-96.0642	32.2406	27.844	-89.3575	-97.2774	35.2471	27.2878	-88.7609	-97.8931	3.9979	3.66648	0.94858	0.143907	0.562764	0.0478278	0.624849	0.102204	0.156754	0.158915	0.15643	0.161839	0.0965692
BWTE-Both-Both	BWTE	Both	Both	PPNP	Nov	2005	0	0	1.5	1.5	0.25	22	0	0	0	0	0	0	0	0	0	0	0	0	0	0	0	0	0	0	0	0	0	0	0	0	0	0	0	0	0	0	0	0	0	0	0	0	0
BWTE-Both-Both	BWTE	Both	Both	PPNP	Nov	2006	0	0	1.5	1.5	0.25	29	0	0	0	0	0	0	0	0	0	0	0	0	0	0	0	0	0	0	0	0	0	0	0	0	0	0	0	0	0	0	0	0	0	0	0	0	0
BWTE-Both-Both	BWTE	Both	Both	PPNP	Nov	2007	-100.663	46.9586	1.5	1.5	0.25	33	-91.1718	29.8459	-90.8801	30.2267	-90.1893	31.4181	-90.2822	31.5136	30.7243	28.8137	-89.2889	-93.2847	36.1731	28.6636	-83.8271	-93.646	37.6031	27.5989	-82.3968	-96.4251	37.8557	27.3661	-82.1443	-96.9999	3.25463	2.98483	0.65143	0.0988267	0.922261	0.0783805	0.839721	0.13735	0.481811	0.313967	0.500373	0.313632	0.230135
BWTE-Both-Both	BWTE	Both	Both	PPNP	Nov	2008	-100.227	46.9054	1.5	1.5	0.25	41	-91.9733	30.4754	-91.8868	30.5364	-91.581	31.8558	-91.897	31.7674	31.8209	29.2347	-90.6707	-93.33	32.7511	28.6108	-89.8679	-94.0597	38.5219	27.2499	-86.8123	-98.4377	38.7685	27.0456	-86.5675	-99.381	2.89592	2.65585	0.993578	0.150733	1.39453	0.118518	1.1978	0.195919	0.176828	0.189363	0.1757	0.190032	0.0820596
BWTE-Both-Both	BWTE	Both	Both	PPNP	Nov	2009	-100.008	46.679	1.5	1.5	0.25	109	-92.4556	30.2116	-92.2951	30.2615	-91.9257	30.6377	-92.2833	30.9621	31.1496	29.3031	-91.5252	-93.3938	32.5437	28.2083	-89.7641	-94.6666	35.4256	27.1773	-86.6829	-97.261	37.1098	26.4094	-85.5475	-99.0041	1.44274	1.32314	1.15248	0.17484	1.14717	0.0974949	1.50981	0.246955	0.116483	0.134817	0.114664	0.132764	0.0286898
BWTE-Both-Both	BWTE	Both	Both	PPNP	Nov	2010	-100.315	46.8498	1.5	1.5	0.25	44	-91.8144	29.973	-91.7539	29.9489	-92.0378	29.8732	-92.1523	29.8459	30.9959	29.0917	-90.0707	-93.4708	31.4911	28.5962	-89.3763	-94.0896	32.8151	27.3953	-87.9235	-96.7937	32.9259	27.2971	-87.8111	-97.1896	2.66056	2.44	0.785611	0.119183	0.757992	0.0644198	0.598229	0.0978503	0.369815	0.242611	0.368193	0.247145	0.172913
BWTE-Both-Both	BWTE	Both	Both	PPNP	Nov	2011	-99.9102	46.7841	1.5	1.5	0.25	38	-91.2839	30.1536	-90.6283	31.1058	-90.8455	32.4896	-90.8935	32.8943	31.6001	28.7422	-89.4007	-93.2171	36.1648	27.8996	-84.6693	-96.4451	45.834	26.8543	-83.4497	-98.5915	46.3547	26.6687	-83.2503	-98.8329	4.4828	4.11118	2.23043	0.338373	2.21328	0.188101	1.82112	0.297874	0.365847	0.247559	0.385306	0.257408	0.239248
BWTE-Both-Both	BWTE	Both	Both	PPNP	Nov	2012	-99.8744	46.4398	1.5	1.5	0.25	38	-91.954	30.0441	-91.9624	30.0369	-92.4891	29.9235	-92.6836	30.1193	31.1586	29.0072	-90.5133	-93.4222	31.4791	28.7145	-90.1358	-93.8395	33.2247	27.3169	-88.4964	-97.1389	40.4032	26.9422	-88.0851	-97.8953	2.65534	2.43521	0.600702	0.0911309	0.800417	0.0680254	0.786935	0.128716	0.283351	0.251582	0.285479	0.259726	0.134208
BWTE-Both-Both	BWTE	Both	Both	PPNP	Nov	2013	-100.491	46.5034	1.5	1.5	0.25	40	-92.2182	30.2517	-91.9792	30.1763	-91.9418	30.5852	-92.0005	30.744	31.7374	28.9215	-90.3565	-93.9603	32.1661	28.5409	-89.2232	-94.4303	35.434	27.3126	-87.5472	-96.059	35.8929	27.1172	-87.3372	-96.387	4.21975	3.86994	1.06789	0.162007	0.998479	0.0848582	0.843251	0.137928	0.197864	0.162323	0.188674	0.16326	0.134821
BWTE-Both-Both	BWTE	Both	Both	PPNP	Nov	2014	0	0	1.5	1.5	0.25	21	0	0	0	0	0	0	0	0	0	0	0	0	0	0	0	0	0	0	0	0	0	0	0	0	0	0	0	0	0	0	0	0	0	0	0	0	0
BWTE-Both-Both	BWTE	Both	Both	PPNP	Nov	2015	-100.452	46.8013	1.5	1.5	0.25	37	-90.8424	29.6224	-90.932	29.6418	-91.6413	29.7434	-91.7336	29.7527	30.6458	28.5455	-89.2736	-92.495	30.8704	28.3341	-89.0067	-92.9846	32.1519	27.2808	-87.7412	-96.0732	32.3011	27.1825	-87.6278	-96.3954	2.88566	2.64644	0.596683	0.0905213	0.671453	0.057065	0.532847	0.0871559	0.579299	0.395816	0.595734	0.387972	0.299829
BWTE-Both-Both	BWTE	Both	Both	PPNP	Nov	2016	0	0	1.5	1.5	0.25	20	0	0	0	0	0	0	0	0	0	0	0	0	0	0	0	0	0	0	0	0	0	0	0	0	0	0	0	0	0	0	0	0	0	0	0	0	0
BWTE-Both-Both	BWTE	Both	Both	PPNP	Nov	2017	0	0	1.5	1.5	0.25	19	0	0	0	0	0	0	0	0	0	0	0	0	0	0	0	0	0	0	0	0	0	0	0	0	0	0	0	0	0	0	0	0	0	0	0	0	0
BWTE-Both-Both	BWTE	Both	Both	PPNP	Nov	2018	0	0	1.5	1.5	0.25	23	0	0	0	0	0	0	0	0	0	0	0	0	0	0	0	0	0	0	0	0	0	0	0	0	0	0	0	0	0	0	0	0	0	0	0	0	0
BWTE-Both-Both	BWTE	Both	Both	PPNP	Nov	2019	0	0	1.5	1.5	0.25	20	0	0	0	0	0	0	0	0	0	0	0	0	0	0	0	0	0	0	0	0	0	0	0	0	0	0	0	0	0	0	0	0	0	0	0	0	0
BWTE-Both-Both	BWTE	Both	Both	PPNP	Dec	1960	0	0	1.5	1.5	0.25	5	0	0	0	0	0	0	0	0	0	0	0	0	0	0	0	0	0	0	0	0	0	0	0	0	0	0	0	0	0	0	0	0	0	0	0	0	0
BWTE-Both-Both	BWTE	Both	Both	PPNP	Dec	1961	0	0	1.5	1.5	0.25	1	0	0	0	0	0	0	0	0	0	0	0	0	0	0	0	0	0	0	0	0	0	0	0	0	0	0	0	0	0	0	0	0	0	0	0	0	0
BWTE-Both-Both	BWTE	Both	Both	PPNP	Dec	1962	0	0	1.5	1.5	0.25	2	0	0	0	0	0	0	0	0	0	0	0	0	0	0	0	0	0	0	0	0	0	0	0	0	0	0	0	0	0	0	0	0	0	0	0	0	0
BWTE-Both-Both	BWTE	Both	Both	PPNP	Dec	1963	0	0	1.5	1.5	0.25	21	0	0	0	0	0	0	0	0	0	0	0	0	0	0	0	0	0	0	0	0	0	0	0	0	0	0	0	0	0	0	0	0	0	0	0	0	0
BWTE-Both-Both	BWTE	Both	Both	PPNP	Dec	1964	0	0	1.5	1.5	0.25	23	0	0	0	0	0	0	0	0	0	0	0	0	0	0	0	0	0	0	0	0	0	0	0	0	0	0	0	0	0	0	0	0	0	0	0	0	0
BWTE-Both-Both	BWTE	Both	Both	PPNP	Dec	1965	0	0	1.5	1.5	0.25	28	0	0	0	0	0	0	0	0	0	0	0	0	0	0	0	0	0	0	0	0	0	0	0	0	0	0	0	0	0	0	0	0	0	0	0	0	0
BWTE-Both-Both	BWTE	Both	Both	PPNP	Dec	1966	-98.0107	45.6902	1.5	1.5	0.25	39	-92.2931	29.8506	-92.1156	29.8434	-91.7514	29.9264	-91.8545	30.4287	31.0193	28.7447	-90.3813	-93.9554	31.233	28.5535	-89.7548	-94.1832	32.8973	27.3528	-87.8347	-95.6322	35.8542	26.9022	-87.2926	-96.2287	1	NA	1	NA	1	NA	1	NA	1	NA	1	NA	0.521981
BWTE-Both-Both	BWTE	Both	Both	PPNP	Dec	1967	0	0	1.5	1.5	0.25	24	0	0	0	0	0	0	0	0	0	0	0	0	0	0	0	0	0	0	0	0	0	0	0	0	0	0	0	0	0	0	0	0	0	0	0	0	0
BWTE-Both-Both	BWTE	Both	Both	PPNP	Dec	1968	0	0	1.5	1.5	0.25	26	0	0	0	0	0	0	0	0	0	0	0	0	0	0	0	0	0	0	0	0	0	0	0	0	0	0	0	0	0	0	0	0	0	0	0	0	0
BWTE-Both-Both	BWTE	Both	Both	PPNP	Dec	1969	0	0	1.5	1.5	0.25	14	0	0	0	0	0	0	0	0	0	0	0	0	0	0	0	0	0	0	0	0	0	0	0	0	0	0	0	0	0	0	0	0	0	0	0	0	0
BWTE-Both-Both	BWTE	Both	Both	PPNP	Dec	1970	0	0	1.5	1.5	0.25	21	0	0	0	0	0	0	0	0	0	0	0	0	0	0	0	0	0	0	0	0	0	0	0	0	0	0	0	0	0	0	0	0	0	0	0	0	0
BWTE-Both-Both	BWTE	Both	Both	PPNP	Dec	1971	0	0	1.5	1.5	0.25	8	0	0	0	0	0	0	0	0	0	0	0	0	0	0	0	0	0	0	0	0	0	0	0	0	0	0	0	0	0	0	0	0	0	0	0	0	0
BWTE-Both-Both	BWTE	Both	Both	PPNP	Dec	1972	0	0	1.5	1.5	0.25	12	0	0	0	0	0	0	0	0	0	0	0	0	0	0	0	0	0	0	0	0	0	0	0	0	0	0	0	0	0	0	0	0	0	0	0	0	0
BWTE-Both-Both	BWTE	Both	Both	PPNP	Dec	1973	0	0	1.5	1.5	0.25	2	0	0	0	0	0	0	0	0	0	0	0	0	0	0	0	0	0	0	0	0	0	0	0	0	0	0	0	0	0	0	0	0	0	0	0	0	0
BWTE-Both-Both	BWTE	Both	Both	PPNP	Dec	1974	0	0	1.5	1.5	0.25	6	0	0	0	0	0	0	0	0	0	0	0	0	0	0	0	0	0	0	0	0	0	0	0	0	0	0	0	0	0	0	0	0	0	0	0	0	0
BWTE-Both-Both	BWTE	Both	Both	PPNP	Dec	1975	0	0	1.5	1.5	0.25	4	0	0	0	0	0	0	0	0	0	0	0	0	0	0	0	0	0	0	0	0	0	0	0	0	0	0	0	0	0	0	0	0	0	0	0	0	0
BWTE-Both-Both	BWTE	Both	Both	PPNP	Dec	1976	0	0	1.5	1.5	0.25	2	0	0	0	0	0	0	0	0	0	0	0	0	0	0	0	0	0	0	0	0	0	0	0	0	0	0	0	0	0	0	0	0	0	0	0	0	0
BWTE-Both-Both	BWTE	Both	Both	PPNP	Dec	1977	0	0	1.5	1.5	0.25	2	0	0	0	0	0	0	0	0	0	0	0	0	0	0	0	0	0	0	0	0	0	0	0	0	0	0	0	0	0	0	0	0	0	0	0	0	0
BWTE-Both-Both	BWTE	Both	Both	PPNP	Dec	1978	0	0	1.5	1.5	0.25	2	0	0	0	0	0	0	0	0	0	0	0	0	0	0	0	0	0	0	0	0	0	0	0	0	0	0	0	0	0	0	0	0	0	0	0	0	0
BWTE-Both-Both	BWTE	Both	Both	PPNP	Dec	1979	0	0	1.5	1.5	0.25	1	0	0	0	0	0	0	0	0	0	0	0	0	0	0	0	0	0	0	0	0	0	0	0	0	0	0	0	0	0	0	0	0	0	0	0	0	0
BWTE-Both-Both	BWTE	Both	Both	PPNP	Dec	1980	0	0	1.5	1.5	0.25	0	0	0	0	0	0	0	0	0	0	0	0	0	0	0	0	0	0	0	0	0	0	0	0	0	0	0	0	0	0	0	0	0	0	0	0	0	0
BWTE-Both-Both	BWTE	Both	Both	PPNP	Dec	1981	0	0	1.5	1.5	0.25	5	0	0	0	0	0	0	0	0	0	0	0	0	0	0	0	0	0	0	0	0	0	0	0	0	0	0	0	0	0	0	0	0	0	0	0	0	0
BWTE-Both-Both	BWTE	Both	Both	PPNP	Dec	1982	0	0	1.5	1.5	0.25	0	0	0	0	0	0	0	0	0	0	0	0	0	0	0	0	0	0	0	0	0	0	0	0	0	0	0	0	0	0	0	0	0	0	0	0	0	0
BWTE-Both-Both	BWTE	Both	Both	PPNP	Dec	1983	0	0	1.5	1.5	0.25	0	0	0	0	0	0	0	0	0	0	0	0	0	0	0	0	0	0	0	0	0	0	0	0	0	0	0	0	0	0	0	0	0	0	0	0	0	0
BWTE-Both-Both	BWTE	Both	Both	PPNP	Dec	1984	0	0	1.5	1.5	0.25	0	0	0	0	0	0	0	0	0	0	0	0	0	0	0	0	0	0	0	0	0	0	0	0	0	0	0	0	0	0	0	0	0	0	0	0	0	0
BWTE-Both-Both	BWTE	Both	Both	PPNP	Dec	1985	0	0	1.5	1.5	0.25	0	0	0	0	0	0	0	0	0	0	0	0	0	0	0	0	0	0	0	0	0	0	0	0	0	0	0	0	0	0	0	0	0	0	0	0	0	0
BWTE-Both-Both	BWTE	Both	Both	PPNP	Dec	1986	0	0	1.5	1.5	0.25	3	0	0	0	0	0	0	0	0	0	0	0	0	0	0	0	0	0	0	0	0	0	0	0	0	0	0	0	0	0	0	0	0	0	0	0	0	0
BWTE-Both-Both	BWTE	Both	Both	PPNP	Dec	1987	0	0	1.5	1.5	0.25	1	0	0	0	0	0	0	0	0	0	0	0	0	0	0	0	0	0	0	0	0	0	0	0	0	0	0	0	0	0	0	0	0	0	0	0	0	0
BWTE-Both-Both	BWTE	Both	Both	PPNP	Dec	1988	0	0	1.5	1.5	0.25	0	0	0	0	0	0	0	0	0	0	0	0	0	0	0	0	0	0	0	0	0	0	0	0	0	0	0	0	0	0	0	0	0	0	0	0	0	0
BWTE-Both-Both	BWTE	Both	Both	PPNP	Dec	1989	0	0	1.5	1.5	0.25	0	0	0	0	0	0	0	0	0	0	0	0	0	0	0	0	0	0	0	0	0	0	0	0	0	0	0	0	0	0	0	0	0	0	0	0	0	0
BWTE-Both-Both	BWTE	Both	Both	PPNP	Dec	1990	0	0	1.5	1.5	0.25	1	0	0	0	0	0	0	0	0	0	0	0	0	0	0	0	0	0	0	0	0	0	0	0	0	0	0	0	0	0	0	0	0	0	0	0	0	0
BWTE-Both-Both	BWTE	Both	Both	PPNP	Dec	1991	0	0	1.5	1.5	0.25	0	0	0	0	0	0	0	0	0	0	0	0	0	0	0	0	0	0	0	0	0	0	0	0	0	0	0	0	0	0	0	0	0	0	0	0	0	0
BWTE-Both-Both	BWTE	Both	Both	PPNP	Dec	1992	0	0	1.5	1.5	0.25	1	0	0	0	0	0	0	0	0	0	0	0	0	0	0	0	0	0	0	0	0	0	0	0	0	0	0	0	0	0	0	0	0	0	0	0	0	0
BWTE-Both-Both	BWTE	Both	Both	PPNP	Dec	1993	0	0	1.5	1.5	0.25	1	0	0	0	0	0	0	0	0	0	0	0	0	0	0	0	0	0	0	0	0	0	0	0	0	0	0	0	0	0	0	0	0	0	0	0	0	0
BWTE-Both-Both	BWTE	Both	Both	PPNP	Dec	1994	0	0	1.5	1.5	0.25	0	0	0	0	0	0	0	0	0	0	0	0	0	0	0	0	0	0	0	0	0	0	0	0	0	0	0	0	0	0	0	0	0	0	0	0	0	0
BWTE-Both-Both	BWTE	Both	Both	PPNP	Dec	1995	0	0	1.5	1.5	0.25	1	0	0	0	0	0	0	0	0	0	0	0	0	0	0	0	0	0	0	0	0	0	0	0	0	0	0	0	0	0	0	0	0	0	0	0	0	0
BWTE-Both-Both	BWTE	Both	Both	PPNP	Dec	1996	0	0	1.5	1.5	0.25	12	0	0	0	0	0	0	0	0	0	0	0	0	0	0	0	0	0	0	0	0	0	0	0	0	0	0	0	0	0	0	0	0	0	0	0	0	0
BWTE-Both-Both	BWTE	Both	Both	PPNP	Dec	1997	0	0	1.5	1.5	0.25	9	0	0	0	0	0	0	0	0	0	0	0	0	0	0	0	0	0	0	0	0	0	0	0	0	0	0	0	0	0	0	0	0	0	0	0	0	0
BWTE-Both-Both	BWTE	Both	Both	PPNP	Dec	1998	-100.048	46.1442	1.5	1.5	0.25	52	-91.5256	29.8951	-91.5885	29.9058	-92.5429	29.9582	-92.8293	30.2035	30.8675	28.9089	-90.0737	-93.0359	31.1644	28.642	-89.7521	-93.5043	33.2118	27.1454	-88.063	-97.7104	35.9583	26.7285	-87.6104	-98.7049	0.760229	NA	0.842524	NA	1.24843	NA	1.15599	NA	0.785338	NA	0.800462	NA	0.326503
BWTE-Both-Both	BWTE	Both	Both	PPNP	Dec	1999	-100.648	46.6321	1.5	1.5	0.25	41	-92.1502	29.9434	-92.056	29.9559	-91.9461	30.1559	-92.0693	30.1765	31.0353	28.9167	-90.713	-93.5075	31.4591	28.5797	-90.0824	-93.9037	33.4787	27.4303	-88.3403	-95.5861	33.8823	27.2071	-88.0547	-96.5876	0.760563	NA	0.95267	NA	0.93734	NA	0.746787	NA	0.982186	NA	0.984503	NA	0.422854
BWTE-Both-Both	BWTE	Both	Both	PPNP	Dec	2000	-100.453	46.1823	1.5	1.5	0.25	32	-92.498	29.9911	-92.3219	29.9469	-92.7997	29.7812	-92.9738	29.7409	31.2618	28.8206	-90.6626	-94.2394	32.245	27.9939	-88.8584	-95.9878	32.8615	26.8658	-88.0069	-98.0529	33.4468	25.9254	-87.3329	-98.8212	1.11986	NA	2.53468	NA	1.14773	NA	1.03509	NA	0.831167	NA	0.85398	NA	0.466314
BWTE-Both-Both	BWTE	Both	Both	PPNP	Dec	2001	-99.61	46.52	1.5	1.5	0.25	50	-91.7352	29.7985	-91.7412	29.804	-92.1587	29.8084	-92.6554	31.1471	30.6408	29.0085	-90.0931	-93.3181	31.2538	28.4357	-89.2682	-94.207	43.1666	27.2995	-87.8988	-96.823	44.5715	26.8589	-87.4009	-97.8742	0.69757	NA	1.25648	NA	1.06629	NA	1.08181	NA	0.887569	NA	0.894777	NA	0.323886
BWTE-Both-Both	BWTE	Both	Both	PPNP	Dec	2002	-100.983	47.0405	1.5	1.5	0.25	35	-92.297	30.0828	-92.27	30.0869	-92.3169	30.117	-92.3657	30.1203	31.3821	28.8819	-90.7978	-93.7838	31.7544	28.5834	-90.3344	-94.189	33.0234	27.7106	-88.9752	-95.908	33.2425	27.5742	-88.7781	-96.2977	0.957006	NA	1.0522	NA	0.776893	NA	0.574278	NA	0.868394	NA	0.883899	NA	0.473581
BWTE-Both-Both	BWTE	Both	Both	PPNP	Dec	2003	0	0	1.5	1.5	0.25	16	0	0	0	0	0	0	0	0	0	0	0	0	0	0	0	0	0	0	0	0	0	0	0	0	0	0	0	0	0	0	0	0	0	0	0	0	0
BWTE-Both-Both	BWTE	Both	Both	PPNP	Dec	2004	0	0	1.5	1.5	0.25	20	0	0	0	0	0	0	0	0	0	0	0	0	0	0	0	0	0	0	0	0	0	0	0	0	0	0	0	0	0	0	0	0	0	0	0	0	0
BWTE-Both-Both	BWTE	Both	Both	PPNP	Dec	2005	0	0	1.5	1.5	0.25	11	0	0	0	0	0	0	0	0	0	0	0	0	0	0	0	0	0	0	0	0	0	0	0	0	0	0	0	0	0	0	0	0	0	0	0	0	0
BWTE-Both-Both	BWTE	Both	Both	PPNP	Dec	2006	0	0	1.5	1.5	0.25	17	0	0	0	0	0	0	0	0	0	0	0	0	0	0	0	0	0	0	0	0	0	0	0	0	0	0	0	0	0	0	0	0	0	0	0	0	0
BWTE-Both-Both	BWTE	Both	Both	PPNP	Dec	2007	0	0	1.5	1.5	0.25	23	0	0	0	0	0	0	0	0	0	0	0	0	0	0	0	0	0	0	0	0	0	0	0	0	0	0	0	0	0	0	0	0	0	0	0	0	0
BWTE-Both-Both	BWTE	Both	Both	PPNP	Dec	2008	0	0	1.5	1.5	0.25	29	0	0	0	0	0	0	0	0	0	0	0	0	0	0	0	0	0	0	0	0	0	0	0	0	0	0	0	0	0	0	0	0	0	0	0	0	0
BWTE-Both-Both	BWTE	Both	Both	PPNP	Dec	2009	-99.9721	47.1999	1.5	1.5	0.25	79	-92.3555	30.0577	-92.2482	30.0695	-92.227	30.3256	-92.3017	30.4324	31.0247	29.1292	-91.3022	-93.4123	31.9464	28.3586	-90.1706	-94.3199	34.3895	27.4538	-88.6994	-96.4464	34.9393	27.3267	-88.5132	-96.9829	0.517088	NA	1.28	NA	0.974917	NA	0.736957	NA	0.996967	NA	0.997291	NA	0.308378
BWTE-Both-Both	BWTE	Both	Both	PPNP	Dec	2010	0	0	1.5	1.5	0.25	23	0	0	0	0	0	0	0	0	0	0	0	0	0	0	0	0	0	0	0	0	0	0	0	0	0	0	0	0	0	0	0	0	0	0	0	0	0
BWTE-Both-Both	BWTE	Both	Both	PPNP	Dec	2011	0	0	1.5	1.5	0.25	23	0	0	0	0	0	0	0	0	0	0	0	0	0	0	0	0	0	0	0	0	0	0	0	0	0	0	0	0	0	0	0	0	0	0	0	0	0
BWTE-Both-Both	BWTE	Both	Both	PPNP	Dec	2012	0	0	1.5	1.5	0.25	15	0	0	0	0	0	0	0	0	0	0	0	0	0	0	0	0	0	0	0	0	0	0	0	0	0	0	0	0	0	0	0	0	0	0	0	0	0
BWTE-Both-Both	BWTE	Both	Both	PPNP	Dec	2013	0	0	1.5	1.5	0.25	26	0	0	0	0	0	0	0	0	0	0	0	0	0	0	0	0	0	0	0	0	0	0	0	0	0	0	0	0	0	0	0	0	0	0	0	0	0
BWTE-Both-Both	BWTE	Both	Both	PPNP	Dec	2014	0	0	1.5	1.5	0.25	14	0	0	0	0	0	0	0	0	0	0	0	0	0	0	0	0	0	0	0	0	0	0	0	0	0	0	0	0	0	0	0	0	0	0	0	0	0
BWTE-Both-Both	BWTE	Both	Both	PPNP	Dec	2015	0	0	1.5	1.5	0.25	18	0	0	0	0	0	0	0	0	0	0	0	0	0	0	0	0	0	0	0	0	0	0	0	0	0	0	0	0	0	0	0	0	0	0	0	0	0
BWTE-Both-Both	BWTE	Both	Both	PPNP	Dec	2016	0	0	1.5	1.5	0.25	21	0	0	0	0	0	0	0	0	0	0	0	0	0	0	0	0	0	0	0	0	0	0	0	0	0	0	0	0	0	0	0	0	0	0	0	0	0
BWTE-Both-Both	BWTE	Both	Both	PPNP	Dec	2017	0	0	1.5	1.5	0.25	8	0	0	0	0	0	0	0	0	0	0	0	0	0	0	0	0	0	0	0	0	0	0	0	0	0	0	0	0	0	0	0	0	0	0	0	0	0
BWTE-Both-Both	BWTE	Both	Both	PPNP	Dec	2018	0	0	1.5	1.5	0.25	8	0	0	0	0	0	0	0	0	0	0	0	0	0	0	0	0	0	0	0	0	0	0	0	0	0	0	0	0	0	0	0	0	0	0	0	0	0
BWTE-Both-Both	BWTE	Both	Both	PPNP	Dec	2019	0	0	1.5	1.5	0.25	5	0	0	0	0	0	0	0	0	0	0	0	0	0	0	0	0	0	0	0	0	0	0	0	0	0	0	0	0	0	0	0	0	0	0	0	0	0
BWTE-Both-Both	BWTE	Both	Both	PPNP	Jan	1960	0	0	1.5	1.5	0.25	2	0	0	0	0	0	0	0	0	0	0	0	0	0	0	0	0	0	0	0	0	0	0	0	0	0	0	0	0	0	0	0	0	0	0	0	0	0
BWTE-Both-Both	BWTE	Both	Both	PPNP	Jan	1961	0	0	1.5	1.5	0.25	0	0	0	0	0	0	0	0	0	0	0	0	0	0	0	0	0	0	0	0	0	0	0	0	0	0	0	0	0	0	0	0	0	0	0	0	0	0
BWTE-Both-Both	BWTE	Both	Both	PPNP	Jan	1962	0	0	1.5	1.5	0.25	0	0	0	0	0	0	0	0	0	0	0	0	0	0	0	0	0	0	0	0	0	0	0	0	0	0	0	0	0	0	0	0	0	0	0	0	0	0
BWTE-Both-Both	BWTE	Both	Both	PPNP	Jan	1963	0	0	1.5	1.5	0.25	0	0	0	0	0	0	0	0	0	0	0	0	0	0	0	0	0	0	0	0	0	0	0	0	0	0	0	0	0	0	0	0	0	0	0	0	0	0
BWTE-Both-Both	BWTE	Both	Both	PPNP	Jan	1964	0	0	1.5	1.5	0.25	2	0	0	0	0	0	0	0	0	0	0	0	0	0	0	0	0	0	0	0	0	0	0	0	0	0	0	0	0	0	0	0	0	0	0	0	0	0
BWTE-Both-Both	BWTE	Both	Both	PPNP	Jan	1965	0	0	1.5	1.5	0.25	5	0	0	0	0	0	0	0	0	0	0	0	0	0	0	0	0	0	0	0	0	0	0	0	0	0	0	0	0	0	0	0	0	0	0	0	0	0
BWTE-Both-Both	BWTE	Both	Both	PPNP	Jan	1966	0	0	1.5	1.5	0.25	0	0	0	0	0	0	0	0	0	0	0	0	0	0	0	0	0	0	0	0	0	0	0	0	0	0	0	0	0	0	0	0	0	0	0	0	0	0
BWTE-Both-Both	BWTE	Both	Both	PPNP	Jan	1967	0	0	1.5	1.5	0.25	1	0	0	0	0	0	0	0	0	0	0	0	0	0	0	0	0	0	0	0	0	0	0	0	0	0	0	0	0	0	0	0	0	0	0	0	0	0
BWTE-Both-Both	BWTE	Both	Both	PPNP	Jan	1968	0	0	1.5	1.5	0.25	5	0	0	0	0	0	0	0	0	0	0	0	0	0	0	0	0	0	0	0	0	0	0	0	0	0	0	0	0	0	0	0	0	0	0	0	0	0
BWTE-Both-Both	BWTE	Both	Both	PPNP	Jan	1969	0	0	1.5	1.5	0.25	1	0	0	0	0	0	0	0	0	0	0	0	0	0	0	0	0	0	0	0	0	0	0	0	0	0	0	0	0	0	0	0	0	0	0	0	0	0
BWTE-Both-Both	BWTE	Both	Both	PPNP	Jan	1970	0	0	1.5	1.5	0.25	6	0	0	0	0	0	0	0	0	0	0	0	0	0	0	0	0	0	0	0	0	0	0	0	0	0	0	0	0	0	0	0	0	0	0	0	0	0
BWTE-Both-Both	BWTE	Both	Both	PPNP	Jan	1971	0	0	1.5	1.5	0.25	10	0	0	0	0	0	0	0	0	0	0	0	0	0	0	0	0	0	0	0	0	0	0	0	0	0	0	0	0	0	0	0	0	0	0	0	0	0
BWTE-Both-Both	BWTE	Both	Both	PPNP	Jan	1972	0	0	1.5	1.5	0.25	5	0	0	0	0	0	0	0	0	0	0	0	0	0	0	0	0	0	0	0	0	0	0	0	0	0	0	0	0	0	0	0	0	0	0	0	0	0
BWTE-Both-Both	BWTE	Both	Both	PPNP	Jan	1973	0	0	1.5	1.5	0.25	4	0	0	0	0	0	0	0	0	0	0	0	0	0	0	0	0	0	0	0	0	0	0	0	0	0	0	0	0	0	0	0	0	0	0	0	0	0
BWTE-Both-Both	BWTE	Both	Both	PPNP	Jan	1974	0	0	1.5	1.5	0.25	5	0	0	0	0	0	0	0	0	0	0	0	0	0	0	0	0	0	0	0	0	0	0	0	0	0	0	0	0	0	0	0	0	0	0	0	0	0
BWTE-Both-Both	BWTE	Both	Both	PPNP	Jan	1975	0	0	1.5	1.5	0.25	0	0	0	0	0	0	0	0	0	0	0	0	0	0	0	0	0	0	0	0	0	0	0	0	0	0	0	0	0	0	0	0	0	0	0	0	0	0
BWTE-Both-Both	BWTE	Both	Both	PPNP	Jan	1976	0	0	1.5	1.5	0.25	2	0	0	0	0	0	0	0	0	0	0	0	0	0	0	0	0	0	0	0	0	0	0	0	0	0	0	0	0	0	0	0	0	0	0	0	0	0
BWTE-Both-Both	BWTE	Both	Both	PPNP	Jan	1977	0	0	1.5	1.5	0.25	0	0	0	0	0	0	0	0	0	0	0	0	0	0	0	0	0	0	0	0	0	0	0	0	0	0	0	0	0	0	0	0	0	0	0	0	0	0
BWTE-Both-Both	BWTE	Both	Both	PPNP	Jan	1978	0	0	1.5	1.5	0.25	2	0	0	0	0	0	0	0	0	0	0	0	0	0	0	0	0	0	0	0	0	0	0	0	0	0	0	0	0	0	0	0	0	0	0	0	0	0
BWTE-Both-Both	BWTE	Both	Both	PPNP	Jan	1979	0	0	1.5	1.5	0.25	1	0	0	0	0	0	0	0	0	0	0	0	0	0	0	0	0	0	0	0	0	0	0	0	0	0	0	0	0	0	0	0	0	0	0	0	0	0
BWTE-Both-Both	BWTE	Both	Both	PPNP	Jan	1980	0	0	1.5	1.5	0.25	1	0	0	0	0	0	0	0	0	0	0	0	0	0	0	0	0	0	0	0	0	0	0	0	0	0	0	0	0	0	0	0	0	0	0	0	0	0
BWTE-Both-Both	BWTE	Both	Both	PPNP	Jan	1981	0	0	1.5	1.5	0.25	1	0	0	0	0	0	0	0	0	0	0	0	0	0	0	0	0	0	0	0	0	0	0	0	0	0	0	0	0	0	0	0	0	0	0	0	0	0
BWTE-Both-Both	BWTE	Both	Both	PPNP	Jan	1982	0	0	1.5	1.5	0.25	0	0	0	0	0	0	0	0	0	0	0	0	0	0	0	0	0	0	0	0	0	0	0	0	0	0	0	0	0	0	0	0	0	0	0	0	0	0
BWTE-Both-Both	BWTE	Both	Both	PPNP	Jan	1983	0	0	1.5	1.5	0.25	1	0	0	0	0	0	0	0	0	0	0	0	0	0	0	0	0	0	0	0	0	0	0	0	0	0	0	0	0	0	0	0	0	0	0	0	0	0
BWTE-Both-Both	BWTE	Both	Both	PPNP	Jan	1984	0	0	1.5	1.5	0.25	1	0	0	0	0	0	0	0	0	0	0	0	0	0	0	0	0	0	0	0	0	0	0	0	0	0	0	0	0	0	0	0	0	0	0	0	0	0
BWTE-Both-Both	BWTE	Both	Both	PPNP	Jan	1985	0	0	1.5	1.5	0.25	2	0	0	0	0	0	0	0	0	0	0	0	0	0	0	0	0	0	0	0	0	0	0	0	0	0	0	0	0	0	0	0	0	0	0	0	0	0
BWTE-Both-Both	BWTE	Both	Both	PPNP	Jan	1986	0	0	1.5	1.5	0.25	1	0	0	0	0	0	0	0	0	0	0	0	0	0	0	0	0	0	0	0	0	0	0	0	0	0	0	0	0	0	0	0	0	0	0	0	0	0
BWTE-Both-Both	BWTE	Both	Both	PPNP	Jan	1987	0	0	1.5	1.5	0.25	1	0	0	0	0	0	0	0	0	0	0	0	0	0	0	0	0	0	0	0	0	0	0	0	0	0	0	0	0	0	0	0	0	0	0	0	0	0
BWTE-Both-Both	BWTE	Both	Both	PPNP	Jan	1988	0	0	1.5	1.5	0.25	0	0	0	0	0	0	0	0	0	0	0	0	0	0	0	0	0	0	0	0	0	0	0	0	0	0	0	0	0	0	0	0	0	0	0	0	0	0
BWTE-Both-Both	BWTE	Both	Both	PPNP	Jan	1989	0	0	1.5	1.5	0.25	0	0	0	0	0	0	0	0	0	0	0	0	0	0	0	0	0	0	0	0	0	0	0	0	0	0	0	0	0	0	0	0	0	0	0	0	0	0
BWTE-Both-Both	BWTE	Both	Both	PPNP	Jan	1990	0	0	1.5	1.5	0.25	0	0	0	0	0	0	0	0	0	0	0	0	0	0	0	0	0	0	0	0	0	0	0	0	0	0	0	0	0	0	0	0	0	0	0	0	0	0
BWTE-Both-Both	BWTE	Both	Both	PPNP	Jan	1991	0	0	1.5	1.5	0.25	0	0	0	0	0	0	0	0	0	0	0	0	0	0	0	0	0	0	0	0	0	0	0	0	0	0	0	0	0	0	0	0	0	0	0	0	0	0
BWTE-Both-Both	BWTE	Both	Both	PPNP	Jan	1992	0	0	1.5	1.5	0.25	0	0	0	0	0	0	0	0	0	0	0	0	0	0	0	0	0	0	0	0	0	0	0	0	0	0	0	0	0	0	0	0	0	0	0	0	0	0
BWTE-Both-Both	BWTE	Both	Both	PPNP	Jan	1993	0	0	1.5	1.5	0.25	1	0	0	0	0	0	0	0	0	0	0	0	0	0	0	0	0	0	0	0	0	0	0	0	0	0	0	0	0	0	0	0	0	0	0	0	0	0
BWTE-Both-Both	BWTE	Both	Both	PPNP	Jan	1994	0	0	1.5	1.5	0.25	0	0	0	0	0	0	0	0	0	0	0	0	0	0	0	0	0	0	0	0	0	0	0	0	0	0	0	0	0	0	0	0	0	0	0	0	0	0
BWTE-Both-Both	BWTE	Both	Both	PPNP	Jan	1995	0	0	1.5	1.5	0.25	1	0	0	0	0	0	0	0	0	0	0	0	0	0	0	0	0	0	0	0	0	0	0	0	0	0	0	0	0	0	0	0	0	0	0	0	0	0
BWTE-Both-Both	BWTE	Both	Both	PPNP	Jan	1996	0	0	1.5	1.5	0.25	12	0	0	0	0	0	0	0	0	0	0	0	0	0	0	0	0	0	0	0	0	0	0	0	0	0	0	0	0	0	0	0	0	0	0	0	0	0
BWTE-Both-Both	BWTE	Both	Both	PPNP	Jan	1997	0	0	1.5	1.5	0.25	11	0	0	0	0	0	0	0	0	0	0	0	0	0	0	0	0	0	0	0	0	0	0	0	0	0	0	0	0	0	0	0	0	0	0	0	0	0
BWTE-Both-Both	BWTE	Both	Both	PPNP	Jan	1998	-100.129	46.0682	1.5	1.5	0.25	33	-92.0682	29.9764	-92.3143	29.9589	-93.1007	30.1688	-93.0969	30.2004	31.0347	28.9474	-90.5781	-93.5875	31.736	28.2771	-89.6573	-95.5423	34.4172	27.2815	-88.0332	-98.167	34.5352	27.2508	-87.9938	-98.1963	NA	NA	NA	NA	NA	NA	NA	NA	NA	NA	NA	NA	NA
BWTE-Both-Both	BWTE	Both	Both	PPNP	Jan	1999	0	0	1.5	1.5	0.25	27	0	0	0	0	0	0	0	0	0	0	0	0	0	0	0	0	0	0	0	0	0	0	0	0	0	0	0	0	0	0	0	0	0	0	0	0	0
BWTE-Both-Both	BWTE	Both	Both	PPNP	Jan	2000	-100.194	45.6222	1.5	1.5	0.25	30	-91.264	29.7415	-91.3347	29.7503	-91.7989	29.7464	-91.8363	29.744	30.4967	28.9511	-90.0324	-92.5644	30.773	28.6771	-89.6851	-93.0705	31.8081	27.6573	-88.4587	-96.2749	31.8231	27.6426	-88.4414	-96.3697	NA	NA	NA	NA	NA	NA	NA	NA	NA	NA	NA	NA	NA
BWTE-Both-Both	BWTE	Both	Both	PPNP	Jan	2001	0	0	1.5	1.5	0.25	22	0	0	0	0	0	0	0	0	0	0	0	0	0	0	0	0	0	0	0	0	0	0	0	0	0	0	0	0	0	0	0	0	0	0	0	0	0
BWTE-Both-Both	BWTE	Both	Both	PPNP	Jan	2002	0	0	1.5	1.5	0.25	18	0	0	0	0	0	0	0	0	0	0	0	0	0	0	0	0	0	0	0	0	0	0	0	0	0	0	0	0	0	0	0	0	0	0	0	0	0
BWTE-Both-Both	BWTE	Both	Both	PPNP	Jan	2003	0	0	1.5	1.5	0.25	14	0	0	0	0	0	0	0	0	0	0	0	0	0	0	0	0	0	0	0	0	0	0	0	0	0	0	0	0	0	0	0	0	0	0	0	0	0
BWTE-Both-Both	BWTE	Both	Both	PPNP	Jan	2004	0	0	1.5	1.5	0.25	21	0	0	0	0	0	0	0	0	0	0	0	0	0	0	0	0	0	0	0	0	0	0	0	0	0	0	0	0	0	0	0	0	0	0	0	0	0
BWTE-Both-Both	BWTE	Both	Both	PPNP	Jan	2005	0	0	1.5	1.5	0.25	10	0	0	0	0	0	0	0	0	0	0	0	0	0	0	0	0	0	0	0	0	0	0	0	0	0	0	0	0	0	0	0	0	0	0	0	0	0
BWTE-Both-Both	BWTE	Both	Both	PPNP	Jan	2006	0	0	1.5	1.5	0.25	18	0	0	0	0	0	0	0	0	0	0	0	0	0	0	0	0	0	0	0	0	0	0	0	0	0	0	0	0	0	0	0	0	0	0	0	0	0
BWTE-Both-Both	BWTE	Both	Both	PPNP	Jan	2007	0	0	1.5	1.5	0.25	23	0	0	0	0	0	0	0	0	0	0	0	0	0	0	0	0	0	0	0	0	0	0	0	0	0	0	0	0	0	0	0	0	0	0	0	0	0
BWTE-Both-Both	BWTE	Both	Both	PPNP	Jan	2008	-100.215	47.2129	1.5	1.5	0.25	32	-92.2925	30.2986	-92.2893	30.2952	-92.2526	30.2667	-92.2415	30.2466	31.083	29.5281	-91.5038	-93.0842	31.3924	29.2258	-91.1836	-93.4008	32.6057	28.0805	-89.8088	-94.7228	33.7463	27.248	-88.565	-96.0655	NA	NA	NA	NA	NA	NA	NA	NA	NA	NA	NA	NA	NA
BWTE-Both-Both	BWTE	Both	Both	PPNP	Jan	2009	-100.522	47.0645	1.5	1.5	0.25	68	-92.4557	30.0595	-92.4199	30.0447	-92.6666	30.0485	-92.8071	30.2464	30.9035	29.2373	-91.5032	-93.4168	31.783	28.4148	-90.4072	-94.47	33.5282	27.2661	-88.4072	-97.386	34.8042	26.9906	-87.9333	-98.164	NA	NA	NA	NA	NA	NA	NA	NA	NA	NA	NA	NA	NA
BWTE-Both-Both	BWTE	Both	Both	PPNP	Jan	2010	-100.393	47.0444	1.5	1.5	0.25	36	-92.8113	29.9174	-92.7084	29.9177	-92.5032	29.9621	-92.5666	30.0364	31.0227	28.8508	-91.3002	-94.3016	31.5567	28.3835	-90.3888	-94.9511	33.0021	27.4747	-88.448	-96.5384	33.7549	27.2005	-87.9758	-97.412	NA	NA	NA	NA	NA	NA	NA	NA	NA	NA	NA	NA	NA
BWTE-Both-Both	BWTE	Both	Both	PPNP	Jan	2011	0	0	1.5	1.5	0.25	19	0	0	0	0	0	0	0	0	0	0	0	0	0	0	0	0	0	0	0	0	0	0	0	0	0	0	0	0	0	0	0	0	0	0	0	0	0
BWTE-Both-Both	BWTE	Both	Both	PPNP	Jan	2012	0	0	1.5	1.5	0.25	15	0	0	0	0	0	0	0	0	0	0	0	0	0	0	0	0	0	0	0	0	0	0	0	0	0	0	0	0	0	0	0	0	0	0	0	0	0
BWTE-Both-Both	BWTE	Both	Both	PPNP	Jan	2013	0	0	1.5	1.5	0.25	12	0	0	0	0	0	0	0	0	0	0	0	0	0	0	0	0	0	0	0	0	0	0	0	0	0	0	0	0	0	0	0	0	0	0	0	0	0
BWTE-Both-Both	BWTE	Both	Both	PPNP	Jan	2014	0	0	1.5	1.5	0.25	11	0	0	0	0	0	0	0	0	0	0	0	0	0	0	0	0	0	0	0	0	0	0	0	0	0	0	0	0	0	0	0	0	0	0	0	0	0
BWTE-Both-Both	BWTE	Both	Both	PPNP	Jan	2015	0	0	1.5	1.5	0.25	18	0	0	0	0	0	0	0	0	0	0	0	0	0	0	0	0	0	0	0	0	0	0	0	0	0	0	0	0	0	0	0	0	0	0	0	0	0
BWTE-Both-Both	BWTE	Both	Both	PPNP	Jan	2016	0	0	1.5	1.5	0.25	9	0	0	0	0	0	0	0	0	0	0	0	0	0	0	0	0	0	0	0	0	0	0	0	0	0	0	0	0	0	0	0	0	0	0	0	0	0
BWTE-Both-Both	BWTE	Both	Both	PPNP	Jan	2017	0	0	1.5	1.5	0.25	8	0	0	0	0	0	0	0	0	0	0	0	0	0	0	0	0	0	0	0	0	0	0	0	0	0	0	0	0	0	0	0	0	0	0	0	0	0
BWTE-Both-Both	BWTE	Both	Both	PPNP	Jan	2018	0	0	1.5	1.5	0.25	11	0	0	0	0	0	0	0	0	0	0	0	0	0	0	0	0	0	0	0	0	0	0	0	0	0	0	0	0	0	0	0	0	0	0	0	0	0
BWTE-Both-Both	BWTE	Both	Both	PPNP	Jan	2019	0	0	1.5	1.5	0.25	4	0	0	0	0	0	0	0	0	0	0	0	0	0	0	0	0	0	0	0	0	0	0	0	0	0	0	0	0	0	0	0	0	0	0	0	0	0
BWTE-Both-Both	BWTE	Both	Both	UMON	Oct	1960	0	0	1.5	1.5	0.25	12	0	0	0	0	0	0	0	0	0	0	0	0	0	0	0	0	0	0	0	0	0	0	0	0	0	0	0	0	0	0	0	0	0	0	0	0	0
BWTE-Both-Both	BWTE	Both	Both	UMON	Oct	1961	0	0	1.5	1.5	0.25	9	0	0	0	0	0	0	0	0	0	0	0	0	0	0	0	0	0	0	0	0	0	0	0	0	0	0	0	0	0	0	0	0	0	0	0	0	0
BWTE-Both-Both	BWTE	Both	Both	UMON	Oct	1962	0	0	1.5	1.5	0.25	14	0	0	0	0	0	0	0	0	0	0	0	0	0	0	0	0	0	0	0	0	0	0	0	0	0	0	0	0	0	0	0	0	0	0	0	0	0
BWTE-Both-Both	BWTE	Both	Both	UMON	Oct	1963	-90.7167	42.7167	1.5	1.5	0.25	55	-91.033	42.7763	-91.1679	42.6001	-90.5182	42.112	-89.8229	41.9708	43.309	42.2474	-90.4953	-91.5657	44.6958	40.5943	-88.9553	-93.3118	45.7157	38.6788	-82.0032	-95.002	47.8377	38.0307	-81.3701	-95.4134	0.201272	0.252675	0.685888	0.215076	0.891095	0.188478	1.00106	0.194014	0.221831	0.327891	0.221746	0.328291	0.0156626
BWTE-Both-Both	BWTE	Both	Both	UMON	Oct	1964	-91.4329	42.6931	1.5	1.5	0.25	82	-91.7684	41.7436	-91.7652	41.7283	-91.6489	41.9291	-91.1375	42.1454	42.8138	40.6695	-90.9313	-92.6258	43.8867	39.5718	-89.948	-93.6326	45.889	37.7497	-83.672	-96.083	46.3684	37.4844	-82.8876	-96.7673	0.625655	0.785443	0.63629	0.199523	1.13962	0.241045	1.20481	0.233504	0.117488	0.299735	0.117531	0.299934	0.0297004
BWTE-Both-Both	BWTE	Both	Both	UMON	Oct	1965	-87.8385	43.7344	1.5	1.5	0.25	32	-88.7826	43.7031	-89.5529	44.0031	-89.8947	43.9983	-89.9649	43.992	45.6871	41.7655	-86.6151	-91.1412	46.9551	39.9432	-82.6918	-95.7	47.7406	39.2151	-81.9664	-97.0672	48.0707	38.9528	-81.7051	-97.4361	3.01708	3.78762	0.997662	0.31284	0.783195	0.165656	0.804945	0.156005	0.460337	0.352412	0.503179	0.364751	0.34917
BWTE-Both-Both	BWTE	Both	Both	UMON	Oct	1966	-88.6176	44.4498	1.5	1.5	0.25	136	-89.4371	44.3884	-89.3691	44.3056	-90.0601	44.5413	-89.9109	44.4866	45.5892	43.2289	-88.0664	-90.8041	46.4559	42.1948	-86.8931	-91.8659	48.1429	41.075	-82.8004	-95.8765	48.3533	40.9156	-82.4916	-96.1256	1.12915	1.41753	0.823493	0.258225	0.948178	0.200552	0.865397	0.167722	0.616432	0.398627	0.622489	0.402366	0.234222
BWTE-Both-Both	BWTE	Both	Both	UMON	Oct	1967	-86.9722	44.2816	1.5	1.5	0.25	132	-88.2736	43.8715	-86.6172	43.166	-86.8685	43.1057	-87.5054	43.3223	45.5831	41.5117	-82.9135	-90.1564	46.1342	40.0826	-81.4981	-91.1584	46.7412	39.1488	-80.6332	-94.3291	47.6025	38.9073	-80.4203	-95.7151	2.20482	2.76792	1.49598	0.469097	1.26393	0.267337	1.23078	0.238535	0.510067	0.378307	0.531139	0.384451	0.292914
BWTE-Both-Both	BWTE	Both	Both	UMON	Oct	1968	-87.604	43.9659	1.5	1.5	0.25	105	-88.8966	43.9574	-88.3137	43.7474	-87.7926	43.5556	-88.0514	43.6315	45.114	42.7543	-87.6316	-90.1665	46.5502	40.1767	-82.5486	-92.6046	46.9075	39.4299	-81.8113	-94.3671	47.6669	38.7763	-81.0998	-95.7154	1.04398	1.3106	1.38889	0.435517	1.02788	0.217409	1.26944	0.246029	0.665331	0.408759	0.66999	0.409168	0.217291
BWTE-Both-Both	BWTE	Both	Both	UMON	Oct	1969	-88.4187	44.6307	1.5	1.5	0.25	81	-89.3782	44.2195	-89.4821	44.2534	-89.1887	44.2341	-89.2881	44.2584	45.318	43.1381	-87.9166	-90.8246	46.1445	42.3314	-83.8925	-92.9237	47.1556	41.5084	-82.7588	-95.0782	47.5854	41.2428	-82.5248	-95.4924	1.11002	1.39351	0.923395	0.289551	0.959055	0.202852	0.898837	0.174203	0.640675	0.401262	0.646125	0.403867	0.204492
BWTE-Both-Both	BWTE	Both	Both	UMON	Oct	1970	-88.529	44.5609	1.5	1.5	0.25	89	-89.6098	44.4958	-89.629	44.3428	-89.5522	44.1095	-89.5766	43.919	45.7389	43.2555	-88.3126	-90.9218	46.7346	41.7701	-86.9751	-92.417	47.7399	40.0509	-83.6078	-95.024	47.9546	38.0094	-83.2303	-95.393	1.13331	1.42275	1.00798	0.316076	1.17453	0.248428	1.09155	0.211551	0.569984	0.38882	0.576667	0.393394	0.211477
BWTE-Both-Both	BWTE	Both	Both	UMON	Oct	1971	-88.5059	44.0564	1.5	1.5	0.25	99	-89.4555	43.9792	-90.6416	44.4789	-90.5363	44.5632	-90.4874	44.5521	46.9692	41.7855	-86.863	-94.8702	47.6202	41.6276	-86.6358	-95.5616	48.4763	41.2053	-83.2863	-96.5378	48.5517	38.19	-83.1612	-96.6262	3.56903	4.48053	1.34368	0.421342	1.07529	0.227437	0.898991	0.174232	0.410208	0.313061	0.472851	0.330168	0.364562
BWTE-Both-Both	BWTE	Both	Both	UMON	Oct	1972	-85.8174	42.945	1.5	1.5	0.25	47	-86.9095	41.2329	-87.2687	41.3736	-87.8627	41.8616	-88.1903	42.0708	44.1538	36.6475	-81.0163	-93.7753	44.5143	36.2963	-80.6702	-94.1581	47.4348	35.802	-80.1015	-95.3848	47.9563	35.6446	-79.904	-95.9087	5.70745	7.16509	2.06643	0.647975	1.63976	0.346831	1.54683	0.299789	0.0860403	0.275089	0.084588	0.275423	0.0744948
BWTE-Both-Both	BWTE	Both	Both	UMON	Oct	1973	-85.9565	43.5906	1.5	1.5	0.25	46	-89.6503	44.0767	-89.4576	44.0982	-89.3575	44.1662	-89.3934	44.1895	46.3735	41.95	-86.6457	-95.1271	46.6284	41.8393	-83.7896	-95.4371	47.3855	41.3989	-82.5951	-96.3676	47.6914	41.107	-82.2529	-96.7678	3.47078	4.3572	1.07671	0.337626	0.998926	0.211286	0.973239	0.188622	0.417427	0.324687	0.460652	0.334759	0.324244
BWTE-Both-Both	BWTE	Both	Both	UMON	Oct	1974	0	0	1.5	1.5	0.25	20	0	0	0	0	0	0	0	0	0	0	0	0	0	0	0	0	0	0	0	0	0	0	0	0	0	0	0	0	0	0	0	0	0	0	0	0	0
BWTE-Both-Both	BWTE	Both	Both	UMON	Oct	1975	-88.515	44.0662	1.5	1.5	0.25	39	-88.734	43.6324	-88.8141	43.5498	-90.0558	43.4304	-90.4137	43.487	45.2303	42.0424	-86.8047	-90.7186	45.7922	41.4003	-85.2174	-92.6883	46.7539	39.8819	-84.0364	-96.4479	47.513	39.5821	-83.6705	-96.7492	2.12008	2.66154	1.11292	0.348981	0.979537	0.207185	0.958157	0.185699	0.541168	0.391848	0.558334	0.39191	0.308382
BWTE-Both-Both	BWTE	Both	Both	UMON	Oct	1976	-87.1747	43.793	1.5	1.5	0.25	31	-88.1237	43.8764	-88.082	43.9209	-89.0252	43.782	-89.2768	43.3256	45.4198	42.3699	-86.9045	-89.3676	46.4695	41.4413	-85.8986	-90.3173	47.057	37.5239	-85.2398	-93.6739	47.3226	36.7022	-82.5783	-94.2065	1.24021	1.55696	0.809847	0.253946	0.690193	0.145985	0.760883	0.147466	0.548403	0.428644	0.553427	0.429577	0.212941
BWTE-Both-Both	BWTE	Both	Both	UMON	Oct	1977	0	0	1.5	1.5	0.25	27	0	0	0	0	0	0	0	0	0	0	0	0	0	0	0	0	0	0	0	0	0	0	0	0	0	0	0	0	0	0	0	0	0	0	0	0	0
BWTE-Both-Both	BWTE	Both	Both	UMON	Oct	1978	0	0	1.5	1.5	0.25	28	0	0	0	0	0	0	0	0	0	0	0	0	0	0	0	0	0	0	0	0	0	0	0	0	0	0	0	0	0	0	0	0	0	0	0	0	0
BWTE-Both-Both	BWTE	Both	Both	UMON	Oct	1979	0	0	1.5	1.5	0.25	28	0	0	0	0	0	0	0	0	0	0	0	0	0	0	0	0	0	0	0	0	0	0	0	0	0	0	0	0	0	0	0	0	0	0	0	0	0
BWTE-Both-Both	BWTE	Both	Both	UMON	Oct	1980	-87.9318	44.1742	1.5	1.5	0.25	33	-88.9884	43.8065	-87.0361	43.7738	-86.8006	43.809	-86.9508	43.849	44.4268	43.189	-83.6987	-89.8902	44.9941	42.6232	-82.8333	-90.508	46.1888	41.3363	-81.5829	-92.0387	46.6186	40.896	-81.1518	-93.143	0.301274	0.378217	0.399634	0.125314	0.795929	0.168349	0.880551	0.170659	0.695439	0.411641	0.697471	0.412828	0.0714828
BWTE-Both-Both	BWTE	Both	Both	UMON	Oct	1981	0	0	1.5	1.5	0.25	18	0	0	0	0	0	0	0	0	0	0	0	0	0	0	0	0	0	0	0	0	0	0	0	0	0	0	0	0	0	0	0	0	0	0	0	0	0
BWTE-Both-Both	BWTE	Both	Both	UMON	Oct	1982	-87.8763	43.7045	1.5	1.5	0.25	33	-88.7082	43.7878	-89.8042	44.1688	-90.0571	44.1073	-89.6868	43.8773	45.3215	42.5259	-87.482	-92.6278	46.2527	41.9588	-87.0585	-93.6362	46.9503	40.8618	-82.5755	-94.4387	47.1639	40.236	-81.7408	-97.3979	1.05837	1.32867	0.664996	0.208525	0.633455	0.133984	0.660535	0.128018	0.619764	0.400929	0.62822	0.40265	0.186353
BWTE-Both-Both	BWTE	Both	Both	UMON	Oct	1983	0	0	1.5	1.5	0.25	16	0	0	0	0	0	0	0	0	0	0	0	0	0	0	0	0	0	0	0	0	0	0	0	0	0	0	0	0	0	0	0	0	0	0	0	0	0
BWTE-Both-Both	BWTE	Both	Both	UMON	Oct	1984	0	0	1.5	1.5	0.25	5	0	0	0	0	0	0	0	0	0	0	0	0	0	0	0	0	0	0	0	0	0	0	0	0	0	0	0	0	0	0	0	0	0	0	0	0	0
BWTE-Both-Both	BWTE	Both	Both	UMON	Oct	1985	0	0	1.5	1.5	0.25	4	0	0	0	0	0	0	0	0	0	0	0	0	0	0	0	0	0	0	0	0	0	0	0	0	0	0	0	0	0	0	0	0	0	0	0	0	0
BWTE-Both-Both	BWTE	Both	Both	UMON	Oct	1986	0	0	1.5	1.5	0.25	3	0	0	0	0	0	0	0	0	0	0	0	0	0	0	0	0	0	0	0	0	0	0	0	0	0	0	0	0	0	0	0	0	0	0	0	0	0
BWTE-Both-Both	BWTE	Both	Both	UMON	Oct	1987	0	0	1.5	1.5	0.25	6	0	0	0	0	0	0	0	0	0	0	0	0	0	0	0	0	0	0	0	0	0	0	0	0	0	0	0	0	0	0	0	0	0	0	0	0	0
BWTE-Both-Both	BWTE	Both	Both	UMON	Oct	1988	0	0	1.5	1.5	0.25	1	0	0	0	0	0	0	0	0	0	0	0	0	0	0	0	0	0	0	0	0	0	0	0	0	0	0	0	0	0	0	0	0	0	0	0	0	0
BWTE-Both-Both	BWTE	Both	Both	UMON	Oct	1989	0	0	1.5	1.5	0.25	7	0	0	0	0	0	0	0	0	0	0	0	0	0	0	0	0	0	0	0	0	0	0	0	0	0	0	0	0	0	0	0	0	0	0	0	0	0
BWTE-Both-Both	BWTE	Both	Both	UMON	Oct	1990	0	0	1.5	1.5	0.25	7	0	0	0	0	0	0	0	0	0	0	0	0	0	0	0	0	0	0	0	0	0	0	0	0	0	0	0	0	0	0	0	0	0	0	0	0	0
BWTE-Both-Both	BWTE	Both	Both	UMON	Oct	1991	0	0	1.5	1.5	0.25	2	0	0	0	0	0	0	0	0	0	0	0	0	0	0	0	0	0	0	0	0	0	0	0	0	0	0	0	0	0	0	0	0	0	0	0	0	0
BWTE-Both-Both	BWTE	Both	Both	UMON	Oct	1992	0	0	1.5	1.5	0.25	3	0	0	0	0	0	0	0	0	0	0	0	0	0	0	0	0	0	0	0	0	0	0	0	0	0	0	0	0	0	0	0	0	0	0	0	0	0
BWTE-Both-Both	BWTE	Both	Both	UMON	Oct	1993	0	0	1.5	1.5	0.25	5	0	0	0	0	0	0	0	0	0	0	0	0	0	0	0	0	0	0	0	0	0	0	0	0	0	0	0	0	0	0	0	0	0	0	0	0	0
BWTE-Both-Both	BWTE	Both	Both	UMON	Oct	1994	0	0	1.5	1.5	0.25	12	0	0	0	0	0	0	0	0	0	0	0	0	0	0	0	0	0	0	0	0	0	0	0	0	0	0	0	0	0	0	0	0	0	0	0	0	0
BWTE-Both-Both	BWTE	Both	Both	UMON	Oct	1995	0	0	1.5	1.5	0.25	2	0	0	0	0	0	0	0	0	0	0	0	0	0	0	0	0	0	0	0	0	0	0	0	0	0	0	0	0	0	0	0	0	0	0	0	0	0
BWTE-Both-Both	BWTE	Both	Both	UMON	Oct	1996	0	0	1.5	1.5	0.25	1	0	0	0	0	0	0	0	0	0	0	0	0	0	0	0	0	0	0	0	0	0	0	0	0	0	0	0	0	0	0	0	0	0	0	0	0	0
BWTE-Both-Both	BWTE	Both	Both	UMON	Oct	1997	0	0	1.5	1.5	0.25	3	0	0	0	0	0	0	0	0	0	0	0	0	0	0	0	0	0	0	0	0	0	0	0	0	0	0	0	0	0	0	0	0	0	0	0	0	0
BWTE-Both-Both	BWTE	Both	Both	UMON	Oct	1998	0	0	1.5	1.5	0.25	1	0	0	0	0	0	0	0	0	0	0	0	0	0	0	0	0	0	0	0	0	0	0	0	0	0	0	0	0	0	0	0	0	0	0	0	0	0
BWTE-Both-Both	BWTE	Both	Both	UMON	Oct	1999	0	0	1.5	1.5	0.25	4	0	0	0	0	0	0	0	0	0	0	0	0	0	0	0	0	0	0	0	0	0	0	0	0	0	0	0	0	0	0	0	0	0	0	0	0	0
BWTE-Both-Both	BWTE	Both	Both	UMON	Oct	2000	0	0	1.5	1.5	0.25	6	0	0	0	0	0	0	0	0	0	0	0	0	0	0	0	0	0	0	0	0	0	0	0	0	0	0	0	0	0	0	0	0	0	0	0	0	0
BWTE-Both-Both	BWTE	Both	Both	UMON	Oct	2001	0	0	1.5	1.5	0.25	4	0	0	0	0	0	0	0	0	0	0	0	0	0	0	0	0	0	0	0	0	0	0	0	0	0	0	0	0	0	0	0	0	0	0	0	0	0
BWTE-Both-Both	BWTE	Both	Both	UMON	Oct	2002	0	0	1.5	1.5	0.25	3	0	0	0	0	0	0	0	0	0	0	0	0	0	0	0	0	0	0	0	0	0	0	0	0	0	0	0	0	0	0	0	0	0	0	0	0	0
BWTE-Both-Both	BWTE	Both	Both	UMON	Oct	2003	0	0	1.5	1.5	0.25	6	0	0	0	0	0	0	0	0	0	0	0	0	0	0	0	0	0	0	0	0	0	0	0	0	0	0	0	0	0	0	0	0	0	0	0	0	0
BWTE-Both-Both	BWTE	Both	Both	UMON	Oct	2004	0	0	1.5	1.5	0.25	5	0	0	0	0	0	0	0	0	0	0	0	0	0	0	0	0	0	0	0	0	0	0	0	0	0	0	0	0	0	0	0	0	0	0	0	0	0
BWTE-Both-Both	BWTE	Both	Both	UMON	Oct	2005	0	0	1.5	1.5	0.25	6	0	0	0	0	0	0	0	0	0	0	0	0	0	0	0	0	0	0	0	0	0	0	0	0	0	0	0	0	0	0	0	0	0	0	0	0	0
BWTE-Both-Both	BWTE	Both	Both	UMON	Oct	2006	0	0	1.5	1.5	0.25	1	0	0	0	0	0	0	0	0	0	0	0	0	0	0	0	0	0	0	0	0	0	0	0	0	0	0	0	0	0	0	0	0	0	0	0	0	0
BWTE-Both-Both	BWTE	Both	Both	UMON	Oct	2007	0	0	1.5	1.5	0.25	1	0	0	0	0	0	0	0	0	0	0	0	0	0	0	0	0	0	0	0	0	0	0	0	0	0	0	0	0	0	0	0	0	0	0	0	0	0
BWTE-Both-Both	BWTE	Both	Both	UMON	Oct	2008	0	0	1.5	1.5	0.25	7	0	0	0	0	0	0	0	0	0	0	0	0	0	0	0	0	0	0	0	0	0	0	0	0	0	0	0	0	0	0	0	0	0	0	0	0	0
BWTE-Both-Both	BWTE	Both	Both	UMON	Oct	2009	0	0	1.5	1.5	0.25	4	0	0	0	0	0	0	0	0	0	0	0	0	0	0	0	0	0	0	0	0	0	0	0	0	0	0	0	0	0	0	0	0	0	0	0	0	0
BWTE-Both-Both	BWTE	Both	Both	UMON	Oct	2010	0	0	1.5	1.5	0.25	2	0	0	0	0	0	0	0	0	0	0	0	0	0	0	0	0	0	0	0	0	0	0	0	0	0	0	0	0	0	0	0	0	0	0	0	0	0
BWTE-Both-Both	BWTE	Both	Both	UMON	Oct	2011	0	0	1.5	1.5	0.25	2	0	0	0	0	0	0	0	0	0	0	0	0	0	0	0	0	0	0	0	0	0	0	0	0	0	0	0	0	0	0	0	0	0	0	0	0	0
BWTE-Both-Both	BWTE	Both	Both	UMON	Oct	2012	0	0	1.5	1.5	0.25	0	0	0	0	0	0	0	0	0	0	0	0	0	0	0	0	0	0	0	0	0	0	0	0	0	0	0	0	0	0	0	0	0	0	0	0	0	0
BWTE-Both-Both	BWTE	Both	Both	UMON	Oct	2013	0	0	1.5	1.5	0.25	2	0	0	0	0	0	0	0	0	0	0	0	0	0	0	0	0	0	0	0	0	0	0	0	0	0	0	0	0	0	0	0	0	0	0	0	0	0
BWTE-Both-Both	BWTE	Both	Both	UMON	Oct	2014	0	0	1.5	1.5	0.25	0	0	0	0	0	0	0	0	0	0	0	0	0	0	0	0	0	0	0	0	0	0	0	0	0	0	0	0	0	0	0	0	0	0	0	0	0	0
BWTE-Both-Both	BWTE	Both	Both	UMON	Oct	2015	0	0	1.5	1.5	0.25	2	0	0	0	0	0	0	0	0	0	0	0	0	0	0	0	0	0	0	0	0	0	0	0	0	0	0	0	0	0	0	0	0	0	0	0	0	0
BWTE-Both-Both	BWTE	Both	Both	UMON	Oct	2016	0	0	1.5	1.5	0.25	0	0	0	0	0	0	0	0	0	0	0	0	0	0	0	0	0	0	0	0	0	0	0	0	0	0	0	0	0	0	0	0	0	0	0	0	0	0
BWTE-Both-Both	BWTE	Both	Both	UMON	Oct	2017	0	0	1.5	1.5	0.25	1	0	0	0	0	0	0	0	0	0	0	0	0	0	0	0	0	0	0	0	0	0	0	0	0	0	0	0	0	0	0	0	0	0	0	0	0	0
BWTE-Both-Both	BWTE	Both	Both	UMON	Oct	2018	0	0	1.5	1.5	0.25	0	0	0	0	0	0	0	0	0	0	0	0	0	0	0	0	0	0	0	0	0	0	0	0	0	0	0	0	0	0	0	0	0	0	0	0	0	0
BWTE-Both-Both	BWTE	Both	Both	UMON	Oct	2019	0	0	1.5	1.5	0.25	2	0	0	0	0	0	0	0	0	0	0	0	0	0	0	0	0	0	0	0	0	0	0	0	0	0	0	0	0	0	0	0	0	0	0	0	0	0
BWTE-Both-Both	BWTE	Both	Both	UMON	Nov	1960	0	0	1.5	1.5	0.25	4	0	0	0	0	0	0	0	0	0	0	0	0	0	0	0	0	0	0	0	0	0	0	0	0	0	0	0	0	0	0	0	0	0	0	0	0	0
BWTE-Both-Both	BWTE	Both	Both	UMON	Nov	1961	0	0	1.5	1.5	0.25	4	0	0	0	0	0	0	0	0	0	0	0	0	0	0	0	0	0	0	0	0	0	0	0	0	0	0	0	0	0	0	0	0	0	0	0	0	0
BWTE-Both-Both	BWTE	Both	Both	UMON	Nov	1962	0	0	1.5	1.5	0.25	0	0	0	0	0	0	0	0	0	0	0	0	0	0	0	0	0	0	0	0	0	0	0	0	0	0	0	0	0	0	0	0	0	0	0	0	0	0
BWTE-Both-Both	BWTE	Both	Both	UMON	Nov	1963	0	0	1.5	1.5	0.25	2	0	0	0	0	0	0	0	0	0	0	0	0	0	0	0	0	0	0	0	0	0	0	0	0	0	0	0	0	0	0	0	0	0	0	0	0	0
BWTE-Both-Both	BWTE	Both	Both	UMON	Nov	1964	0	0	1.5	1.5	0.25	4	0	0	0	0	0	0	0	0	0	0	0	0	0	0	0	0	0	0	0	0	0	0	0	0	0	0	0	0	0	0	0	0	0	0	0	0	0
BWTE-Both-Both	BWTE	Both	Both	UMON	Nov	1965	0	0	1.5	1.5	0.25	5	0	0	0	0	0	0	0	0	0	0	0	0	0	0	0	0	0	0	0	0	0	0	0	0	0	0	0	0	0	0	0	0	0	0	0	0	0
BWTE-Both-Both	BWTE	Both	Both	UMON	Nov	1966	0	0	1.5	1.5	0.25	13	0	0	0	0	0	0	0	0	0	0	0	0	0	0	0	0	0	0	0	0	0	0	0	0	0	0	0	0	0	0	0	0	0	0	0	0	0
BWTE-Both-Both	BWTE	Both	Both	UMON	Nov	1967	0	0	1.5	1.5	0.25	10	0	0	0	0	0	0	0	0	0	0	0	0	0	0	0	0	0	0	0	0	0	0	0	0	0	0	0	0	0	0	0	0	0	0	0	0	0
BWTE-Both-Both	BWTE	Both	Both	UMON	Nov	1968	0	0	1.5	1.5	0.25	6	0	0	0	0	0	0	0	0	0	0	0	0	0	0	0	0	0	0	0	0	0	0	0	0	0	0	0	0	0	0	0	0	0	0	0	0	0
BWTE-Both-Both	BWTE	Both	Both	UMON	Nov	1969	0	0	1.5	1.5	0.25	12	0	0	0	0	0	0	0	0	0	0	0	0	0	0	0	0	0	0	0	0	0	0	0	0	0	0	0	0	0	0	0	0	0	0	0	0	0
BWTE-Both-Both	BWTE	Both	Both	UMON	Nov	1970	0	0	1.5	1.5	0.25	11	0	0	0	0	0	0	0	0	0	0	0	0	0	0	0	0	0	0	0	0	0	0	0	0	0	0	0	0	0	0	0	0	0	0	0	0	0
BWTE-Both-Both	BWTE	Both	Both	UMON	Nov	1971	0	0	1.5	1.5	0.25	12	0	0	0	0	0	0	0	0	0	0	0	0	0	0	0	0	0	0	0	0	0	0	0	0	0	0	0	0	0	0	0	0	0	0	0	0	0
BWTE-Both-Both	BWTE	Both	Both	UMON	Nov	1972	0	0	1.5	1.5	0.25	19	0	0	0	0	0	0	0	0	0	0	0	0	0	0	0	0	0	0	0	0	0	0	0	0	0	0	0	0	0	0	0	0	0	0	0	0	0
BWTE-Both-Both	BWTE	Both	Both	UMON	Nov	1973	0	0	1.5	1.5	0.25	6	0	0	0	0	0	0	0	0	0	0	0	0	0	0	0	0	0	0	0	0	0	0	0	0	0	0	0	0	0	0	0	0	0	0	0	0	0
BWTE-Both-Both	BWTE	Both	Both	UMON	Nov	1974	0	0	1.5	1.5	0.25	5	0	0	0	0	0	0	0	0	0	0	0	0	0	0	0	0	0	0	0	0	0	0	0	0	0	0	0	0	0	0	0	0	0	0	0	0	0
BWTE-Both-Both	BWTE	Both	Both	UMON	Nov	1975	0	0	1.5	1.5	0.25	7	0	0	0	0	0	0	0	0	0	0	0	0	0	0	0	0	0	0	0	0	0	0	0	0	0	0	0	0	0	0	0	0	0	0	0	0	0
BWTE-Both-Both	BWTE	Both	Both	UMON	Nov	1976	0	0	1.5	1.5	0.25	5	0	0	0	0	0	0	0	0	0	0	0	0	0	0	0	0	0	0	0	0	0	0	0	0	0	0	0	0	0	0	0	0	0	0	0	0	0
BWTE-Both-Both	BWTE	Both	Both	UMON	Nov	1977	0	0	1.5	1.5	0.25	3	0	0	0	0	0	0	0	0	0	0	0	0	0	0	0	0	0	0	0	0	0	0	0	0	0	0	0	0	0	0	0	0	0	0	0	0	0
BWTE-Both-Both	BWTE	Both	Both	UMON	Nov	1978	0	0	1.5	1.5	0.25	6	0	0	0	0	0	0	0	0	0	0	0	0	0	0	0	0	0	0	0	0	0	0	0	0	0	0	0	0	0	0	0	0	0	0	0	0	0
BWTE-Both-Both	BWTE	Both	Both	UMON	Nov	1979	0	0	1.5	1.5	0.25	6	0	0	0	0	0	0	0	0	0	0	0	0	0	0	0	0	0	0	0	0	0	0	0	0	0	0	0	0	0	0	0	0	0	0	0	0	0
BWTE-Both-Both	BWTE	Both	Both	UMON	Nov	1980	0	0	1.5	1.5	0.25	9	0	0	0	0	0	0	0	0	0	0	0	0	0	0	0	0	0	0	0	0	0	0	0	0	0	0	0	0	0	0	0	0	0	0	0	0	0
BWTE-Both-Both	BWTE	Both	Both	UMON	Nov	1981	0	0	1.5	1.5	0.25	2	0	0	0	0	0	0	0	0	0	0	0	0	0	0	0	0	0	0	0	0	0	0	0	0	0	0	0	0	0	0	0	0	0	0	0	0	0
BWTE-Both-Both	BWTE	Both	Both	UMON	Nov	1982	0	0	1.5	1.5	0.25	5	0	0	0	0	0	0	0	0	0	0	0	0	0	0	0	0	0	0	0	0	0	0	0	0	0	0	0	0	0	0	0	0	0	0	0	0	0
BWTE-Both-Both	BWTE	Both	Both	UMON	Nov	1983	0	0	1.5	1.5	0.25	7	0	0	0	0	0	0	0	0	0	0	0	0	0	0	0	0	0	0	0	0	0	0	0	0	0	0	0	0	0	0	0	0	0	0	0	0	0
BWTE-Both-Both	BWTE	Both	Both	UMON	Nov	1984	0	0	1.5	1.5	0.25	4	0	0	0	0	0	0	0	0	0	0	0	0	0	0	0	0	0	0	0	0	0	0	0	0	0	0	0	0	0	0	0	0	0	0	0	0	0
BWTE-Both-Both	BWTE	Both	Both	UMON	Nov	1985	0	0	1.5	1.5	0.25	0	0	0	0	0	0	0	0	0	0	0	0	0	0	0	0	0	0	0	0	0	0	0	0	0	0	0	0	0	0	0	0	0	0	0	0	0	0
BWTE-Both-Both	BWTE	Both	Both	UMON	Nov	1986	0	0	1.5	1.5	0.25	0	0	0	0	0	0	0	0	0	0	0	0	0	0	0	0	0	0	0	0	0	0	0	0	0	0	0	0	0	0	0	0	0	0	0	0	0	0
BWTE-Both-Both	BWTE	Both	Both	UMON	Nov	1987	0	0	1.5	1.5	0.25	2	0	0	0	0	0	0	0	0	0	0	0	0	0	0	0	0	0	0	0	0	0	0	0	0	0	0	0	0	0	0	0	0	0	0	0	0	0
BWTE-Both-Both	BWTE	Both	Both	UMON	Nov	1988	0	0	1.5	1.5	0.25	1	0	0	0	0	0	0	0	0	0	0	0	0	0	0	0	0	0	0	0	0	0	0	0	0	0	0	0	0	0	0	0	0	0	0	0	0	0
BWTE-Both-Both	BWTE	Both	Both	UMON	Nov	1989	0	0	1.5	1.5	0.25	2	0	0	0	0	0	0	0	0	0	0	0	0	0	0	0	0	0	0	0	0	0	0	0	0	0	0	0	0	0	0	0	0	0	0	0	0	0
BWTE-Both-Both	BWTE	Both	Both	UMON	Nov	1990	0	0	1.5	1.5	0.25	2	0	0	0	0	0	0	0	0	0	0	0	0	0	0	0	0	0	0	0	0	0	0	0	0	0	0	0	0	0	0	0	0	0	0	0	0	0
BWTE-Both-Both	BWTE	Both	Both	UMON	Nov	1991	0	0	1.5	1.5	0.25	3	0	0	0	0	0	0	0	0	0	0	0	0	0	0	0	0	0	0	0	0	0	0	0	0	0	0	0	0	0	0	0	0	0	0	0	0	0
BWTE-Both-Both	BWTE	Both	Both	UMON	Nov	1992	0	0	1.5	1.5	0.25	0	0	0	0	0	0	0	0	0	0	0	0	0	0	0	0	0	0	0	0	0	0	0	0	0	0	0	0	0	0	0	0	0	0	0	0	0	0
BWTE-Both-Both	BWTE	Both	Both	UMON	Nov	1993	0	0	1.5	1.5	0.25	0	0	0	0	0	0	0	0	0	0	0	0	0	0	0	0	0	0	0	0	0	0	0	0	0	0	0	0	0	0	0	0	0	0	0	0	0	0
BWTE-Both-Both	BWTE	Both	Both	UMON	Nov	1994	0	0	1.5	1.5	0.25	1	0	0	0	0	0	0	0	0	0	0	0	0	0	0	0	0	0	0	0	0	0	0	0	0	0	0	0	0	0	0	0	0	0	0	0	0	0
BWTE-Both-Both	BWTE	Both	Both	UMON	Nov	1995	0	0	1.5	1.5	0.25	0	0	0	0	0	0	0	0	0	0	0	0	0	0	0	0	0	0	0	0	0	0	0	0	0	0	0	0	0	0	0	0	0	0	0	0	0	0
BWTE-Both-Both	BWTE	Both	Both	UMON	Nov	1996	0	0	1.5	1.5	0.25	2	0	0	0	0	0	0	0	0	0	0	0	0	0	0	0	0	0	0	0	0	0	0	0	0	0	0	0	0	0	0	0	0	0	0	0	0	0
BWTE-Both-Both	BWTE	Both	Both	UMON	Nov	1997	0	0	1.5	1.5	0.25	1	0	0	0	0	0	0	0	0	0	0	0	0	0	0	0	0	0	0	0	0	0	0	0	0	0	0	0	0	0	0	0	0	0	0	0	0	0
BWTE-Both-Both	BWTE	Both	Both	UMON	Nov	1998	0	0	1.5	1.5	0.25	1	0	0	0	0	0	0	0	0	0	0	0	0	0	0	0	0	0	0	0	0	0	0	0	0	0	0	0	0	0	0	0	0	0	0	0	0	0
BWTE-Both-Both	BWTE	Both	Both	UMON	Nov	1999	0	0	1.5	1.5	0.25	0	0	0	0	0	0	0	0	0	0	0	0	0	0	0	0	0	0	0	0	0	0	0	0	0	0	0	0	0	0	0	0	0	0	0	0	0	0
BWTE-Both-Both	BWTE	Both	Both	UMON	Nov	2000	0	0	1.5	1.5	0.25	2	0	0	0	0	0	0	0	0	0	0	0	0	0	0	0	0	0	0	0	0	0	0	0	0	0	0	0	0	0	0	0	0	0	0	0	0	0
BWTE-Both-Both	BWTE	Both	Both	UMON	Nov	2001	0	0	1.5	1.5	0.25	0	0	0	0	0	0	0	0	0	0	0	0	0	0	0	0	0	0	0	0	0	0	0	0	0	0	0	0	0	0	0	0	0	0	0	0	0	0
BWTE-Both-Both	BWTE	Both	Both	UMON	Nov	2002	0	0	1.5	1.5	0.25	1	0	0	0	0	0	0	0	0	0	0	0	0	0	0	0	0	0	0	0	0	0	0	0	0	0	0	0	0	0	0	0	0	0	0	0	0	0
BWTE-Both-Both	BWTE	Both	Both	UMON	Nov	2003	0	0	1.5	1.5	0.25	2	0	0	0	0	0	0	0	0	0	0	0	0	0	0	0	0	0	0	0	0	0	0	0	0	0	0	0	0	0	0	0	0	0	0	0	0	0
BWTE-Both-Both	BWTE	Both	Both	UMON	Nov	2004	0	0	1.5	1.5	0.25	4	0	0	0	0	0	0	0	0	0	0	0	0	0	0	0	0	0	0	0	0	0	0	0	0	0	0	0	0	0	0	0	0	0	0	0	0	0
BWTE-Both-Both	BWTE	Both	Both	UMON	Nov	2005	0	0	1.5	1.5	0.25	1	0	0	0	0	0	0	0	0	0	0	0	0	0	0	0	0	0	0	0	0	0	0	0	0	0	0	0	0	0	0	0	0	0	0	0	0	0
BWTE-Both-Both	BWTE	Both	Both	UMON	Nov	2006	0	0	1.5	1.5	0.25	2	0	0	0	0	0	0	0	0	0	0	0	0	0	0	0	0	0	0	0	0	0	0	0	0	0	0	0	0	0	0	0	0	0	0	0	0	0
BWTE-Both-Both	BWTE	Both	Both	UMON	Nov	2007	0	0	1.5	1.5	0.25	1	0	0	0	0	0	0	0	0	0	0	0	0	0	0	0	0	0	0	0	0	0	0	0	0	0	0	0	0	0	0	0	0	0	0	0	0	0
BWTE-Both-Both	BWTE	Both	Both	UMON	Nov	2008	0	0	1.5	1.5	0.25	3	0	0	0	0	0	0	0	0	0	0	0	0	0	0	0	0	0	0	0	0	0	0	0	0	0	0	0	0	0	0	0	0	0	0	0	0	0
BWTE-Both-Both	BWTE	Both	Both	UMON	Nov	2009	0	0	1.5	1.5	0.25	2	0	0	0	0	0	0	0	0	0	0	0	0	0	0	0	0	0	0	0	0	0	0	0	0	0	0	0	0	0	0	0	0	0	0	0	0	0
BWTE-Both-Both	BWTE	Both	Both	UMON	Nov	2010	0	0	1.5	1.5	0.25	2	0	0	0	0	0	0	0	0	0	0	0	0	0	0	0	0	0	0	0	0	0	0	0	0	0	0	0	0	0	0	0	0	0	0	0	0	0
BWTE-Both-Both	BWTE	Both	Both	UMON	Nov	2011	0	0	1.5	1.5	0.25	0	0	0	0	0	0	0	0	0	0	0	0	0	0	0	0	0	0	0	0	0	0	0	0	0	0	0	0	0	0	0	0	0	0	0	0	0	0
BWTE-Both-Both	BWTE	Both	Both	UMON	Nov	2012	0	0	1.5	1.5	0.25	0	0	0	0	0	0	0	0	0	0	0	0	0	0	0	0	0	0	0	0	0	0	0	0	0	0	0	0	0	0	0	0	0	0	0	0	0	0
BWTE-Both-Both	BWTE	Both	Both	UMON	Nov	2013	0	0	1.5	1.5	0.25	0	0	0	0	0	0	0	0	0	0	0	0	0	0	0	0	0	0	0	0	0	0	0	0	0	0	0	0	0	0	0	0	0	0	0	0	0	0
BWTE-Both-Both	BWTE	Both	Both	UMON	Nov	2014	0	0	1.5	1.5	0.25	1	0	0	0	0	0	0	0	0	0	0	0	0	0	0	0	0	0	0	0	0	0	0	0	0	0	0	0	0	0	0	0	0	0	0	0	0	0
BWTE-Both-Both	BWTE	Both	Both	UMON	Nov	2015	0	0	1.5	1.5	0.25	0	0	0	0	0	0	0	0	0	0	0	0	0	0	0	0	0	0	0	0	0	0	0	0	0	0	0	0	0	0	0	0	0	0	0	0	0	0
BWTE-Both-Both	BWTE	Both	Both	UMON	Nov	2016	0	0	1.5	1.5	0.25	0	0	0	0	0	0	0	0	0	0	0	0	0	0	0	0	0	0	0	0	0	0	0	0	0	0	0	0	0	0	0	0	0	0	0	0	0	0
BWTE-Both-Both	BWTE	Both	Both	UMON	Nov	2017	0	0	1.5	1.5	0.25	0	0	0	0	0	0	0	0	0	0	0	0	0	0	0	0	0	0	0	0	0	0	0	0	0	0	0	0	0	0	0	0	0	0	0	0	0	0
BWTE-Both-Both	BWTE	Both	Both	UMON	Nov	2018	0	0	1.5	1.5	0.25	0	0	0	0	0	0	0	0	0	0	0	0	0	0	0	0	0	0	0	0	0	0	0	0	0	0	0	0	0	0	0	0	0	0	0	0	0	0
BWTE-Both-Both	BWTE	Both	Both	UMON	Nov	2019	0	0	1.5	1.5	0.25	1	0	0	0	0	0	0	0	0	0	0	0	0	0	0	0	0	0	0	0	0	0	0	0	0	0	0	0	0	0	0	0	0	0	0	0	0	0
BWTE-Both-Both	BWTE	Both	Both	UMON	Dec	1960	0	0	1.5	1.5	0.25	0	0	0	0	0	0	0	0	0	0	0	0	0	0	0	0	0	0	0	0	0	0	0	0	0	0	0	0	0	0	0	0	0	0	0	0	0	0
BWTE-Both-Both	BWTE	Both	Both	UMON	Dec	1961	0	0	1.5	1.5	0.25	0	0	0	0	0	0	0	0	0	0	0	0	0	0	0	0	0	0	0	0	0	0	0	0	0	0	0	0	0	0	0	0	0	0	0	0	0	0
BWTE-Both-Both	BWTE	Both	Both	UMON	Dec	1962	0	0	1.5	1.5	0.25	1	0	0	0	0	0	0	0	0	0	0	0	0	0	0	0	0	0	0	0	0	0	0	0	0	0	0	0	0	0	0	0	0	0	0	0	0	0
BWTE-Both-Both	BWTE	Both	Both	UMON	Dec	1963	0	0	1.5	1.5	0.25	1	0	0	0	0	0	0	0	0	0	0	0	0	0	0	0	0	0	0	0	0	0	0	0	0	0	0	0	0	0	0	0	0	0	0	0	0	0
BWTE-Both-Both	BWTE	Both	Both	UMON	Dec	1964	0	0	1.5	1.5	0.25	3	0	0	0	0	0	0	0	0	0	0	0	0	0	0	0	0	0	0	0	0	0	0	0	0	0	0	0	0	0	0	0	0	0	0	0	0	0
BWTE-Both-Both	BWTE	Both	Both	UMON	Dec	1965	0	0	1.5	1.5	0.25	9	0	0	0	0	0	0	0	0	0	0	0	0	0	0	0	0	0	0	0	0	0	0	0	0	0	0	0	0	0	0	0	0	0	0	0	0	0
BWTE-Both-Both	BWTE	Both	Both	UMON	Dec	1966	0	0	1.5	1.5	0.25	6	0	0	0	0	0	0	0	0	0	0	0	0	0	0	0	0	0	0	0	0	0	0	0	0	0	0	0	0	0	0	0	0	0	0	0	0	0
BWTE-Both-Both	BWTE	Both	Both	UMON	Dec	1967	0	0	1.5	1.5	0.25	6	0	0	0	0	0	0	0	0	0	0	0	0	0	0	0	0	0	0	0	0	0	0	0	0	0	0	0	0	0	0	0	0	0	0	0	0	0
BWTE-Both-Both	BWTE	Both	Both	UMON	Dec	1968	0	0	1.5	1.5	0.25	16	0	0	0	0	0	0	0	0	0	0	0	0	0	0	0	0	0	0	0	0	0	0	0	0	0	0	0	0	0	0	0	0	0	0	0	0	0
BWTE-Both-Both	BWTE	Both	Both	UMON	Dec	1969	0	0	1.5	1.5	0.25	3	0	0	0	0	0	0	0	0	0	0	0	0	0	0	0	0	0	0	0	0	0	0	0	0	0	0	0	0	0	0	0	0	0	0	0	0	0
BWTE-Both-Both	BWTE	Both	Both	UMON	Dec	1970	0	0	1.5	1.5	0.25	7	0	0	0	0	0	0	0	0	0	0	0	0	0	0	0	0	0	0	0	0	0	0	0	0	0	0	0	0	0	0	0	0	0	0	0	0	0
BWTE-Both-Both	BWTE	Both	Both	UMON	Dec	1971	0	0	1.5	1.5	0.25	6	0	0	0	0	0	0	0	0	0	0	0	0	0	0	0	0	0	0	0	0	0	0	0	0	0	0	0	0	0	0	0	0	0	0	0	0	0
BWTE-Both-Both	BWTE	Both	Both	UMON	Dec	1972	0	0	1.5	1.5	0.25	1	0	0	0	0	0	0	0	0	0	0	0	0	0	0	0	0	0	0	0	0	0	0	0	0	0	0	0	0	0	0	0	0	0	0	0	0	0
BWTE-Both-Both	BWTE	Both	Both	UMON	Dec	1973	0	0	1.5	1.5	0.25	1	0	0	0	0	0	0	0	0	0	0	0	0	0	0	0	0	0	0	0	0	0	0	0	0	0	0	0	0	0	0	0	0	0	0	0	0	0
BWTE-Both-Both	BWTE	Both	Both	UMON	Dec	1974	0	0	1.5	1.5	0.25	1	0	0	0	0	0	0	0	0	0	0	0	0	0	0	0	0	0	0	0	0	0	0	0	0	0	0	0	0	0	0	0	0	0	0	0	0	0
BWTE-Both-Both	BWTE	Both	Both	UMON	Dec	1975	0	0	1.5	1.5	0.25	1	0	0	0	0	0	0	0	0	0	0	0	0	0	0	0	0	0	0	0	0	0	0	0	0	0	0	0	0	0	0	0	0	0	0	0	0	0
BWTE-Both-Both	BWTE	Both	Both	UMON	Dec	1976	0	0	1.5	1.5	0.25	4	0	0	0	0	0	0	0	0	0	0	0	0	0	0	0	0	0	0	0	0	0	0	0	0	0	0	0	0	0	0	0	0	0	0	0	0	0
BWTE-Both-Both	BWTE	Both	Both	UMON	Dec	1977	0	0	1.5	1.5	0.25	1	0	0	0	0	0	0	0	0	0	0	0	0	0	0	0	0	0	0	0	0	0	0	0	0	0	0	0	0	0	0	0	0	0	0	0	0	0
BWTE-Both-Both	BWTE	Both	Both	UMON	Dec	1978	0	0	1.5	1.5	0.25	1	0	0	0	0	0	0	0	0	0	0	0	0	0	0	0	0	0	0	0	0	0	0	0	0	0	0	0	0	0	0	0	0	0	0	0	0	0
BWTE-Both-Both	BWTE	Both	Both	UMON	Dec	1979	0	0	1.5	1.5	0.25	1	0	0	0	0	0	0	0	0	0	0	0	0	0	0	0	0	0	0	0	0	0	0	0	0	0	0	0	0	0	0	0	0	0	0	0	0	0
BWTE-Both-Both	BWTE	Both	Both	UMON	Dec	1980	0	0	1.5	1.5	0.25	1	0	0	0	0	0	0	0	0	0	0	0	0	0	0	0	0	0	0	0	0	0	0	0	0	0	0	0	0	0	0	0	0	0	0	0	0	0
BWTE-Both-Both	BWTE	Both	Both	UMON	Dec	1981	0	0	1.5	1.5	0.25	5	0	0	0	0	0	0	0	0	0	0	0	0	0	0	0	0	0	0	0	0	0	0	0	0	0	0	0	0	0	0	0	0	0	0	0	0	0
BWTE-Both-Both	BWTE	Both	Both	UMON	Dec	1982	0	0	1.5	1.5	0.25	2	0	0	0	0	0	0	0	0	0	0	0	0	0	0	0	0	0	0	0	0	0	0	0	0	0	0	0	0	0	0	0	0	0	0	0	0	0
BWTE-Both-Both	BWTE	Both	Both	UMON	Dec	1983	0	0	1.5	1.5	0.25	2	0	0	0	0	0	0	0	0	0	0	0	0	0	0	0	0	0	0	0	0	0	0	0	0	0	0	0	0	0	0	0	0	0	0	0	0	0
BWTE-Both-Both	BWTE	Both	Both	UMON	Dec	1984	0	0	1.5	1.5	0.25	2	0	0	0	0	0	0	0	0	0	0	0	0	0	0	0	0	0	0	0	0	0	0	0	0	0	0	0	0	0	0	0	0	0	0	0	0	0
BWTE-Both-Both	BWTE	Both	Both	UMON	Dec	1985	0	0	1.5	1.5	0.25	0	0	0	0	0	0	0	0	0	0	0	0	0	0	0	0	0	0	0	0	0	0	0	0	0	0	0	0	0	0	0	0	0	0	0	0	0	0
BWTE-Both-Both	BWTE	Both	Both	UMON	Dec	1986	0	0	1.5	1.5	0.25	2	0	0	0	0	0	0	0	0	0	0	0	0	0	0	0	0	0	0	0	0	0	0	0	0	0	0	0	0	0	0	0	0	0	0	0	0	0
BWTE-Both-Both	BWTE	Both	Both	UMON	Dec	1987	0	0	1.5	1.5	0.25	3	0	0	0	0	0	0	0	0	0	0	0	0	0	0	0	0	0	0	0	0	0	0	0	0	0	0	0	0	0	0	0	0	0	0	0	0	0
BWTE-Both-Both	BWTE	Both	Both	UMON	Dec	1988	0	0	1.5	1.5	0.25	0	0	0	0	0	0	0	0	0	0	0	0	0	0	0	0	0	0	0	0	0	0	0	0	0	0	0	0	0	0	0	0	0	0	0	0	0	0
BWTE-Both-Both	BWTE	Both	Both	UMON	Dec	1989	0	0	1.5	1.5	0.25	0	0	0	0	0	0	0	0	0	0	0	0	0	0	0	0	0	0	0	0	0	0	0	0	0	0	0	0	0	0	0	0	0	0	0	0	0	0
BWTE-Both-Both	BWTE	Both	Both	UMON	Dec	1990	0	0	1.5	1.5	0.25	1	0	0	0	0	0	0	0	0	0	0	0	0	0	0	0	0	0	0	0	0	0	0	0	0	0	0	0	0	0	0	0	0	0	0	0	0	0
BWTE-Both-Both	BWTE	Both	Both	UMON	Dec	1991	0	0	1.5	1.5	0.25	0	0	0	0	0	0	0	0	0	0	0	0	0	0	0	0	0	0	0	0	0	0	0	0	0	0	0	0	0	0	0	0	0	0	0	0	0	0
BWTE-Both-Both	BWTE	Both	Both	UMON	Dec	1992	0	0	1.5	1.5	0.25	0	0	0	0	0	0	0	0	0	0	0	0	0	0	0	0	0	0	0	0	0	0	0	0	0	0	0	0	0	0	0	0	0	0	0	0	0	0
BWTE-Both-Both	BWTE	Both	Both	UMON	Dec	1993	0	0	1.5	1.5	0.25	1	0	0	0	0	0	0	0	0	0	0	0	0	0	0	0	0	0	0	0	0	0	0	0	0	0	0	0	0	0	0	0	0	0	0	0	0	0
BWTE-Both-Both	BWTE	Both	Both	UMON	Dec	1994	0	0	1.5	1.5	0.25	1	0	0	0	0	0	0	0	0	0	0	0	0	0	0	0	0	0	0	0	0	0	0	0	0	0	0	0	0	0	0	0	0	0	0	0	0	0
BWTE-Both-Both	BWTE	Both	Both	UMON	Dec	1995	0	0	1.5	1.5	0.25	0	0	0	0	0	0	0	0	0	0	0	0	0	0	0	0	0	0	0	0	0	0	0	0	0	0	0	0	0	0	0	0	0	0	0	0	0	0
BWTE-Both-Both	BWTE	Both	Both	UMON	Dec	1996	0	0	1.5	1.5	0.25	0	0	0	0	0	0	0	0	0	0	0	0	0	0	0	0	0	0	0	0	0	0	0	0	0	0	0	0	0	0	0	0	0	0	0	0	0	0
BWTE-Both-Both	BWTE	Both	Both	UMON	Dec	1997	0	0	1.5	1.5	0.25	1	0	0	0	0	0	0	0	0	0	0	0	0	0	0	0	0	0	0	0	0	0	0	0	0	0	0	0	0	0	0	0	0	0	0	0	0	0
BWTE-Both-Both	BWTE	Both	Both	UMON	Dec	1998	0	0	1.5	1.5	0.25	1	0	0	0	0	0	0	0	0	0	0	0	0	0	0	0	0	0	0	0	0	0	0	0	0	0	0	0	0	0	0	0	0	0	0	0	0	0
BWTE-Both-Both	BWTE	Both	Both	UMON	Dec	1999	0	0	1.5	1.5	0.25	0	0	0	0	0	0	0	0	0	0	0	0	0	0	0	0	0	0	0	0	0	0	0	0	0	0	0	0	0	0	0	0	0	0	0	0	0	0
BWTE-Both-Both	BWTE	Both	Both	UMON	Dec	2000	0	0	1.5	1.5	0.25	2	0	0	0	0	0	0	0	0	0	0	0	0	0	0	0	0	0	0	0	0	0	0	0	0	0	0	0	0	0	0	0	0	0	0	0	0	0
BWTE-Both-Both	BWTE	Both	Both	UMON	Dec	2001	0	0	1.5	1.5	0.25	1	0	0	0	0	0	0	0	0	0	0	0	0	0	0	0	0	0	0	0	0	0	0	0	0	0	0	0	0	0	0	0	0	0	0	0	0	0
BWTE-Both-Both	BWTE	Both	Both	UMON	Dec	2002	0	0	1.5	1.5	0.25	0	0	0	0	0	0	0	0	0	0	0	0	0	0	0	0	0	0	0	0	0	0	0	0	0	0	0	0	0	0	0	0	0	0	0	0	0	0
BWTE-Both-Both	BWTE	Both	Both	UMON	Dec	2003	0	0	1.5	1.5	0.25	0	0	0	0	0	0	0	0	0	0	0	0	0	0	0	0	0	0	0	0	0	0	0	0	0	0	0	0	0	0	0	0	0	0	0	0	0	0
BWTE-Both-Both	BWTE	Both	Both	UMON	Dec	2004	0	0	1.5	1.5	0.25	1	0	0	0	0	0	0	0	0	0	0	0	0	0	0	0	0	0	0	0	0	0	0	0	0	0	0	0	0	0	0	0	0	0	0	0	0	0
BWTE-Both-Both	BWTE	Both	Both	UMON	Dec	2005	0	0	1.5	1.5	0.25	0	0	0	0	0	0	0	0	0	0	0	0	0	0	0	0	0	0	0	0	0	0	0	0	0	0	0	0	0	0	0	0	0	0	0	0	0	0
BWTE-Both-Both	BWTE	Both	Both	UMON	Dec	2006	0	0	1.5	1.5	0.25	1	0	0	0	0	0	0	0	0	0	0	0	0	0	0	0	0	0	0	0	0	0	0	0	0	0	0	0	0	0	0	0	0	0	0	0	0	0
BWTE-Both-Both	BWTE	Both	Both	UMON	Dec	2007	0	0	1.5	1.5	0.25	1	0	0	0	0	0	0	0	0	0	0	0	0	0	0	0	0	0	0	0	0	0	0	0	0	0	0	0	0	0	0	0	0	0	0	0	0	0
BWTE-Both-Both	BWTE	Both	Both	UMON	Dec	2008	0	0	1.5	1.5	0.25	1	0	0	0	0	0	0	0	0	0	0	0	0	0	0	0	0	0	0	0	0	0	0	0	0	0	0	0	0	0	0	0	0	0	0	0	0	0
BWTE-Both-Both	BWTE	Both	Both	UMON	Dec	2009	0	0	1.5	1.5	0.25	0	0	0	0	0	0	0	0	0	0	0	0	0	0	0	0	0	0	0	0	0	0	0	0	0	0	0	0	0	0	0	0	0	0	0	0	0	0
BWTE-Both-Both	BWTE	Both	Both	UMON	Dec	2010	0	0	1.5	1.5	0.25	1	0	0	0	0	0	0	0	0	0	0	0	0	0	0	0	0	0	0	0	0	0	0	0	0	0	0	0	0	0	0	0	0	0	0	0	0	0
BWTE-Both-Both	BWTE	Both	Both	UMON	Dec	2011	0	0	1.5	1.5	0.25	0	0	0	0	0	0	0	0	0	0	0	0	0	0	0	0	0	0	0	0	0	0	0	0	0	0	0	0	0	0	0	0	0	0	0	0	0	0
BWTE-Both-Both	BWTE	Both	Both	UMON	Dec	2012	0	0	1.5	1.5	0.25	1	0	0	0	0	0	0	0	0	0	0	0	0	0	0	0	0	0	0	0	0	0	0	0	0	0	0	0	0	0	0	0	0	0	0	0	0	0
BWTE-Both-Both	BWTE	Both	Both	UMON	Dec	2013	0	0	1.5	1.5	0.25	0	0	0	0	0	0	0	0	0	0	0	0	0	0	0	0	0	0	0	0	0	0	0	0	0	0	0	0	0	0	0	0	0	0	0	0	0	0
BWTE-Both-Both	BWTE	Both	Both	UMON	Dec	2014	0	0	1.5	1.5	0.25	0	0	0	0	0	0	0	0	0	0	0	0	0	0	0	0	0	0	0	0	0	0	0	0	0	0	0	0	0	0	0	0	0	0	0	0	0	0
BWTE-Both-Both	BWTE	Both	Both	UMON	Dec	2015	0	0	1.5	1.5	0.25	1	0	0	0	0	0	0	0	0	0	0	0	0	0	0	0	0	0	0	0	0	0	0	0	0	0	0	0	0	0	0	0	0	0	0	0	0	0
BWTE-Both-Both	BWTE	Both	Both	UMON	Dec	2016	0	0	1.5	1.5	0.25	0	0	0	0	0	0	0	0	0	0	0	0	0	0	0	0	0	0	0	0	0	0	0	0	0	0	0	0	0	0	0	0	0	0	0	0	0	0
BWTE-Both-Both	BWTE	Both	Both	UMON	Dec	2017	0	0	1.5	1.5	0.25	0	0	0	0	0	0	0	0	0	0	0	0	0	0	0	0	0	0	0	0	0	0	0	0	0	0	0	0	0	0	0	0	0	0	0	0	0	0
BWTE-Both-Both	BWTE	Both	Both	UMON	Dec	2018	0	0	1.5	1.5	0.25	0	0	0	0	0	0	0	0	0	0	0	0	0	0	0	0	0	0	0	0	0	0	0	0	0	0	0	0	0	0	0	0	0	0	0	0	0	0
BWTE-Both-Both	BWTE	Both	Both	UMON	Dec	2019	0	0	1.5	1.5	0.25	0	0	0	0	0	0	0	0	0	0	0	0	0	0	0	0	0	0	0	0	0	0	0	0	0	0	0	0	0	0	0	0	0	0	0	0	0	0
BWTE-Both-Both	BWTE	Both	Both	UMON	Jan	1960	0	0	1.5	1.5	0.25	0	0	0	0	0	0	0	0	0	0	0	0	0	0	0	0	0	0	0	0	0	0	0	0	0	0	0	0	0	0	0	0	0	0	0	0	0	0
BWTE-Both-Both	BWTE	Both	Both	UMON	Jan	1961	0	0	1.5	1.5	0.25	0	0	0	0	0	0	0	0	0	0	0	0	0	0	0	0	0	0	0	0	0	0	0	0	0	0	0	0	0	0	0	0	0	0	0	0	0	0
BWTE-Both-Both	BWTE	Both	Both	UMON	Jan	1962	0	0	1.5	1.5	0.25	0	0	0	0	0	0	0	0	0	0	0	0	0	0	0	0	0	0	0	0	0	0	0	0	0	0	0	0	0	0	0	0	0	0	0	0	0	0
BWTE-Both-Both	BWTE	Both	Both	UMON	Jan	1963	0	0	1.5	1.5	0.25	0	0	0	0	0	0	0	0	0	0	0	0	0	0	0	0	0	0	0	0	0	0	0	0	0	0	0	0	0	0	0	0	0	0	0	0	0	0
BWTE-Both-Both	BWTE	Both	Both	UMON	Jan	1964	0	0	1.5	1.5	0.25	0	0	0	0	0	0	0	0	0	0	0	0	0	0	0	0	0	0	0	0	0	0	0	0	0	0	0	0	0	0	0	0	0	0	0	0	0	0
BWTE-Both-Both	BWTE	Both	Both	UMON	Jan	1965	0	0	1.5	1.5	0.25	0	0	0	0	0	0	0	0	0	0	0	0	0	0	0	0	0	0	0	0	0	0	0	0	0	0	0	0	0	0	0	0	0	0	0	0	0	0
BWTE-Both-Both	BWTE	Both	Both	UMON	Jan	1966	0	0	1.5	1.5	0.25	0	0	0	0	0	0	0	0	0	0	0	0	0	0	0	0	0	0	0	0	0	0	0	0	0	0	0	0	0	0	0	0	0	0	0	0	0	0
BWTE-Both-Both	BWTE	Both	Both	UMON	Jan	1967	0	0	1.5	1.5	0.25	0	0	0	0	0	0	0	0	0	0	0	0	0	0	0	0	0	0	0	0	0	0	0	0	0	0	0	0	0	0	0	0	0	0	0	0	0	0
BWTE-Both-Both	BWTE	Both	Both	UMON	Jan	1968	0	0	1.5	1.5	0.25	4	0	0	0	0	0	0	0	0	0	0	0	0	0	0	0	0	0	0	0	0	0	0	0	0	0	0	0	0	0	0	0	0	0	0	0	0	0
BWTE-Both-Both	BWTE	Both	Both	UMON	Jan	1969	0	0	1.5	1.5	0.25	0	0	0	0	0	0	0	0	0	0	0	0	0	0	0	0	0	0	0	0	0	0	0	0	0	0	0	0	0	0	0	0	0	0	0	0	0	0
BWTE-Both-Both	BWTE	Both	Both	UMON	Jan	1970	0	0	1.5	1.5	0.25	1	0	0	0	0	0	0	0	0	0	0	0	0	0	0	0	0	0	0	0	0	0	0	0	0	0	0	0	0	0	0	0	0	0	0	0	0	0
BWTE-Both-Both	BWTE	Both	Both	UMON	Jan	1971	0	0	1.5	1.5	0.25	1	0	0	0	0	0	0	0	0	0	0	0	0	0	0	0	0	0	0	0	0	0	0	0	0	0	0	0	0	0	0	0	0	0	0	0	0	0
BWTE-Both-Both	BWTE	Both	Both	UMON	Jan	1972	0	0	1.5	1.5	0.25	1	0	0	0	0	0	0	0	0	0	0	0	0	0	0	0	0	0	0	0	0	0	0	0	0	0	0	0	0	0	0	0	0	0	0	0	0	0
BWTE-Both-Both	BWTE	Both	Both	UMON	Jan	1973	0	0	1.5	1.5	0.25	3	0	0	0	0	0	0	0	0	0	0	0	0	0	0	0	0	0	0	0	0	0	0	0	0	0	0	0	0	0	0	0	0	0	0	0	0	0
BWTE-Both-Both	BWTE	Both	Both	UMON	Jan	1974	0	0	1.5	1.5	0.25	0	0	0	0	0	0	0	0	0	0	0	0	0	0	0	0	0	0	0	0	0	0	0	0	0	0	0	0	0	0	0	0	0	0	0	0	0	0
BWTE-Both-Both	BWTE	Both	Both	UMON	Jan	1975	0	0	1.5	1.5	0.25	2	0	0	0	0	0	0	0	0	0	0	0	0	0	0	0	0	0	0	0	0	0	0	0	0	0	0	0	0	0	0	0	0	0	0	0	0	0
BWTE-Both-Both	BWTE	Both	Both	UMON	Jan	1976	0	0	1.5	1.5	0.25	2	0	0	0	0	0	0	0	0	0	0	0	0	0	0	0	0	0	0	0	0	0	0	0	0	0	0	0	0	0	0	0	0	0	0	0	0	0
BWTE-Both-Both	BWTE	Both	Both	UMON	Jan	1977	0	0	1.5	1.5	0.25	1	0	0	0	0	0	0	0	0	0	0	0	0	0	0	0	0	0	0	0	0	0	0	0	0	0	0	0	0	0	0	0	0	0	0	0	0	0
BWTE-Both-Both	BWTE	Both	Both	UMON	Jan	1978	0	0	1.5	1.5	0.25	0	0	0	0	0	0	0	0	0	0	0	0	0	0	0	0	0	0	0	0	0	0	0	0	0	0	0	0	0	0	0	0	0	0	0	0	0	0
BWTE-Both-Both	BWTE	Both	Both	UMON	Jan	1979	0	0	1.5	1.5	0.25	0	0	0	0	0	0	0	0	0	0	0	0	0	0	0	0	0	0	0	0	0	0	0	0	0	0	0	0	0	0	0	0	0	0	0	0	0	0
BWTE-Both-Both	BWTE	Both	Both	UMON	Jan	1980	0	0	1.5	1.5	0.25	1	0	0	0	0	0	0	0	0	0	0	0	0	0	0	0	0	0	0	0	0	0	0	0	0	0	0	0	0	0	0	0	0	0	0	0	0	0
BWTE-Both-Both	BWTE	Both	Both	UMON	Jan	1981	0	0	1.5	1.5	0.25	1	0	0	0	0	0	0	0	0	0	0	0	0	0	0	0	0	0	0	0	0	0	0	0	0	0	0	0	0	0	0	0	0	0	0	0	0	0
BWTE-Both-Both	BWTE	Both	Both	UMON	Jan	1982	0	0	1.5	1.5	0.25	1	0	0	0	0	0	0	0	0	0	0	0	0	0	0	0	0	0	0	0	0	0	0	0	0	0	0	0	0	0	0	0	0	0	0	0	0	0
BWTE-Both-Both	BWTE	Both	Both	UMON	Jan	1983	0	0	1.5	1.5	0.25	2	0	0	0	0	0	0	0	0	0	0	0	0	0	0	0	0	0	0	0	0	0	0	0	0	0	0	0	0	0	0	0	0	0	0	0	0	0
BWTE-Both-Both	BWTE	Both	Both	UMON	Jan	1984	0	0	1.5	1.5	0.25	0	0	0	0	0	0	0	0	0	0	0	0	0	0	0	0	0	0	0	0	0	0	0	0	0	0	0	0	0	0	0	0	0	0	0	0	0	0
BWTE-Both-Both	BWTE	Both	Both	UMON	Jan	1985	0	0	1.5	1.5	0.25	0	0	0	0	0	0	0	0	0	0	0	0	0	0	0	0	0	0	0	0	0	0	0	0	0	0	0	0	0	0	0	0	0	0	0	0	0	0
BWTE-Both-Both	BWTE	Both	Both	UMON	Jan	1986	0	0	1.5	1.5	0.25	0	0	0	0	0	0	0	0	0	0	0	0	0	0	0	0	0	0	0	0	0	0	0	0	0	0	0	0	0	0	0	0	0	0	0	0	0	0
BWTE-Both-Both	BWTE	Both	Both	UMON	Jan	1987	0	0	1.5	1.5	0.25	1	0	0	0	0	0	0	0	0	0	0	0	0	0	0	0	0	0	0	0	0	0	0	0	0	0	0	0	0	0	0	0	0	0	0	0	0	0
BWTE-Both-Both	BWTE	Both	Both	UMON	Jan	1988	0	0	1.5	1.5	0.25	1	0	0	0	0	0	0	0	0	0	0	0	0	0	0	0	0	0	0	0	0	0	0	0	0	0	0	0	0	0	0	0	0	0	0	0	0	0
BWTE-Both-Both	BWTE	Both	Both	UMON	Jan	1989	0	0	1.5	1.5	0.25	1	0	0	0	0	0	0	0	0	0	0	0	0	0	0	0	0	0	0	0	0	0	0	0	0	0	0	0	0	0	0	0	0	0	0	0	0	0
BWTE-Both-Both	BWTE	Both	Both	UMON	Jan	1990	0	0	1.5	1.5	0.25	1	0	0	0	0	0	0	0	0	0	0	0	0	0	0	0	0	0	0	0	0	0	0	0	0	0	0	0	0	0	0	0	0	0	0	0	0	0
BWTE-Both-Both	BWTE	Both	Both	UMON	Jan	1991	0	0	1.5	1.5	0.25	0	0	0	0	0	0	0	0	0	0	0	0	0	0	0	0	0	0	0	0	0	0	0	0	0	0	0	0	0	0	0	0	0	0	0	0	0	0
BWTE-Both-Both	BWTE	Both	Both	UMON	Jan	1992	0	0	1.5	1.5	0.25	0	0	0	0	0	0	0	0	0	0	0	0	0	0	0	0	0	0	0	0	0	0	0	0	0	0	0	0	0	0	0	0	0	0	0	0	0	0
BWTE-Both-Both	BWTE	Both	Both	UMON	Jan	1993	0	0	1.5	1.5	0.25	0	0	0	0	0	0	0	0	0	0	0	0	0	0	0	0	0	0	0	0	0	0	0	0	0	0	0	0	0	0	0	0	0	0	0	0	0	0
BWTE-Both-Both	BWTE	Both	Both	UMON	Jan	1994	0	0	1.5	1.5	0.25	0	0	0	0	0	0	0	0	0	0	0	0	0	0	0	0	0	0	0	0	0	0	0	0	0	0	0	0	0	0	0	0	0	0	0	0	0	0
BWTE-Both-Both	BWTE	Both	Both	UMON	Jan	1995	0	0	1.5	1.5	0.25	0	0	0	0	0	0	0	0	0	0	0	0	0	0	0	0	0	0	0	0	0	0	0	0	0	0	0	0	0	0	0	0	0	0	0	0	0	0
BWTE-Both-Both	BWTE	Both	Both	UMON	Jan	1996	0	0	1.5	1.5	0.25	0	0	0	0	0	0	0	0	0	0	0	0	0	0	0	0	0	0	0	0	0	0	0	0	0	0	0	0	0	0	0	0	0	0	0	0	0	0
BWTE-Both-Both	BWTE	Both	Both	UMON	Jan	1997	0	0	1.5	1.5	0.25	0	0	0	0	0	0	0	0	0	0	0	0	0	0	0	0	0	0	0	0	0	0	0	0	0	0	0	0	0	0	0	0	0	0	0	0	0	0
BWTE-Both-Both	BWTE	Both	Both	UMON	Jan	1998	0	0	1.5	1.5	0.25	0	0	0	0	0	0	0	0	0	0	0	0	0	0	0	0	0	0	0	0	0	0	0	0	0	0	0	0	0	0	0	0	0	0	0	0	0	0
BWTE-Both-Both	BWTE	Both	Both	UMON	Jan	1999	0	0	1.5	1.5	0.25	0	0	0	0	0	0	0	0	0	0	0	0	0	0	0	0	0	0	0	0	0	0	0	0	0	0	0	0	0	0	0	0	0	0	0	0	0	0
BWTE-Both-Both	BWTE	Both	Both	UMON	Jan	2000	0	0	1.5	1.5	0.25	1	0	0	0	0	0	0	0	0	0	0	0	0	0	0	0	0	0	0	0	0	0	0	0	0	0	0	0	0	0	0	0	0	0	0	0	0	0
BWTE-Both-Both	BWTE	Both	Both	UMON	Jan	2001	0	0	1.5	1.5	0.25	1	0	0	0	0	0	0	0	0	0	0	0	0	0	0	0	0	0	0	0	0	0	0	0	0	0	0	0	0	0	0	0	0	0	0	0	0	0
BWTE-Both-Both	BWTE	Both	Both	UMON	Jan	2002	0	0	1.5	1.5	0.25	0	0	0	0	0	0	0	0	0	0	0	0	0	0	0	0	0	0	0	0	0	0	0	0	0	0	0	0	0	0	0	0	0	0	0	0	0	0
BWTE-Both-Both	BWTE	Both	Both	UMON	Jan	2003	0	0	1.5	1.5	0.25	1	0	0	0	0	0	0	0	0	0	0	0	0	0	0	0	0	0	0	0	0	0	0	0	0	0	0	0	0	0	0	0	0	0	0	0	0	0
BWTE-Both-Both	BWTE	Both	Both	UMON	Jan	2004	0	0	1.5	1.5	0.25	2	0	0	0	0	0	0	0	0	0	0	0	0	0	0	0	0	0	0	0	0	0	0	0	0	0	0	0	0	0	0	0	0	0	0	0	0	0
BWTE-Both-Both	BWTE	Both	Both	UMON	Jan	2005	0	0	1.5	1.5	0.25	0	0	0	0	0	0	0	0	0	0	0	0	0	0	0	0	0	0	0	0	0	0	0	0	0	0	0	0	0	0	0	0	0	0	0	0	0	0
BWTE-Both-Both	BWTE	Both	Both	UMON	Jan	2006	0	0	1.5	1.5	0.25	0	0	0	0	0	0	0	0	0	0	0	0	0	0	0	0	0	0	0	0	0	0	0	0	0	0	0	0	0	0	0	0	0	0	0	0	0	0
BWTE-Both-Both	BWTE	Both	Both	UMON	Jan	2007	0	0	1.5	1.5	0.25	1	0	0	0	0	0	0	0	0	0	0	0	0	0	0	0	0	0	0	0	0	0	0	0	0	0	0	0	0	0	0	0	0	0	0	0	0	0
BWTE-Both-Both	BWTE	Both	Both	UMON	Jan	2008	0	0	1.5	1.5	0.25	0	0	0	0	0	0	0	0	0	0	0	0	0	0	0	0	0	0	0	0	0	0	0	0	0	0	0	0	0	0	0	0	0	0	0	0	0	0
BWTE-Both-Both	BWTE	Both	Both	UMON	Jan	2009	0	0	1.5	1.5	0.25	2	0	0	0	0	0	0	0	0	0	0	0	0	0	0	0	0	0	0	0	0	0	0	0	0	0	0	0	0	0	0	0	0	0	0	0	0	0
BWTE-Both-Both	BWTE	Both	Both	UMON	Jan	2010	0	0	1.5	1.5	0.25	1	0	0	0	0	0	0	0	0	0	0	0	0	0	0	0	0	0	0	0	0	0	0	0	0	0	0	0	0	0	0	0	0	0	0	0	0	0
BWTE-Both-Both	BWTE	Both	Both	UMON	Jan	2011	0	0	1.5	1.5	0.25	0	0	0	0	0	0	0	0	0	0	0	0	0	0	0	0	0	0	0	0	0	0	0	0	0	0	0	0	0	0	0	0	0	0	0	0	0	0
BWTE-Both-Both	BWTE	Both	Both	UMON	Jan	2012	0	0	1.5	1.5	0.25	1	0	0	0	0	0	0	0	0	0	0	0	0	0	0	0	0	0	0	0	0	0	0	0	0	0	0	0	0	0	0	0	0	0	0	0	0	0
BWTE-Both-Both	BWTE	Both	Both	UMON	Jan	2013	0	0	1.5	1.5	0.25	0	0	0	0	0	0	0	0	0	0	0	0	0	0	0	0	0	0	0	0	0	0	0	0	0	0	0	0	0	0	0	0	0	0	0	0	0	0
BWTE-Both-Both	BWTE	Both	Both	UMON	Jan	2014	0	0	1.5	1.5	0.25	0	0	0	0	0	0	0	0	0	0	0	0	0	0	0	0	0	0	0	0	0	0	0	0	0	0	0	0	0	0	0	0	0	0	0	0	0	0
BWTE-Both-Both	BWTE	Both	Both	UMON	Jan	2015	0	0	1.5	1.5	0.25	0	0	0	0	0	0	0	0	0	0	0	0	0	0	0	0	0	0	0	0	0	0	0	0	0	0	0	0	0	0	0	0	0	0	0	0	0	0
BWTE-Both-Both	BWTE	Both	Both	UMON	Jan	2016	0	0	1.5	1.5	0.25	0	0	0	0	0	0	0	0	0	0	0	0	0	0	0	0	0	0	0	0	0	0	0	0	0	0	0	0	0	0	0	0	0	0	0	0	0	0
BWTE-Both-Both	BWTE	Both	Both	UMON	Jan	2017	0	0	1.5	1.5	0.25	0	0	0	0	0	0	0	0	0	0	0	0	0	0	0	0	0	0	0	0	0	0	0	0	0	0	0	0	0	0	0	0	0	0	0	0	0	0
BWTE-Both-Both	BWTE	Both	Both	UMON	Jan	2018	0	0	1.5	1.5	0.25	0	0	0	0	0	0	0	0	0	0	0	0	0	0	0	0	0	0	0	0	0	0	0	0	0	0	0	0	0	0	0	0	0	0	0	0	0	0
BWTE-Both-Both	BWTE	Both	Both	UMON	Jan	2019	0	0	1.5	1.5	0.25	0	0	0	0	0	0	0	0	0	0	0	0	0	0	0	0	0	0	0	0	0	0	0	0	0	0	0	0	0	0	0	0	0	0	0	0	0	0
MALL-Both-Both	MALL	Both	Both	PHWB	Oct	1960	-104.7	51.4958	1.5	1.5	0.25	139	-96.2527	44.9089	-95.9082	44.4966	-96.2894	43.718	-96.5111	43.2439	48.3302	38.9829	-89.6541	-105.555	49.0698	38.4966	-88.4782	-105.951	49.9217	36.346	-87.6813	-106.421	50.1783	35.9256	-87.4135	-106.616	1.03753	0.642172	1.03695	0.438359	0.975204	0.258074	0.987783	0.257948	0.442079	0.183002	0.458585	0.199256	0.304937
MALL-Both-Both	MALL	Both	Both	PHWB	Oct	1961	-105.281	51.8098	1.5	1.5	0.25	131	-94.7688	43.1905	-94.7161	42.7881	-95.6606	42.5982	-95.8224	42.6597	47.7684	37.2373	-90.0175	-98.9693	48.3479	36.7335	-89.544	-99.5085	49.3202	35.9229	-88.115	-104.52	49.7941	35.5332	-86.7989	-105.103	0.771493	0.47751	0.828721	0.350334	1.01073	0.267475	1.08698	0.283853	0.447284	0.23586	0.451279	0.241336	0.26302
MALL-Both-Both	MALL	Both	Both	PHWB	Oct	1962	-103.458	51.2958	1.5	1.5	0.25	40	-96.0156	44.7969	-95.1378	44.2703	-94.7595	44.0913	-94.7145	44.0784	47.5756	41.7555	-91.8466	-99.3992	48.039	39.8255	-89.3907	-99.8616	48.9336	38.7301	-88.2148	-100.813	49.2053	38.4601	-87.9215	-101.315	0.457015	0.282867	0.518317	0.219114	0.583477	0.154409	0.561298	0.146577	0.502596	0.243223	0.50643	0.246874	0.211218
MALL-Both-Both	MALL	Both	Both	PHWB	Oct	1963	-104.674	52.2951	1.5	1.5	0.25	48	-98.3343	45.7262	-97.9418	45.2536	-96.5124	44.0525	-96.2665	43.9888	48.0612	43.1469	-94.858	-102.047	48.4248	38.8129	-90.4596	-102.923	49.2848	37.8628	-89.5228	-103.697	49.5048	37.6791	-87.6201	-103.947	0.630461	0.39022	0.669217	0.282905	0.754226	0.199595	0.699768	0.182736	0.447951	0.252301	0.47723	0.27484	0.240599
MALL-Both-Both	MALL	Both	Both	PHWB	Oct	1964	-105.263	52.6276	1.5	1.5	0.25	79	-93.0792	42.7365	-93.8122	43.0917	-95.0297	43.0567	-95.5047	43.0475	48.6996	37.832	-87.0705	-100.724	49.321	37.5517	-86.8262	-101.598	50.0525	37.086	-86.3883	-103.851	50.2606	36.934	-86.2229	-104.471	1.46722	0.908123	1.23605	0.522531	1.07928	0.285615	1.01307	0.264551	0.519753	0.229281	0.56151	0.278265	0.565062
MALL-Both-Both	MALL	Both	Both	PHWB	Oct	1965	-106.467	52.5616	1.5	1.5	0.25	69	-93.3382	42.743	-94.1564	42.7741	-95.8059	42.8278	-96.2419	42.7972	48.6608	37.813	-87.9061	-99.7564	49.1919	37.5755	-87.6953	-102.392	50.0814	35.113	-87.1737	-104.656	50.2195	34.7414	-87.077	-105.781	1.45639	0.901424	1.20578	0.509734	1.16433	0.308123	1.08213	0.282586	0.522021	0.210581	0.574594	0.261801	0.557025
MALL-Both-Both	MALL	Both	Both	PHWB	Oct	1966	-107.229	53.7744	1.5	1.5	0.25	130	-95.2501	44.017	-95.3902	43.0665	-95.1772	42.3685	-95.0998	42.2746	48.1	37.0982	-88.9808	-99.4369	48.7627	36.4276	-88.55	-100.072	49.708	34.0735	-84.9459	-101.305	50.0495	33.6153	-84.4603	-104.139	0.689858	0.426983	0.785255	0.33196	0.927291	0.245394	0.917764	0.239664	0.570141	0.216381	0.577946	0.219473	0.28576
MALL-Both-Both	MALL	Both	Both	PHWB	Oct	1967	-106.055	52.9555	1.5	1.5	0.25	163	-94.5755	43.8157	-94.9326	43.8005	-95.6807	42.9483	-95.6063	42.809	48.7184	38.5515	-89.3029	-100.935	49.3302	37.6196	-88.8807	-102.01	50.1326	36.3128	-82.4891	-104.719	50.3635	36.028	-82.0166	-106.344	1.22721	0.759575	1.1764	0.497312	1.2589	0.333148	1.21187	0.316466	0.541709	0.182337	0.554354	0.188925	0.451494
MALL-Both-Both	MALL	Both	Both	PHWB	Oct	1968	-106.209	53.0608	1.5	1.5	0.25	74	-101.028	44.4362	-100.417	44.2692	-98.8416	43.9509	-98.06	43.8531	48.5008	39.475	-97.1946	-105.459	49.0309	38.9188	-94.0969	-106.057	49.7592	38.2077	-87.9236	-106.8	50.0602	37.9211	-87.1325	-107.095	0.351249	0.217403	0.484459	0.204801	0.646169	0.170999	0.715707	0.186899	0.418511	0.267722	0.431804	0.272773	0.132547
MALL-Both-Both	MALL	Both	Both	PHWB	Oct	1969	-105.679	52.6929	1.5	1.5	0.25	111	-96.3478	42.6623	-96.6256	42.6259	-97.447	41.9572	-97.5868	41.8954	48.9077	35.1294	-92.5533	-100.946	49.3516	34.7868	-91.9843	-105.164	49.9456	33.9298	-90.6479	-106.182	50.5257	33.1663	-83.7617	-106.863	1.20167	0.743765	1.17187	0.495396	1.08795	0.287911	1.22625	0.32022	0.396164	0.183872	0.394691	0.187772	0.284884
MALL-Both-Both	MALL	Both	Both	PHWB	Oct	1970	-105.986	52.7025	1.5	1.5	0.25	151	-94.2535	42.9877	-94.4681	43.3784	-94.8523	43.2535	-95.319	42.9508	49.1492	36.5881	-88.5165	-102.925	49.4464	36.2894	-88.1671	-103.461	50.0779	35.7384	-87.2527	-105.293	50.3666	35.4626	-86.6562	-105.964	1.3502	0.835696	1.17663	0.497408	1.02289	0.270694	1.05405	0.275253	0.505937	0.246145	0.526852	0.256653	0.440178
MALL-Both-Both	MALL	Both	Both	PHWB	Oct	1971	-104.945	52.3467	1.5	1.5	0.25	174	-93.179	41.5581	-93.9205	41.9017	-94.5322	42.2323	-94.912	42.3284	49.6354	35.7878	-85.3203	-100.968	49.9936	35.5373	-84.9616	-101.469	50.5469	35.0601	-83.9816	-105.305	50.7713	34.829	-82.9119	-105.791	2.08434	1.29009	1.87823	0.794003	1.48557	0.393136	1.40227	0.366187	0.387777	0.233801	0.393749	0.253448	0.465735
MALL-Both-Both	MALL	Both	Both	PHWB	Oct	1972	-103.772	51.9242	1.5	1.5	0.25	245	-93.0235	42.2989	-93.7593	42.5153	-94.5972	42.4582	-94.933	42.4469	49.2149	36.3922	-87.9314	-100.888	49.5362	36.1303	-87.6955	-101.492	50.1983	35.481	-87.0665	-103.629	50.7669	34.3689	-86.2249	-104.75	1.57878	0.977174	1.42069	0.600584	1.16693	0.308812	1.24979	0.326367	0.513665	0.233935	0.543772	0.28194	0.552524
MALL-Both-Both	MALL	Both	Both	PHWB	Oct	1973	-104.295	52.1476	1.5	1.5	0.25	96	-92.1511	43.5695	-93.1573	43.8532	-94.2181	43.8604	-94.1623	43.6671	48.9086	39.8734	-87.938	-101.813	49.3273	39.5595	-87.5462	-102.335	50.2394	35.2817	-86.0781	-103.546	50.5525	34.8471	-83.3007	-104.05	0.839439	0.519565	0.770773	0.325837	0.860943	0.227836	0.884734	0.231038	0.49097	0.251471	0.496544	0.264523	0.301213
MALL-Both-Both	MALL	Both	Both	PHWB	Oct	1974	-102.901	51.7715	1.5	1.5	0.25	93	-93.0008	40.6682	-93.3518	41.1903	-94.1363	42.0449	-94.037	42.1401	49.4168	35.0788	-87.4885	-101.62	49.6592	34.8874	-87.1935	-102.053	50.3443	34.1703	-82.7739	-103.105	50.5385	33.9449	-82.2491	-103.367	2.0411	1.26332	1.46576	0.619636	1.28117	0.339042	1.16583	0.304444	0.399513	0.266196	0.399599	0.298978	0.504887
MALL-Both-Both	MALL	Both	Both	PHWB	Oct	1975	-103.768	52.4096	1.5	1.5	0.25	142	-93.2409	40.9364	-93.6723	41.7535	-94.5863	42.1868	-94.8717	42.1549	49.293	35.4062	-86.1978	-101.484	49.6045	35.1541	-85.7284	-102.427	50.4953	34.3048	-84.1083	-105.7	50.6	34.1994	-83.7403	-106.277	1.91823	1.18728	1.50185	0.634894	1.44892	0.383435	1.2842	0.335355	0.416734	0.255211	0.462517	0.303017	0.511713
MALL-Both-Both	MALL	Both	Both	PHWB	Oct	1976	-101.029	51.7962	1.5	1.5	0.25	231	-92.9227	41.4035	-93.4776	41.7733	-94.0354	42.238	-93.8316	42.4201	46.8075	37.087	-88.2638	-97.5422	49.1359	35.654	-87.7607	-101.692	49.8593	34.7778	-83.6194	-102.689	50.3665	34.2292	-82.5947	-103.447	1.76521	1.09256	1.42833	0.603814	1.07485	0.284443	1.14066	0.297871	0.432965	0.248052	0.446184	0.257193	0.473785
MALL-Both-Both	MALL	Both	Both	PHWB	Oct	1977	-103.682	52.0705	1.5	1.5	0.25	169	-93.0736	41.374	-93.6538	42.1873	-93.9002	42.8587	-94.0608	42.9952	49.0067	37.7151	-87.316	-102.027	49.5777	37.3639	-86.1067	-103.056	50.1518	36.8448	-82.2526	-104.077	50.4047	36.575	-81.7724	-104.569	1.59486	0.987126	1.40993	0.596033	1.18729	0.314199	1.14914	0.300086	0.422782	0.294432	0.457838	0.311872	0.43613
MALL-Both-Both	MALL	Both	Both	PHWB	Oct	1978	-103.165	52.188	1.5	1.5	0.25	285	-94.9149	41.6932	-94.8905	42.1696	-94.8384	42.5286	-94.463	42.6652	47.9886	36.8871	-88.8499	-100.124	48.623	36.5373	-88.5303	-101.774	49.4522	35.8836	-83.3851	-103.273	49.9803	35.2584	-82.5225	-104.014	1.87141	1.15829	1.51995	0.642544	1.08329	0.286678	1.12727	0.294373	0.423932	0.204051	0.405941	0.207317	0.443628
MALL-Both-Both	MALL	Both	Both	PHWB	Oct	1979	-102.433	51.7095	1.5	1.5	0.25	329	-92.5179	43.4074	-93.3678	43.9422	-93.7966	43.5577	-94.0206	43.0557	49.1331	38.8348	-87.7804	-100.899	49.5575	38.457	-87.2597	-101.732	50.162	33.7608	-82.483	-103.247	50.3662	33.3819	-82.0971	-103.748	1.14974	0.711626	1.07874	0.456029	1.01534	0.268694	1.04646	0.273272	0.537589	0.245417	0.555167	0.265567	0.41228
MALL-Both-Both	MALL	Both	Both	PHWB	Oct	1980	-103.404	51.9596	1.5	1.5	0.25	318	-94.3708	42.2501	-94.6278	42.6118	-94.6951	42.8077	-94.4237	42.8367	49.8022	37.7763	-88.643	-101.746	50.1564	36.6844	-87.7546	-102.498	50.6097	35.3756	-83.4434	-103.526	50.8975	34.8349	-82.3101	-104.896	1.419	0.878283	1.35241	0.571718	1.07969	0.285725	1.11823	0.292012	0.436489	0.246093	0.454821	0.260422	0.410495
MALL-Both-Both	MALL	Both	Both	PHWB	Oct	1981	-103.119	51.8162	1.5	1.5	0.25	453	-94.002	40.4733	-94.1735	40.9939	-94.6335	41.5997	-94.7623	41.7497	49.1912	36.1974	-88.0671	-100.867	49.4453	35.9512	-87.778	-101.242	50.1914	33.997	-86.6643	-102.437	50.6273	33.4137	-85.7244	-103.26	2.08623	1.29126	1.5826	0.66903	1.3095	0.346541	1.28882	0.33656	0.375554	0.222713	0.378826	0.235028	0.454582
MALL-Both-Both	MALL	Both	Both	PHWB	Oct	1982	-102.411	51.4301	1.5	1.5	0.25	498	-93.6341	42.7019	-94.096	43.0097	-93.944	42.7714	-93.6959	42.7485	49.5629	37.4367	-88.6197	-101.333	49.9265	36.541	-88.0675	-101.987	50.502	34.8652	-82.992	-103.247	50.8924	34.3203	-82.1066	-103.996	1.37825	0.853058	1.26382	0.534268	1.14359	0.302635	1.21525	0.31735	0.495033	0.230443	0.51553	0.248662	0.452511
MALL-Both-Both	MALL	Both	Both	PHWB	Oct	1983	-102.545	51.6318	1.5	1.5	0.25	464	-92.7194	43.117	-93.5156	43.3899	-94.0132	43.1962	-93.7953	43.1401	49.1342	38.085	-88.2809	-100.781	49.4254	37.8042	-87.9269	-101.269	50.1056	36.915	-83.3141	-102.545	50.4428	35.5537	-82.4646	-103.218	1.00963	0.624906	1.03248	0.436472	1.00415	0.265732	1.04922	0.273991	0.57302	0.26866	0.591525	0.288746	0.40125
MALL-Both-Both	MALL	Both	Both	PHWB	Oct	1984	-102.883	51.6691	1.5	1.5	0.25	484	-93.0645	42.8153	-93.8203	43.0933	-94.0972	43.1618	-93.9965	43.0733	48.9607	38.155	-87.7466	-100.874	49.2606	37.9281	-87.3987	-101.297	50.2144	36.786	-83.9889	-102.751	50.4761	36.0771	-82.835	-103.176	1.31161	0.811811	1.16993	0.494579	1.1563	0.305999	1.11756	0.291837	0.533294	0.230559	0.558928	0.26095	0.474262
MALL-Both-Both	MALL	Both	Both	PHWB	Oct	1985	-102.895	51.7672	1.5	1.5	0.25	271	-92.6682	42.8264	-93.4076	43.4094	-93.9483	43.0118	-93.4358	42.8641	48.9601	37.955	-88.0917	-100.713	49.3492	37.7238	-87.5558	-101.169	50.1481	35.9935	-82.391	-102.19	50.6156	34.6001	-81.4354	-102.947	1.07659	0.666347	1.03925	0.439332	1.12344	0.297301	1.2305	0.321331	0.572061	0.265484	0.597518	0.298884	0.442307
MALL-Both-Both	MALL	Both	Both	PHWB	Oct	1986	-102.796	51.4458	1.5	1.5	0.25	257	-91.9366	43.1536	-91.8211	43.4614	-92.3831	43.4389	-93.0741	43.2171	49.0543	37.8828	-84.3673	-101.099	49.4155	37.4508	-82.3555	-101.676	50.1007	36.7121	-81.3846	-103.069	50.7708	36.0281	-80.6301	-104.641	1.01555	0.628565	1.12696	0.476412	1.08778	0.287865	1.32973	0.347243	0.506601	0.223111	0.52561	0.240604	0.337623
MALL-Both-Both	MALL	Both	Both	PHWB	Oct	1987	-104.154	51.8079	1.5	1.5	0.25	328	-93.3645	40.8885	-94.1004	41.1035	-94.2769	41.081	-94.4867	41.0041	49.1009	32.3917	-87.6486	-101.337	49.4967	29.1978	-83.2299	-102.071	50.0836	28.5144	-82.1568	-103.462	50.3909	28.1925	-81.6986	-105.181	1.97972	1.22533	1.75273	0.740949	1.50591	0.398517	1.47742	0.385811	0.403726	0.236044	0.459175	0.281744	0.485689
MALL-Both-Both	MALL	Both	Both	PHWB	Oct	1988	-104.374	52.0683	1.5	1.5	0.25	210	-92.93	43.3586	-93.1902	42.6442	-93.1227	42.5548	-93.5021	42.4852	46.5822	39.7186	-86.0173	-98.3467	47.9827	35.164	-82.2741	-99.4877	49.3188	34.4139	-81.0251	-103.421	49.7303	34.0751	-80.5541	-104.911	1.19062	0.736925	1.46466	0.619172	1.2936	0.342333	1.30933	0.341916	0.348515	0.146894	0.352136	0.158643	0.254421
MALL-Both-Both	MALL	Both	Both	PHWB	Oct	1989	-104.681	51.9945	1.5	1.5	0.25	214	-93.1637	44.3852	-93.4794	44.6375	-93.6773	44.3656	-94.194	43.9755	47.5645	41.4152	-86.8281	-98.7389	49.0148	40.8523	-84.4615	-101.777	49.8907	39.5749	-82.1171	-105.127	50.15	38.3032	-81.7206	-105.617	1.08308	0.670364	1.05563	0.446258	0.985528	0.260806	1.01319	0.264584	0.428438	0.141908	0.444139	0.149562	0.312889
MALL-Both-Both	MALL	Both	Both	PHWB	Oct	1990	-105.758	52.2455	1.5	1.5	0.25	297	-93.4564	42.4505	-93.9228	42.5691	-94.2613	42.5666	-94.3934	42.5948	46.843	38.244	-88.3075	-99.7711	47.7805	37.6754	-87.7555	-100.938	48.7184	37.0619	-82.1077	-104.563	49.0871	36.7326	-81.7617	-109.18	1.36166	0.842792	1.40072	0.59214	1.20965	0.320115	1.12632	0.294126	0.440522	0.202213	0.478679	0.234717	0.419268
MALL-Both-Both	MALL	Both	Both	PHWB	Oct	1991	-105.247	52.2096	1.5	1.5	0.25	297	-93.6216	44.2824	-92.6947	43.6386	-93.4845	43.4625	-93.8499	43.3789	47.3525	41.7787	-88.3597	-97.9786	48.379	38.358	-83.0171	-100.655	49.233	37.4957	-82.3508	-105.079	49.5786	37.1699	-82.0141	-108.935	1.02372	0.633625	1.42475	0.602301	1.11114	0.294048	1.07204	0.279952	0.391368	0.16355	0.401889	0.173721	0.261499
MALL-Both-Both	MALL	Both	Both	PHWB	Oct	1992	-104.316	51.9743	1.5	1.5	0.25	425	-92.2808	42.3531	-92.5045	42.1979	-93.0938	42.4141	-93.5664	42.5355	46.3096	38.4012	-86.5555	-97.6423	47.1886	36.9912	-83.1416	-99.2871	49.2824	36.11	-81.7337	-102.974	49.9482	35.7153	-81.1168	-105.271	1.47245	0.91136	1.5395	0.650808	1.32379	0.350323	1.32628	0.346343	0.459268	0.219387	0.527447	0.278759	0.490536
MALL-Both-Both	MALL	Both	Both	PHWB	Oct	1993	-104.813	52.051	1.5	1.5	0.25	325	-93.3032	41.6989	-93.705	42.0857	-93.3418	42.3808	-93.2825	42.5017	47.665	37.4241	-86.6003	-99.5888	48.7243	37.0503	-86.1739	-100.085	49.8346	35.9986	-81.4202	-101.715	50.3764	35.4608	-80.5475	-102.995	2.31026	1.42992	1.65405	0.699234	1.36934	0.362375	1.40399	0.366635	0.380119	0.190044	0.423125	0.234719	0.549587
MALL-Both-Both	MALL	Both	Both	PHWB	Oct	1994	-104.434	51.7948	1.5	1.5	0.25	376	-92.104	42.5141	-92.7564	43.217	-93.6988	42.6943	-94.6201	42.4856	49.2766	37.3823	-87.102	-101.165	49.6715	37.0889	-86.0793	-101.709	50.3951	35.5943	-83.1402	-107.797	50.6752	34.9697	-82.4796	-108.622	1.36944	0.847606	1.33566	0.564636	1.418	0.375253	1.44229	0.376639	0.492286	0.270557	0.528897	0.304077	0.44792
MALL-Both-Both	MALL	Both	Both	PHWB	Oct	1995	-103.478	51.63	1.5	1.5	0.25	375	-90.8539	43.2307	-91.2078	43.5691	-91.7838	43.4778	-92.877	42.7172	49.2029	38.4738	-82.8027	-100.298	49.5106	38.1612	-82.4448	-100.7	50.38	37.1624	-81.5035	-102.154	50.7858	32.7746	-81.0729	-104.967	1.07953	0.668168	1.02952	0.43522	1.16139	0.307346	1.32183	0.345182	0.449022	0.225704	0.482484	0.256075	0.343176
MALL-Both-Both	MALL	Both	Both	PHWB	Oct	1996	-103.154	51.4837	1.5	1.5	0.25	492	-91.6164	42.3117	-92.2255	42.8988	-92.0303	43.0515	-92.0325	43.1315	49.2234	37.5678	-86.5556	-100.399	49.5278	37.3739	-83.2746	-100.757	50.1772	36.8812	-81.9064	-101.607	50.6699	36.4635	-81.0689	-102.415	1.29304	0.80032	1.19636	0.505751	1.10885	0.293442	1.16913	0.305304	0.499288	0.262029	0.537935	0.31162	0.464758
MALL-Both-Both	MALL	Both	Both	PHWB	Oct	1997	-103.768	51.6289	1.5	1.5	0.25	571	-94.3154	44.3346	-93.6356	43.4785	-93.036	43.0192	-92.9782	42.9056	49.645	38.3019	-87.2904	-101.077	49.8212	37.9497	-84.9886	-101.358	50.4163	36.6433	-83.1275	-102.388	50.847	35.8486	-81.8565	-105.264	1.25111	0.774365	1.27644	0.539603	1.24052	0.328285	1.30167	0.339916	0.516597	0.168321	0.530571	0.174423	0.401872
MALL-Both-Both	MALL	Both	Both	PHWB	Oct	1998	-104.169	51.7701	1.5	1.5	0.25	514	-94.8401	42.8138	-94.4602	41.5831	-94.5488	40.8694	-94.6726	40.8269	49.7044	32.586	-88.0996	-101.177	50.26	30.9498	-85.2421	-101.981	50.7902	29.8831	-82.3658	-105.094	51.0074	29.5779	-81.6171	-105.87	1.072	0.66351	1.51218	0.639262	1.70705	0.451745	1.63508	0.426984	0.49916	0.193844	0.519365	0.204013	0.350838
MALL-Both-Both	MALL	Both	Both	PHWB	Oct	1999	-104.482	51.7921	1.5	1.5	0.25	550	-93.9588	43.7401	-93.6088	43.2234	-93.0953	42.4773	-93.8373	41.693	49.8819	37.4455	-88.0282	-101.46	50.2592	36.0526	-83.7355	-102.166	50.76	29.2563	-81.7745	-105.386	51.0139	28.5648	-81.3055	-105.924	1.31116	0.811533	1.45197	0.613806	1.44083	0.381294	1.59005	0.415223	0.52506	0.208501	0.544855	0.223843	0.435694
MALL-Both-Both	MALL	Both	Both	PHWB	Oct	2000	-104.443	51.8343	1.5	1.5	0.25	538	-93.5986	43.9938	-93.5178	44.0687	-93.3836	43.3214	-94.1094	42.764	49.7029	38.8293	-87.4675	-101.265	50.2615	38.2156	-85.4326	-102.086	50.8983	31.4731	-82.0695	-105.123	51.1784	30.797	-81.4662	-108.922	0.922329	0.570869	1.0716	0.45301	1.25155	0.331206	1.37402	0.358811	0.541697	0.250488	0.571508	0.26977	0.402256
MALL-Both-Both	MALL	Both	Both	PHWB	Oct	2001	-105.002	51.886	1.5	1.5	0.25	811	-93.8481	42.7429	-94.2927	41.8028	-93.7955	41.3894	-93.9475	41.2882	49.1341	31.9592	-87.9927	-100.892	49.7906	30.8992	-87.3828	-101.703	50.3747	30.1171	-80.9058	-104.136	50.5583	29.8804	-80.4656	-105.104	1.0442	0.646303	1.42499	0.602403	1.54904	0.409932	1.47015	0.383913	0.551767	0.227578	0.580373	0.246949	0.403053
MALL-Both-Both	MALL	Both	Both	PHWB	Oct	2002	-105.022	51.9694	1.5	1.5	0.25	683	-94.0998	42.9213	-94.261	42.7734	-93.4373	42.5756	-93.6482	42.5663	49.372	37.9284	-88.0051	-101.153	49.7288	37.5918	-87.4452	-101.685	50.2548	36.7263	-82.5637	-104.244	50.6593	36.1794	-81.7707	-105.465	1.34329	0.831418	1.49251	0.630944	1.35585	0.358806	1.42045	0.370934	0.519237	0.22685	0.547082	0.242244	0.448064
MALL-Both-Both	MALL	Both	Both	PHWB	Oct	2003	-105.09	51.7113	1.5	1.5	0.25	439	-96.5896	45.4044	-93.9937	44.3293	-94.0507	43.0511	-94.5565	42.6371	49.8013	38.3461	-89.3817	-101.925	50.1977	37.7274	-83.3224	-104.751	50.6343	33.9902	-80.89	-106.121	50.8636	33.469	-80.0681	-106.512	0.869593	0.538229	1.24562	0.526575	1.42504	0.377116	1.51847	0.396531	0.481252	0.175409	0.504397	0.198565	0.295036
MALL-Both-Both	MALL	Both	Both	PHWB	Oct	2004	-105.963	51.9154	1.5	1.5	0.25	400	-94.4386	41.6663	-94.4151	41.7477	-94.774	42.0534	-95.0479	42.0874	49.8996	36.3021	-86.9002	-101.505	50.381	35.671	-85.4091	-104.863	50.8341	35.0319	-83.5343	-105.84	51.1316	34.5459	-82.5113	-106.346	1.71158	1.05937	1.74654	0.738332	1.53887	0.407239	1.59613	0.416812	0.395722	0.221285	0.440983	0.240999	0.449837
MALL-Both-Both	MALL	Both	Both	PHWB	Oct	2005	-106.062	52.1213	1.5	1.5	0.25	250	-94.6204	44.0711	-94.7855	44.0396	-94.6484	43.386	-94.9966	43.1766	50.0684	38.0765	-88.2012	-102.201	50.3275	37.7738	-87.5584	-105.319	50.7937	37.2531	-81.9138	-106.337	50.9447	33.8327	-81.5391	-107.012	1.23163	0.762307	1.18003	0.498849	1.28851	0.340987	1.26555	0.330483	0.483716	0.224342	0.516667	0.236863	0.417518
MALL-Both-Both	MALL	Both	Both	PHWB	Oct	2006	-105.179	52.0568	1.5	1.5	0.25	266	-93.6221	41.5322	-93.8558	41.9352	-93.29	42.0934	-93.767	42.2474	49.1492	37.3056	-87.182	-100.677	49.6889	36.5607	-84.0492	-101.315	50.356	35.2762	-81.9382	-108.727	50.6646	34.8463	-81.1389	-109.631	1.71267	1.06004	1.79015	0.756771	1.46773	0.388413	1.44026	0.376107	0.424088	0.238615	0.476915	0.29026	0.481317
MALL-Both-Both	MALL	Both	Both	PHWB	Oct	2007	-106.089	52.0128	1.5	1.5	0.25	235	-93.4935	41.6914	-93.103	41.8974	-93.8091	42.1603	-94.015	42.1787	49.3124	37.3914	-86.7804	-100.657	49.8156	36.7997	-82.9659	-104.547	50.4247	35.6107	-81.9308	-105.904	50.7394	34.4267	-81.4861	-108.401	1.77144	1.09642	1.75431	0.741618	1.57432	0.41662	1.55368	0.405725	0.441126	0.232686	0.490461	0.267471	0.497413
MALL-Both-Both	MALL	Both	Both	PHWB	Oct	2008	-105.67	52.0856	1.5	1.5	0.25	270	-93.9362	41.8957	-93.707	42.2754	-93.7305	42.3267	-93.8005	42.2989	49.1044	37.5989	-87.5825	-100.599	49.5249	36.5941	-82.576	-101.127	50.0297	35.4918	-81.5903	-103.573	50.3687	34.2793	-81.028	-107.148	1.51959	0.940538	1.62321	0.686198	1.36032	0.359988	1.36796	0.357227	0.484065	0.235616	0.515324	0.258371	0.464102
MALL-Both-Both	MALL	Both	Both	PHWB	Oct	2009	-107.116	52.4132	1.5	1.5	0.25	274	-94.3505	40.9865	-94.9034	41.1689	-94.9229	41.5131	-95.2522	41.4871	49.4799	32.0763	-86.6799	-104.684	49.9285	31.6837	-82.9368	-105.413	50.4481	31.2206	-81.7744	-106.122	50.6753	31.016	-81.3763	-106.419	1.82037	1.12671	1.80882	0.764661	1.77501	0.469731	1.75988	0.459573	0.366078	0.185612	0.4567	0.251907	0.457277
MALL-Both-Both	MALL	Both	Both	PHWB	Oct	2010	-106.244	52.9865	1.5	1.5	0.25	164	-92.9442	41.9781	-93.5191	40.7302	-94.4797	40.48	-94.8828	40.6034	49.5774	30.7164	-85.9313	-101.006	49.9947	27.0593	-82.9429	-101.538	50.721	26.1515	-81.7981	-109.386	50.9869	25.8608	-80.5148	-110.129	1.37143	0.84884	1.52524	0.644781	1.653	0.437444	1.66409	0.434557	0.439044	0.207146	0.474061	0.242879	0.400947
MALL-Both-Both	MALL	Both	Both	PHWB	Oct	2011	-107.441	52.6562	1.5	1.5	0.25	115	-96.5296	43.0993	-94.9369	42.7101	-94.9107	42.6898	-95.1883	42.7091	49.3486	37.2197	-86.8788	-101.429	50.1397	36.3008	-83.5576	-102.91	50.4798	33.3165	-82.5025	-108.017	50.6913	32.9566	-82.1352	-108.793	0.903184	0.55902	1.58378	0.669528	1.31114	0.346974	1.32263	0.345389	0.364758	0.153013	0.384312	0.164554	0.220767
MALL-Both-Both	MALL	Both	Both	PHWB	Oct	2012	-106.925	52.9115	1.5	1.5	0.25	93	-93.1474	43.4301	-94.291	43.5878	-95.3864	43.5419	-95.1643	43.4635	49.0053	38.9601	-86.4977	-104.32	49.2761	38.7633	-86.2645	-104.877	49.957	37.941	-83.9007	-105.963	50.0742	37.7944	-83.2819	-106.129	1.08878	0.673893	1.06562	0.450481	1.07968	0.285722	0.993763	0.25951	0.474059	0.178848	0.4899	0.210811	0.347736
MALL-Both-Both	MALL	Both	Both	PHWB	Oct	2013	-106.347	52.5795	1.5	1.5	0.25	67	-99.4168	45.1168	-97.2885	43.1599	-95.7043	43.1301	-95.5077	43.1135	49.0638	39.1577	-90.5483	-101.652	49.8389	37.482	-83.3035	-103.101	50.1989	36.8088	-82.3915	-104.778	50.3011	36.6541	-82.2183	-105.088	0.393471	0.243536	0.890229	0.376336	0.862645	0.228286	0.816544	0.213231	0.385682	0.218347	0.421822	0.23853	0.125239
MALL-Both-Both	MALL	Both	Both	PHWB	Oct	2014	-105.854	53.125	1.5	1.5	0.25	76	-95.2528	45.0836	-93.1037	44.3764	-92.2087	44.0565	-92.6915	44.0468	49.7886	38.8001	-87.9748	-101.238	50.1338	38.2976	-82.8473	-101.785	50.6776	37.5703	-81.8561	-103.166	50.8468	37.3172	-81.5881	-104.007	0.658635	0.407657	0.728754	0.308074	0.909617	0.240717	0.913517	0.238555	0.486887	0.215829	0.511695	0.234466	0.276574
MALL-Both-Both	MALL	Both	Both	PHWB	Oct	2015	-106.973	52.7131	1.5	1.5	0.25	46	-95.1713	40.2484	-94.8097	40.9674	-95.0307	41.6732	-94.8413	41.9098	49.2874	33.5762	-88.6572	-101.248	49.7414	33.3094	-80.6115	-101.802	50.0477	33.1093	-80.1925	-105.753	50.3643	32.8888	-79.8086	-106.364	2.13841	1.32355	1.86708	0.789293	1.3676	0.361916	1.39057	0.363132	0.339974	0.18943	0.312398	0.237581	0.413785
MALL-Both-Both	MALL	Both	Both	PHWB	Oct	2016	-104.297	52.0388	1.5	1.5	0.25	55	-95.0893	43.9002	-94.2379	43.7274	-94.3771	43.7255	-94.5845	43.7501	50.0804	38.3479	-88.9279	-101.688	50.7241	37.6367	-82.8141	-103.387	51.0003	37.3437	-82.049	-109.071	51.1627	37.1737	-81.7484	-109.463	0.775613	0.48006	1.08267	0.457689	0.849312	0.224758	0.880252	0.229868	0.480861	0.261822	0.493662	0.271622	0.311795
MALL-Both-Both	MALL	Both	Both	PHWB	Oct	2017	-103.539	52.0971	1.5	1.5	0.25	75	-91.8422	42.8796	-92.4897	43.248	-92.7509	43.5005	-92.8175	43.5656	49.4007	38.2283	-87.1029	-100.713	49.7935	37.8566	-86.0666	-101.182	50.2786	37.3629	-82.4129	-101.883	50.5527	37.0768	-81.781	-102.587	0.973567	0.602582	0.928234	0.392402	0.898818	0.237859	0.949515	0.247955	0.526104	0.301076	0.565858	0.323836	0.413082
MALL-Both-Both	MALL	Both	Both	PHWB	Oct	2018	-103.741	52.3101	1.5	1.5	0.25	99	-96.5715	45.7645	-94.3087	44.6249	-93.5939	43.7201	-93.4126	43.3947	49.2341	38.509	-87.6811	-101.058	49.5947	37.9756	-87.0129	-101.474	50.0655	37.4291	-83.1398	-103.162	50.2886	37.1904	-80.9789	-103.849	0.54989	0.34035	0.79076	0.334287	0.821704	0.217452	0.922978	0.241025	0.511711	0.217515	0.536193	0.241534	0.210834
MALL-Both-Both	MALL	Both	Both	PHWB	Oct	2019	-104.716	52.4685	1.5	1.5	0.25	103	-95.2761	41.8627	-95.5144	41.7958	-94.6799	42.2832	-94.7073	42.3379	48.9855	34.4908	-88.0265	-102.249	49.6455	33.7906	-83.4167	-102.948	50.3431	33.1196	-82.1693	-103.619	50.5651	32.9099	-81.8528	-103.83	0.974109	0.602918	1.27544	0.539179	1.37192	0.36306	1.28314	0.335078	0.459781	0.206381	0.497045	0.230462	0.333342
MALL-Both-Both	MALL	Both	Both	PHWB	Nov	1960	-106.476	51.7632	1.5	1.5	0.25	302	-91.2714	34.9247	-91.9993	36.043	-93.4042	36.7093	-94.2914	36.9434	42.0334	28.1873	-87.168	-94.7442	43.1437	27.6599	-86.4054	-98.5183	45.0462	27.2709	-85.9238	-104.894	45.6226	27.075	-85.6936	-105.394	1.10022	0.287062	1.178	0.260527	1.10377	0.221281	1.11348	0.211713	0.67117	0.226833	0.72332	0.240151	0.724125
MALL-Both-Both	MALL	Both	Both	PHWB	Nov	1961	-106.214	51.9591	1.5	1.5	0.25	216	-92.9283	38.2124	-93.9661	39.0728	-94.7023	39.2674	-95.0668	38.9791	45.968	29.0263	-88.7255	-104.342	47.2154	28.6842	-88.2198	-104.924	48.2524	28.0908	-87.1791	-105.798	48.9193	27.6271	-86.2666	-106.443	0.948481	0.247471	1.02274	0.22619	1.01963	0.204413	1.09922	0.209001	0.573622	0.182657	0.632881	0.203842	0.483741
MALL-Both-Both	MALL	Both	Both	PHWB	Nov	1962	-106.733	51.6567	1.5	1.5	0.25	50	-93.3871	36.1822	-94.1341	38.0229	-94.5777	38.3481	-94.7349	38.4826	49.3979	27.0862	-87.2567	-101.436	50.3346	26.6681	-86.8376	-105.853	50.6185	26.4956	-86.5451	-106.269	50.8043	26.3739	-86.1176	-106.531	1.51456	0.395168	1.57743	0.348865	1.12678	0.225894	1.03882	0.197518	0.314921	0.175793	0.333736	0.189317	0.383108
MALL-Both-Both	MALL	Both	Both	PHWB	Nov	1963	-106.382	52.255	1.5	1.5	0.25	100	-95.5654	41.3408	-95.8391	40.9201	-95.4326	40.7246	-95.5116	40.6988	46.6518	30.6719	-89.052	-102.21	47.1017	30.2051	-86.0803	-104.632	47.9124	29.7084	-84.8263	-105.832	49.5363	29.4294	-84.379	-106.281	0.66402	0.173251	0.782114	0.172973	0.753708	0.151101	0.759254	0.144362	0.424354	0.175113	0.442548	0.176092	0.248019
MALL-Both-Both	MALL	Both	Both	PHWB	Nov	1964	-106.539	52.8567	1.5	1.5	0.25	200	-92.8427	36.6178	-93.7529	38.167	-94.9222	39.0979	-95.1427	39.0896	47.9345	28.5019	-89.2585	-101.751	48.6216	28.2903	-89.0752	-104.046	49.6151	27.7079	-88.1411	-105.827	49.9079	27.4945	-87.1922	-106.213	0.955364	0.249267	0.858166	0.189793	0.987503	0.197972	0.954705	0.181524	0.613706	0.165637	0.658436	0.186734	0.521071
MALL-Both-Both	MALL	Both	Both	PHWB	Nov	1965	-106.747	52.8747	1.5	1.5	0.25	151	-94.1414	38.2616	-94.3767	38.8373	-94.7481	39.165	-94.9104	39.2259	46.9527	30.0858	-89.225	-100.151	47.6031	29.5946	-88.889	-100.491	48.5634	28.7787	-87.9862	-104.166	48.7249	28.6353	-87.7835	-104.386	1.28386	0.334977	1.00222	0.221652	0.907225	0.181878	0.791242	0.150444	0.451603	0.149482	0.482166	0.150962	0.499258
MALL-Both-Both	MALL	Both	Both	PHWB	Nov	1966	-107.663	53.5966	1.5	1.5	0.25	289	-92.0117	35.5999	-92.755	36.5187	-94.0187	37.4987	-94.3688	37.6861	42.8696	28.6419	-87.673	-98.3773	45.6322	28.2105	-87.1459	-99.9469	47.9969	27.6297	-86.427	-104.851	48.3819	27.4311	-85.9116	-109.031	1.31678	0.343566	1.22919	0.271849	1.22458	0.245501	1.14672	0.218034	0.619211	0.1829	0.685306	0.216163	0.71623
MALL-Both-Both	MALL	Both	Both	PHWB	Nov	1967	-106.626	53.477	1.5	1.5	0.25	334	-91.4519	35.3938	-92.3601	36.4627	-94.0945	37.7283	-94.5977	38.3441	42.1167	28.6377	-88.6315	-96.0724	43.083	28.2446	-87.5055	-99.9207	47.0383	27.6772	-86.3902	-110.077	48.3935	27.4228	-86.0276	-110.462	1.1034	0.28789	1.07792	0.238393	1.08705	0.217929	1.08543	0.20638	0.664641	0.20812	0.710024	0.227233	0.659132
MALL-Both-Both	MALL	Both	Both	PHWB	Nov	1968	-106.995	53.1117	1.5	1.5	0.25	194	-95.1009	39.8219	-96.0096	40.2456	-96.5461	40.7062	-96.6526	41.0013	48.5721	35.6939	-89.5348	-100.26	49.0568	35.2268	-89.2498	-104.077	49.7469	34.3701	-88.703	-105.065	50.1148	33.9026	-88.3725	-105.563	0.544274	0.142008	0.570123	0.126089	0.583482	0.116975	0.616839	0.117283	0.390995	0.20107	0.398266	0.199734	0.188598
MALL-Both-Both	MALL	Both	Both	PHWB	Nov	1969	-106.028	53.0046	1.5	1.5	0.25	341	-91.4906	34.769	-92.6044	36.1195	-94.066	37.1633	-94.4954	37.465	42.145	28.4787	-88.2813	-96.7188	43.5388	28.1479	-87.9843	-99.7395	47.3451	27.617	-87.4476	-104.746	48.2341	27.4158	-87.23	-105.359	1.10641	0.288676	1.02369	0.226399	1.03674	0.207842	0.99598	0.189372	0.677887	0.224274	0.735889	0.253286	0.718401
MALL-Both-Both	MALL	Both	Both	PHWB	Nov	1970	-105.955	52.8917	1.5	1.5	0.25	448	-91.7144	35.5091	-92.5244	36.4431	-93.4805	37.2009	-94.0659	37.6978	42.3312	28.9868	-88.6315	-97.0096	43.6306	28.5037	-88.2773	-98.4889	46.4521	27.6741	-86.942	-104.361	48.3007	27.3915	-86.3697	-105.394	1.14425	0.298551	1.07073	0.236805	1.04948	0.210397	1.0326	0.196335	0.656438	0.21103	0.730925	0.246485	0.756212
MALL-Both-Both	MALL	Both	Both	PHWB	Nov	1971	-105.707	52.5765	1.5	1.5	0.25	440	-91.7443	36.0544	-92.6064	37.1861	-93.297	37.7234	-93.5216	38.0422	42.7223	29.3873	-88.2295	-97.7761	43.83	28.7937	-87.8375	-99.7695	46.4117	27.8254	-85.9225	-101.693	47.5186	27.3679	-83.8387	-105.612	1.01231	0.264125	1.03909	0.229807	1.0942	0.219363	1.16012	0.22058	0.694218	0.212991	0.737198	0.24651	0.682044
MALL-Both-Both	MALL	Both	Both	PHWB	Nov	1972	-105.656	52.2908	1.5	1.5	0.25	478	-93.5682	39.6039	-93.7794	39.4116	-94.6476	39.0052	-95.0171	38.8887	46.1243	32.8225	-89.0984	-98.9035	46.7044	29.338	-88.6349	-104.327	47.5742	28.3119	-87.5229	-105.689	48.1101	27.781	-86.2841	-106.316	1.12709	0.294071	0.990349	0.219026	0.990086	0.19849	1.05654	0.200886	0.498528	0.167263	0.529496	0.170285	0.498101
MALL-Both-Both	MALL	Both	Both	PHWB	Nov	1973	-105.722	52.2225	1.5	1.5	0.25	352	-93.0761	37.7608	-93.7039	37.7184	-94.7373	38.3469	-94.9439	38.6974	42.9025	30.1548	-89.1004	-99.2835	44.2154	29.1032	-88.6533	-103.362	46.4475	28.2203	-87.7474	-105.489	47.2759	27.812	-82.6599	-108.94	1.17023	0.305329	1.09963	0.243195	1.08152	0.216821	1.10295	0.20971	0.581683	0.164863	0.6382	0.179328	0.603366
MALL-Both-Both	MALL	Both	Both	PHWB	Nov	1974	-105.238	52.4084	1.5	1.5	0.25	384	-90.9708	35.4235	-91.9249	36.8451	-93.0681	37.568	-93.7339	37.8745	41.9433	29.6236	-87.8043	-94.3738	45.0082	29.2076	-87.4849	-97.2889	46.0479	28.415	-86.8006	-100.183	47.1959	27.8739	-86.2938	-104.176	1.03761	0.270726	0.934803	0.206742	0.94402	0.189255	0.997339	0.18963	0.675729	0.233496	0.728335	0.26523	0.716292
MALL-Both-Both	MALL	Both	Both	PHWB	Nov	1975	-104.668	52.3547	1.5	1.5	0.25	471	-91.7147	36.1066	-92.4245	36.6488	-94.007	37.7751	-94.4873	38.0094	42.2381	29.4899	-88.7479	-95.6809	43.4837	28.8657	-88.1547	-99.9869	47.1342	28.0228	-86.7614	-105.262	48.3452	27.7011	-86.0853	-105.881	0.904935	0.236109	0.961318	0.212606	1.13592	0.227727	1.12279	0.213482	0.695798	0.195053	0.724845	0.194506	0.562526
MALL-Both-Both	MALL	Both	Both	PHWB	Nov	1976	-104.019	52.2582	1.5	1.5	0.25	630	-91.2304	33.7442	-91.7829	35.2057	-92.6436	36.6373	-93.1588	37.217	41.0197	28.3963	-87.947	-94.4673	43.0082	27.7851	-87.1667	-96.9208	46.7817	27.2523	-85.1538	-103.76	47.5088	26.9936	-82.8824	-105.04	1.07875	0.281461	1.17722	0.260354	1.1673	0.234018	1.16423	0.221362	0.627729	0.243663	0.693732	0.268906	0.722765
MALL-Both-Both	MALL	Both	Both	PHWB	Nov	1977	-104.511	52.3336	1.5	1.5	0.25	750	-91.4174	35.4996	-92.201	36.7153	-93.2249	37.4916	-93.2495	37.7954	41.9427	28.6571	-88.1129	-95.7364	44.4582	28.1769	-87.6366	-97.9694	46.4994	27.4805	-86.7762	-101.762	47.1785	27.2237	-82.0869	-103.131	1.0871	0.283639	1.12689	0.249224	1.13001	0.226542	1.08112	0.205561	0.678074	0.219852	0.726608	0.24333	0.682207
MALL-Both-Both	MALL	Both	Both	PHWB	Nov	1978	-103.907	52.3191	1.5	1.5	0.25	777	-91.2219	35.4762	-92.1597	36.8491	-93.5671	37.9114	-93.9543	38.3233	42.2162	28.7427	-88.6072	-96.1842	43.8339	28.1869	-88.0201	-98.3289	46.5291	27.5158	-87.0633	-105.28	47.4696	27.1479	-82.5343	-106.079	0.969876	0.253053	1.0473	0.231621	1.06285	0.213077	1.12727	0.214335	0.725726	0.23298	0.767226	0.251337	0.684284
MALL-Both-Both	MALL	Both	Both	PHWB	Nov	1979	-104.007	52.0718	1.5	1.5	0.25	781	-91.4683	35.8736	-92.2955	37.4547	-92.8242	38.0028	-93.2166	38.2955	42.7311	29.0971	-88.6772	-97.8116	44.6455	28.567	-88.1091	-99.2042	46.3586	27.6953	-83.0153	-105.018	46.8569	27.3989	-82.0792	-105.896	0.919303	0.239858	0.991587	0.2193	1.0575	0.212005	1.06977	0.203402	0.726665	0.223637	0.76839	0.252217	0.656369
MALL-Both-Both	MALL	Both	Both	PHWB	Nov	1980	-104.723	52.1007	1.5	1.5	0.25	728	-91.7767	34.4815	-92.6214	36.1735	-93.5143	37.3259	-93.7619	37.9498	41.7554	28.5081	-88.6566	-98.0039	43.2891	28.1238	-88.2515	-99.7149	46.5184	27.3362	-85.9648	-104.151	49.1461	27.0724	-82.6981	-105.138	1.04461	0.272551	1.07455	0.237647	1.15994	0.232542	1.15817	0.22021	0.662022	0.215172	0.732133	0.25483	0.700629
MALL-Both-Both	MALL	Both	Both	PHWB	Nov	1981	-104.498	52.0825	1.5	1.5	0.25	800	-91.8889	36.617	-92.3605	37.0906	-93.1568	37.8997	-93.7224	38.0037	42.3984	29.1659	-88.6898	-97.363	43.6942	28.4793	-88.2535	-98.63	46.902	27.5507	-86.2224	-101.267	47.5687	27.2699	-85.1181	-104.821	1.07388	0.28019	1.02913	0.227602	1.09148	0.218817	1.09162	0.207556	0.657787	0.195632	0.730513	0.243822	0.711459
MALL-Both-Both	MALL	Both	Both	PHWB	Nov	1982	-104.385	52.0352	1.5	1.5	0.25	1000	-91.7024	36.2264	-92.1903	36.6195	-93.1337	37.5586	-93.5437	37.8327	42.206	29.0354	-89.1345	-95.2543	43.5316	28.2548	-88.14	-98.0881	46.5873	27.3751	-85.9594	-101.592	47.2056	27.075	-83.007	-104.945	0.90474	0.236058	1.00043	0.221255	1.11366	0.223263	1.12573	0.214043	0.693069	0.187535	0.720838	0.195455	0.618772
MALL-Both-Both	MALL	Both	Both	PHWB	Nov	1983	-104.683	52.1296	1.5	1.5	0.25	991	-91.4177	36.0857	-92.2859	36.9929	-93.295	37.9193	-93.6665	38.1874	42.0455	29.142	-88.5312	-94.7174	43.5074	28.5998	-88.0939	-98.6463	46.9418	27.6511	-86.4123	-104.436	47.7386	27.4395	-82.2019	-105.359	1.0127	0.264225	0.968864	0.214275	1.10129	0.220785	1.04923	0.199497	0.69629	0.218162	0.748364	0.243434	0.692272
MALL-Both-Both	MALL	Both	Both	PHWB	Nov	1984	-104.201	51.9711	1.5	1.5	0.25	875	-91.2706	35.6779	-92.1535	37.0145	-92.863	37.8637	-92.9269	38.3831	41.829	28.9919	-88.7811	-94.0834	45.1695	28.4749	-88.1616	-98.2719	46.9386	27.5823	-86.5169	-100.417	47.7712	27.0977	-81.4865	-108.61	0.857014	0.223606	0.887282	0.196232	0.978232	0.196113	1.07505	0.204406	0.75934	0.236664	0.79163	0.258796	0.655669
MALL-Both-Both	MALL	Both	Both	PHWB	Nov	1985	-104.621	52.0395	1.5	1.5	0.25	798	-91.3548	35.2177	-92.3519	36.7204	-93.4325	37.9537	-93.9231	38.2417	41.8495	28.7859	-87.9054	-94.8328	44.8163	28.3078	-87.561	-99.2559	46.7927	27.5743	-85.9627	-104.94	47.4759	27.2686	-83.8278	-108.45	1.20432	0.314222	1.14185	0.252533	1.19168	0.238906	1.18389	0.225101	0.633587	0.210607	0.715238	0.258051	0.750294
MALL-Both-Both	MALL	Both	Both	PHWB	Nov	1986	-105.037	52.0097	1.5	1.5	0.25	790	-91.5321	35.3112	-92.4754	37.1892	-93.0083	37.6916	-93.3944	37.9047	42.4749	28.5271	-88.7275	-94.9816	45.8992	28.2289	-88.2312	-97.7351	47.346	27.4987	-81.6334	-100.244	47.7493	27.2674	-81.2712	-105.064	1.11383	0.290613	1.1325	0.250465	1.15809	0.232171	1.09962	0.209078	0.668416	0.204224	0.72164	0.231303	0.668953
MALL-Both-Both	MALL	Both	Both	PHWB	Nov	1987	-105.567	52.2571	1.5	1.5	0.25	780	-91.4909	34.0766	-92.0308	35.8512	-93.5254	37.5524	-93.8375	38.033	41.4903	28.2879	-88.8701	-94.6047	44.5971	27.6815	-87.5494	-96.1907	46.5087	27.2994	-86.7431	-105.164	48.6162	27.0404	-82.303	-105.84	1.00219	0.261484	1.19719	0.264772	1.13472	0.227486	1.1444	0.217591	0.685321	0.235808	0.734291	0.260391	0.69084
MALL-Both-Both	MALL	Both	Both	PHWB	Nov	1988	-106.017	52.3714	1.5	1.5	0.25	538	-91.3383	34.9687	-92.1416	36.0204	-93.4564	37.1529	-93.6575	37.7439	42.1458	28.6954	-88.4715	-94.5187	44.6486	28.195	-87.8049	-98.3953	46.3829	27.5424	-86.3223	-100.179	47.9951	27.1411	-81.6597	-109.694	1.02645	0.267813	1.05297	0.232876	1.12057	0.224649	1.18247	0.22483	0.684212	0.236425	0.75133	0.271321	0.728776
MALL-Both-Both	MALL	Both	Both	PHWB	Nov	1989	-106.257	52.3991	1.5	1.5	0.25	647	-91.5554	34.0691	-92.057	35.9208	-93.312	37.5805	-93.5304	38.2167	41.3862	28.2806	-88.4937	-95.0037	44.6878	27.8061	-87.9355	-98.0248	46.4766	27.3899	-83.4251	-103.918	48.6403	27.1896	-82.3742	-105.156	1.10867	0.289266	1.14408	0.253026	1.08274	0.217065	1.06268	0.202054	0.638734	0.228016	0.714687	0.257759	0.721832
MALL-Both-Both	MALL	Both	Both	PHWB	Nov	1990	-106.551	52.4026	1.5	1.5	0.25	724	-91.3363	34.4386	-91.8503	35.8897	-93.2738	37.79	-93.4143	38.1539	41.4971	28.6905	-88.6907	-94.5544	44.894	28.0323	-87.779	-98.0178	46.8467	27.415	-85.652	-103.485	47.2965	27.194	-82.0342	-104.687	0.876841	0.228779	1.00092	0.221365	1.11037	0.222605	1.07951	0.205254	0.716658	0.255188	0.765091	0.27569	0.663021
MALL-Both-Both	MALL	Both	Both	PHWB	Nov	1991	-106.591	52.4322	1.5	1.5	0.25	826	-91.2636	35.0501	-91.7526	35.9423	-93.0481	37.9029	-93.2283	38.1768	42.0112	28.7667	-88.7255	-94.3776	44.4083	28.1635	-87.7811	-97.6542	46.7322	27.47	-83.1167	-104.032	47.0577	27.2759	-82.2774	-108.386	0.902115	0.235374	0.929589	0.205589	1.08424	0.217365	1.02822	0.195503	0.719462	0.243188	0.766982	0.267768	0.675094
MALL-Both-Both	MALL	Both	Both	PHWB	Nov	1992	-106.005	52.1188	1.5	1.5	0.25	987	-91.4562	35.1644	-91.9095	36.5686	-92.6212	38.0897	-92.8213	38.5307	41.8791	28.8653	-88.5823	-94.6156	45.3142	28.2304	-87.2844	-97.3501	46.7468	27.7547	-82.2995	-104.917	47.4544	27.5289	-81.6605	-105.54	1.01241	0.264151	1.12275	0.248309	1.08208	0.216932	1.06026	0.201593	0.684738	0.222848	0.738598	0.250262	0.659144
MALL-Both-Both	MALL	Both	Both	PHWB	Nov	1993	-106.236	52.3562	1.5	1.5	0.25	879	-91.7466	34.8895	-92.1321	35.421	-93.332	37.2416	-93.7912	37.576	41.3935	29.3875	-88.3111	-95.3556	42.5973	28.6017	-87.7099	-96.7999	46.307	27.8807	-86.3012	-104.758	46.7409	27.5878	-85.0451	-105.567	0.987406	0.257627	0.969874	0.214498	1.05324	0.211151	1.03858	0.197472	0.635025	0.221671	0.717188	0.260237	0.680122
MALL-Both-Both	MALL	Both	Both	PHWB	Nov	1994	-105.962	52.1584	1.5	1.5	0.25	799	-91.872	34.965	-92.5797	36.757	-93.5803	38.6501	-93.8815	38.9677	42.1482	28.9163	-88.1045	-96.8247	48.6555	28.3231	-87.3609	-100.423	49.4977	27.7724	-83.4633	-108.054	49.7511	27.586	-82.5778	-109.012	1.26883	0.331053	1.29897	0.287281	1.31015	0.262656	1.20841	0.229763	0.570937	0.195232	0.679766	0.243325	0.702574
MALL-Both-Both	MALL	Both	Both	PHWB	Nov	1995	-105.221	52.0403	1.5	1.5	0.25	1247	-91.3863	35.0162	-91.9546	36.0497	-92.6009	37.5659	-92.7973	37.7909	41.7084	29.2899	-88.0603	-94.9795	44.0386	28.1964	-86.4768	-98.12	45.9391	27.6473	-82.4578	-104.435	46.3213	27.5272	-82.1382	-104.983	0.971506	0.253478	1.21938	0.26968	1.16002	0.232558	1.0259	0.19506	0.677835	0.238777	0.743588	0.266986	0.727692
MALL-Both-Both	MALL	Both	Both	PHWB	Nov	1996	-105.049	51.9152	1.5	1.5	0.25	1359	-90.9505	35.0565	-91.6298	36.1127	-92.2843	37.6641	-92.5733	38.0384	42.2434	28.6136	-86.6333	-95.8016	45.3797	28.1136	-86.1264	-98.2014	46.7992	27.6327	-82.5983	-101.099	47.5238	27.2338	-81.5476	-109.1	1.55286	0.405161	1.40619	0.310995	1.24301	0.249195	1.26023	0.239615	0.485077	0.168658	0.621116	0.239506	0.758403
MALL-Both-Both	MALL	Both	Both	PHWB	Nov	1997	-105.405	51.9989	1.5	1.5	0.25	1532	-91.4832	33.8002	-92.0679	35.182	-92.9931	37.2832	-93.0475	37.6804	40.3053	28.7043	-87.4761	-95.681	42.5031	28.0237	-86.3156	-97.346	46.606	27.4865	-82.776	-104.61	47.0117	27.3199	-82.1421	-105.167	1.06647	0.278257	1.23565	0.273278	1.2779	0.256191	1.18728	0.225744	0.581292	0.237326	0.680653	0.265414	0.668203
MALL-Both-Both	MALL	Both	Both	PHWB	Nov	1998	-105.644	51.9826	1.5	1.5	0.25	1587	-91.3675	35.5936	-92.2214	36.3777	-93.1566	37.7418	-93.5501	38.3006	42.2261	29.2538	-88.2654	-94.7631	43.1566	28.4708	-87.0782	-97.6234	46.1213	27.7724	-84.475	-104.773	48.0188	27.4282	-82.0724	-105.951	1.05455	0.275145	1.15609	0.255682	1.12992	0.226523	1.15958	0.220477	0.662957	0.216779	0.728134	0.246502	0.702424
MALL-Both-Both	MALL	Both	Both	PHWB	Nov	1999	-105.927	52.1955	1.5	1.5	0.25	1083	-91.1707	35.2706	-92.2155	36.9532	-93.8496	38.2604	-93.8518	38.5183	42.3982	28.808	-87.546	-95.2439	46.8555	28.1814	-87.087	-104.357	47.7545	27.7112	-85.9605	-105.795	48.4293	27.4237	-81.9423	-106.263	1.36623	0.356467	1.37397	0.303868	1.25994	0.25259	1.21619	0.231242	0.575683	0.195916	0.680436	0.249117	0.766368
MALL-Both-Both	MALL	Both	Both	PHWB	Nov	2000	-106.037	52.3172	1.5	1.5	0.25	2482	-91.345	35.7232	-92.3162	36.4701	-93.6663	37.8649	-93.8149	38.4245	42.0165	29.2601	-88.4625	-94.5156	43.4837	28.3236	-87.4725	-98.5522	46.8288	27.7173	-86.251	-104.793	48.1089	27.3935	-82.0415	-108.838	0.971692	0.253527	1.19286	0.263814	1.1531	0.23117	1.1722	0.222878	0.712345	0.226945	0.758333	0.246368	0.691816
MALL-Both-Both	MALL	Both	Both	PHWB	Nov	2001	-106.095	52.081	1.5	1.5	0.25	1500	-92.1046	36.5057	-93.2408	37.7107	-94.3716	38.4262	-94.3184	38.5663	46.6477	28.9345	-88.3418	-98.7325	47.2366	28.4102	-87.9156	-104.828	47.9612	27.7917	-85.8976	-106.042	48.3664	27.4699	-82.815	-109.061	1.20676	0.314858	1.28696	0.284624	1.267	0.254004	1.252	0.23805	0.619362	0.169297	0.689057	0.207111	0.663175
MALL-Both-Both	MALL	Both	Both	PHWB	Nov	2002	-106.647	52.1728	1.5	1.5	0.25	1709	-92.0213	35.4693	-93.4742	36.357	-94.5138	37.536	-94.7838	37.9725	41.9076	28.6	-86.5975	-104.661	42.4002	28.3592	-86.411	-105.177	46.4627	27.6118	-85.7295	-109.428	47.0604	27.312	-83.751	-110.113	1.68457	0.439527	1.41025	0.311893	1.34465	0.269572	1.29998	0.247172	0.46651	0.143446	0.592898	0.214567	0.714221
MALL-Both-Both	MALL	Both	Both	PHWB	Nov	2003	-106.957	52.2199	1.5	1.5	0.25	1692	-92.2329	36.4484	-93.7989	37.0898	-94.6424	38.185	-94.8293	38.6196	42.2579	30.0822	-86.7423	-104.548	42.7997	29.2953	-86.4379	-105.211	46.7123	28.3466	-85.8017	-109.778	47.4265	27.8781	-83.1416	-110.535	1.54212	0.402358	1.45327	0.321406	1.33718	0.268075	1.34467	0.255671	0.471883	0.139003	0.609738	0.21698	0.686795
MALL-Both-Both	MALL	Both	Both	PHWB	Nov	2004	-107.343	52.449	1.5	1.5	0.25	1056	-92.6075	36.4567	-93.6818	37.1628	-94.4867	38.4711	-94.7652	38.7081	42.3108	30.123	-86.8029	-104.99	46.3331	29.4349	-86.4601	-105.622	48.216	28.388	-85.5587	-108.955	48.8495	28.0795	-85.1198	-109.723	1.45593	0.379872	1.32983	0.294105	1.3656	0.273773	1.24742	0.237179	0.459319	0.138212	0.562126	0.199324	0.613498
MALL-Both-Both	MALL	Both	Both	PHWB	Nov	2005	-107.674	52.498	1.5	1.5	0.25	867	-91.8315	36.2225	-93.4677	36.9296	-94.5826	38.1015	-94.8141	38.4744	42.169	29.1268	-87.0314	-104.781	42.9476	28.6457	-86.6202	-105.484	46.6375	27.9781	-83.529	-109.182	47.8722	27.5972	-82.3516	-109.883	1.50411	0.392442	1.39771	0.309118	1.31139	0.262903	1.31576	0.250173	0.515106	0.157201	0.626326	0.210757	0.710593
MALL-Both-Both	MALL	Both	Both	PHWB	Nov	2006	-107.841	52.7118	1.5	1.5	0.25	818	-91.5602	36.0391	-93.2799	36.702	-94.3346	37.7647	-94.2914	38.2615	42.0919	29.4515	-87.2485	-104.549	42.8763	28.7931	-86.8725	-105.445	47.2902	27.9727	-82.9535	-108.833	47.9738	27.6854	-82.0727	-109.513	1.44977	0.378264	1.42504	0.315162	1.43178	0.28704	1.40271	0.266706	0.527201	0.164597	0.639576	0.226528	0.714542
MALL-Both-Both	MALL	Both	Both	PHWB	Nov	2007	-107.332	52.7209	1.5	1.5	0.25	750	-91.7346	36.3316	-93.0595	37.2605	-94.1723	38.5299	-94.4348	38.8169	42.3393	29.6181	-87.0328	-104.168	46.6583	28.8224	-86.3928	-105.2	48.1287	28.1724	-85.6124	-105.931	48.7425	27.8782	-82.2423	-109.417	1.50766	0.393367	1.39219	0.307898	1.3418	0.269002	1.27127	0.241714	0.49983	0.151037	0.614675	0.20186	0.695079
MALL-Both-Both	MALL	Both	Both	PHWB	Nov	2008	-107.243	52.6382	1.5	1.5	0.25	916	-91.8652	36.4181	-93.1058	37.1442	-94.0722	38.2352	-94.0065	38.5391	41.9309	29.5914	-86.4391	-104.211	46.2481	29.1032	-86.1107	-104.88	47.5697	28.239	-84.8233	-105.893	48.1943	27.9128	-82.7753	-109.115	1.67106	0.436	1.33487	0.295221	1.29352	0.259322	1.23021	0.233907	0.455267	0.134507	0.58283	0.202687	0.707226
MALL-Both-Both	MALL	Both	Both	PHWB	Nov	2009	-107.32	52.7366	1.5	1.5	0.25	563	-92.3209	37.1799	-93.5788	37.6628	-94.4934	38.5382	-94.5994	38.9477	46.6637	30.5461	-86.6249	-104.669	47.1857	29.5587	-86.3288	-105.319	47.9654	28.6088	-85.8633	-108.274	48.4955	28.2375	-82.7432	-109.14	1.4977	0.390768	1.34816	0.298159	1.259	0.252401	1.23316	0.234469	0.457319	0.116244	0.553209	0.188243	0.630388
MALL-Both-Both	MALL	Both	Both	PHWB	Nov	2010	-107.637	53.0446	1.5	1.5	0.25	582	-91.8632	35.8276	-92.8927	36.5127	-93.88	37.9673	-93.9432	38.3596	41.5829	29.4255	-86.3274	-98.4254	46.5919	28.7579	-85.2685	-104.993	47.9788	28.0689	-82.8038	-108.831	48.5678	27.8202	-82.1516	-109.59	1.76176	0.459667	1.52539	0.337356	1.47953	0.296613	1.3918	0.264631	0.430789	0.129994	0.556574	0.195931	0.692128
MALL-Both-Both	MALL	Both	Both	PHWB	Nov	2011	-108.29	53.0834	1.5	1.5	0.25	425	-91.8542	36.3881	-93.1038	37.3302	-93.7272	38.5592	-93.9125	38.8583	45.6487	29.2663	-86.6998	-98.5751	46.7027	28.7774	-86.1776	-103.669	48.0919	28.1426	-84.2279	-104.878	48.8264	27.7418	-82.513	-109.286	1.65519	0.431861	1.39417	0.308335	1.2626	0.253124	1.22502	0.232921	0.472745	0.138215	0.589492	0.195897	0.694554
MALL-Both-Both	MALL	Both	Both	PHWB	Nov	2012	-108.443	53.0636	1.5	1.5	0.25	385	-92.2644	36.3911	-93.584	37.362	-94.6343	38.5032	-95.1112	39.063	42.1633	29.8988	-86.8274	-104.067	47.5118	29.4818	-86.3429	-104.838	48.5665	28.796	-85.1378	-109.215	49.1412	28.2878	-83.5339	-110.039	1.66651	0.434814	1.38559	0.306439	1.18813	0.238194	1.23898	0.235575	0.452774	0.132766	0.585949	0.198875	0.673415
MALL-Both-Both	MALL	Both	Both	PHWB	Nov	2013	-107.932	53.2397	1.5	1.5	0.25	361	-91.6065	36.0796	-91.7669	36.8611	-92.3539	38.1248	-92.8756	38.5656	42.023	30.2279	-85.5089	-97.7609	46.2806	29.3649	-82.2097	-104.461	48.5326	28.687	-81.3123	-105.177	49.0805	28.3091	-80.8434	-109.03	1.64346	0.4288	1.54475	0.341638	1.31989	0.264609	1.27564	0.242546	0.441417	0.131232	0.573244	0.193219	0.673043
MALL-Both-Both	MALL	Both	Both	PHWB	Nov	2014	-107.613	53.1675	1.5	1.5	0.25	383	-92.0779	35.7078	-92.6347	36.3601	-93.1394	37.9784	-93.3524	38.5458	41.1478	29.7389	-87.3165	-97.6837	46.6491	28.7864	-86.6511	-104.424	47.875	28.2429	-82.2287	-105.627	48.4824	27.9395	-81.6022	-109.132	1.44928	0.378136	1.30884	0.289465	1.21228	0.243035	1.26426	0.240382	0.477408	0.146943	0.59739	0.211198	0.691728
MALL-Both-Both	MALL	Both	Both	PHWB	Nov	2015	-108.53	53.562	1.5	1.5	0.25	292	-92.1881	36.5527	-93.2734	37.242	-93.5789	38.2047	-93.5399	38.7548	42.1945	30.2999	-86.8138	-104.035	43.1101	29.8192	-81.9823	-104.952	47.9159	28.9093	-81.1698	-105.914	48.8257	28.4319	-80.7938	-106.373	1.63931	0.427718	1.39105	0.307646	1.26526	0.253657	1.28382	0.244101	0.445509	0.133856	0.584362	0.214932	0.695702
MALL-Both-Both	MALL	Both	Both	PHWB	Nov	2016	-107.047	53.7835	1.5	1.5	0.25	278	-91.1679	35.2445	-92.04	36.3505	-92.7308	37.8023	-92.9665	38.2694	41.4787	29.0234	-86.098	-96.6507	47.8614	28.4107	-85.606	-103.721	48.4889	28.1003	-82.0892	-104.66	48.8614	27.8787	-81.6705	-105.052	1.48897	0.388492	1.31483	0.290788	1.05162	0.210826	1.01346	0.192695	0.480269	0.157871	0.599851	0.233657	0.723364
MALL-Both-Both	MALL	Both	Both	PHWB	Nov	2017	-108.188	53.877	1.5	1.5	0.25	296	-91.3253	36.1711	-92.2482	36.6531	-93.5334	37.9834	-94.0836	38.4893	41.6518	30.5312	-86.7743	-95.7114	46.2652	29.6517	-86.3703	-98.7094	48.1865	28.9958	-86.0248	-105.091	48.7161	28.7083	-85.8103	-105.508	1.41189	0.36838	1.27283	0.2815	1.06786	0.214082	1.0307	0.195974	0.499867	0.154018	0.623124	0.228082	0.729078
MALL-Both-Both	MALL	Both	Both	PHWB	Nov	2018	-106.777	53.617	1.5	1.5	0.25	373	-91.0704	36.4926	-91.6993	36.5974	-92.6476	37.8526	-92.7223	38.1814	41.8476	30.8254	-84.1354	-97.4214	44.0855	29.5815	-83.203	-99.0695	46.4894	28.6453	-82.3953	-104.736	47.0689	28.3747	-81.8818	-105.311	1.38878	0.362351	1.36901	0.302772	1.26931	0.254469	1.1775	0.223886	0.492471	0.146494	0.584801	0.209224	0.662237
MALL-Both-Both	MALL	Both	Both	PHWB	Nov	2019	-107.026	53.6011	1.5	1.5	0.25	401	-91.2518	36.1027	-91.9416	36.7278	-93.0501	37.9889	-92.896	38.5068	40.9496	31.0078	-86.6352	-96.4152	46.7636	29.9597	-85.8864	-98.7007	48.2663	28.9039	-83.4548	-104.57	48.7838	28.4961	-80.8617	-105.146	1.41863	0.37014	1.36075	0.300944	1.23363	0.247316	1.23071	0.234002	0.460009	0.142483	0.604438	0.232924	0.71156
MALL-Both-Both	MALL	Both	Both	PHWB	Dec	1960	-106.148	51.7915	1.5	1.5	0.25	209	-91.1701	35.0002	-91.2577	34.9714	-92.6369	35.6147	-93.8196	35.8156	39.9539	32.8897	-89.6148	-92.7871	41.5056	28.7643	-88.8775	-93.8068	43.125	27.387	-86.6293	-105.834	45.49	27.1985	-86.2464	-109.909	0.52508	0.214857	0.840838	0.291461	0.992288	0.279049	0.997389	0.306885	0.846691	0.224353	0.86656	0.220138	0.302107
MALL-Both-Both	MALL	Both	Both	PHWB	Dec	1961	-105.18	51.4483	1.5	1.5	0.25	79	-90.3786	35.9104	-91.718	37.0352	-94.3751	38.425	-94.6065	38.4801	41.546	33.6896	-88.0693	-96.8838	42.3422	33.1532	-87.5242	-105.1	43.4534	32.0596	-86.1681	-106.781	43.9131	31.5715	-85.2105	-107.315	0.624876	0.255693	0.544684	0.188805	0.716951	0.201619	0.809732	0.249145	0.638453	0.235971	0.652923	0.240132	0.257509
MALL-Both-Both	MALL	Both	Both	PHWB	Dec	1962	-106.032	51.8879	1.5	1.5	0.25	81	-92.7094	30.4758	-92.5021	31.337	-93.6726	32.77	-94.0327	32.9572	34.3163	28.2765	-90.5023	-94.9865	35.6285	28.0363	-89.938	-95.3381	41.3077	27.4006	-88.3858	-106.474	41.5203	27.2592	-88.0669	-106.687	0.958365	0.392152	0.661041	0.229137	0.570325	0.160385	0.504932	0.155362	0.297414	0.24477	0.305792	0.261813	0.157747
MALL-Both-Both	MALL	Both	Both	PHWB	Dec	1963	-106.534	52.2927	1.5	1.5	0.25	121	-91.7405	33.9934	-93.7816	35.5722	-94.8744	36.394	-94.7539	36.5833	41.2778	29.2957	-89.7534	-94.0899	42.0431	28.6095	-89.1724	-105.165	43.0669	27.9473	-88.5523	-106.209	43.8504	27.5548	-82.7977	-106.705	0.968591	0.396337	1.01025	0.350186	0.933644	0.262557	0.992131	0.305267	0.575691	0.206024	0.585612	0.20301	0.266278
MALL-Both-Both	MALL	Both	Both	PHWB	Dec	1964	-106.934	52.8463	1.5	1.5	0.25	244	-91.3842	33.5169	-91.6481	34.4965	-93.6428	36.0781	-93.9011	36.4378	37.4157	29.0143	-88.6796	-93.8934	42.4737	28.1031	-86.7571	-104.428	43.1353	27.7419	-82.1675	-105.142	43.5556	27.4501	-81.4774	-105.597	1.02412	0.419057	1.32587	0.459587	1.06282	0.298883	1.0984	0.337965	0.671446	0.178973	0.704465	0.172827	0.345918
MALL-Both-Both	MALL	Both	Both	PHWB	Dec	1965	-107.201	52.8392	1.5	1.5	0.25	155	-91.9966	33.8464	-92.6518	34.1872	-92.6805	35.9162	-93.0469	36.2895	39.569	29.4953	-89.6839	-100.437	40.3824	28.7345	-88.6453	-101.312	42.437	27.8516	-83.0979	-104.799	42.8376	27.5568	-82.4439	-105.612	0.605809	0.24789	0.775287	0.268739	0.887235	0.249506	0.890476	0.273989	0.739253	0.166299	0.755118	0.164842	0.249387
MALL-Both-Both	MALL	Both	Both	PHWB	Dec	1966	-107.368	53.4205	1.5	1.5	0.25	303	-91.445	33.5748	-91.4429	33.9721	-92.3859	35.2573	-93.0187	35.6209	36.7886	29.3797	-89.3744	-93.6596	40.5911	28.8391	-88.9134	-94.5116	42.3307	27.7761	-87.5727	-100.702	43.2523	27.5729	-87.2724	-101.712	0.771961	0.315878	0.717906	0.248849	0.85838	0.241391	0.841488	0.258916	0.754714	0.183523	0.783404	0.179395	0.339786
MALL-Both-Both	MALL	Both	Both	PHWB	Dec	1967	-107.46	53.6059	1.5	1.5	0.25	295	-90.881	35.6059	-91.7961	35.6556	-93.7316	36.3845	-94.7413	36.7386	40.1609	31.7478	-88.364	-94.9939	42.1957	29.1807	-87.8289	-104.186	43.4318	28.1625	-86.9226	-105.504	44.7105	27.6385	-86.3784	-106.106	1.29499	0.529894	1.11974	0.388137	1.07714	0.302912	1.24419	0.382821	0.571444	0.224401	0.646638	0.214788	0.386124
MALL-Both-Both	MALL	Both	Both	PHWB	Dec	1968	-106.562	52.9659	1.5	1.5	0.25	203	-93.7852	36.6018	-93.3398	36.3499	-93.6603	36.2021	-94.0663	36.3046	40.9214	29.7282	-87.9158	-100.218	41.5849	28.9511	-87.3015	-101.265	42.5374	28.0079	-86.3686	-102.592	43.044	27.6701	-86.0076	-104.451	2.09923	0.858984	1.5158	0.525425	1.16986	0.328984	1.07006	0.329245	0.357835	0.185121	0.363687	0.183293	0.333853
MALL-Both-Both	MALL	Both	Both	PHWB	Dec	1969	-106.107	52.7741	1.5	1.5	0.25	263	-93.7801	35.4541	-93.7625	34.8525	-93.9827	34.7318	-94.129	34.6803	38.9453	29.878	-89.3786	-99.2047	39.5163	29.1805	-89.0149	-99.8082	40.3651	28.4251	-88.3033	-100.817	40.8223	28.0282	-87.7941	-107.545	1.23571	0.505639	0.891781	0.309119	0.636994	0.179134	0.638112	0.196339	0.496337	0.192738	0.535906	0.188447	0.345078
MALL-Both-Both	MALL	Both	Both	PHWB	Dec	1970	-106.297	52.8312	1.5	1.5	0.25	439	-91.3414	33.5395	-91.6902	34.0142	-93.5032	35.8693	-94.1264	36.2787	36.7853	29.3831	-89.2536	-93.1036	41.9483	28.1468	-88.0157	-99.8373	43.8701	27.6446	-87.2727	-104.628	44.6211	27.3664	-86.8114	-105.535	1.02574	0.419723	1.36757	0.474044	1.12823	0.317278	1.06678	0.328234	0.717091	0.197964	0.760263	0.191288	0.422731
MALL-Both-Both	MALL	Both	Both	PHWB	Dec	1971	-106.055	52.4875	1.5	1.5	0.25	386	-91.2283	34.4317	-92.28	35.4448	-93.7796	36.5579	-94.0246	37.0165	39.0499	29.4455	-88.2579	-95.6883	41.1371	28.8078	-87.7933	-98.7633	44.3293	27.886	-82.5856	-104.951	46.9342	27.4986	-81.5833	-108.931	1.83938	0.752655	1.50997	0.523403	1.29591	0.364433	1.266	0.389532	0.508495	0.198118	0.610438	0.193551	0.460318
MALL-Both-Both	MALL	Both	Both	PHWB	Dec	1972	-105.931	51.9689	1.5	1.5	0.25	389	-91.972	35.7991	-92.8338	36.444	-93.9606	37.0439	-94.6683	37.2147	42.4579	29.1077	-88.6986	-97.1796	43.3799	28.5805	-88.1163	-104.277	44.2484	28.049	-87.2817	-105.413	46.0121	27.5073	-86.1513	-109.223	2.62895	1.07574	2.16645	0.75096	1.32469	0.372525	1.34287	0.413186	0.390059	0.197233	0.460029	0.185577	0.418176
MALL-Both-Both	MALL	Both	Both	PHWB	Dec	1973	-106.438	52.333	1.5	1.5	0.25	269	-92.0722	35.3592	-93.0647	36.139	-94.2544	36.8167	-94.911	37.0953	42.1823	29.0551	-88.5269	-99.2191	42.787	28.5853	-87.9897	-104.129	46.3013	27.886	-87.1532	-108.381	47.0594	27.5561	-86.7567	-109.365	2.81439	1.15162	2.03563	0.705614	1.36384	0.383536	1.27118	0.391128	0.369725	0.195661	0.491167	0.182238	0.475992
MALL-Both-Both	MALL	Both	Both	PHWB	Dec	1974	-105.537	52.1582	1.5	1.5	0.25	276	-91.1865	34.4368	-92.028	34.8358	-93.2864	36.1983	-94.5035	36.7109	36.9991	31.679	-88.9469	-93.298	43.8184	29.4526	-87.8796	-98.846	44.9762	28.123	-86.7479	-104.213	45.4336	27.6132	-86.1922	-105.587	0.952566	0.38978	1.03888	0.360109	1.10259	0.310067	1.20928	0.372082	0.727856	0.246225	0.775159	0.230348	0.436616
MALL-Both-Both	MALL	Both	Both	PHWB	Dec	1975	-104.644	52.3878	1.5	1.5	0.25	450	-91.0488	33.9756	-91.3459	34.1736	-92.9471	35.6036	-93.7456	36.18	37.0551	30.932	-88.9246	-93.1161	39.6023	29.2406	-87.8156	-95.149	43.8572	28.0578	-86.7293	-103.973	47.9813	27.7636	-86.3396	-108.304	1.03661	0.424168	1.08112	0.374749	1.12452	0.316235	1.06881	0.328859	0.704001	0.228795	0.740473	0.223072	0.424591
MALL-Both-Both	MALL	Both	Both	PHWB	Dec	1976	-103.98	52.2173	1.5	1.5	0.25	515	-91.4592	33.1243	-91.5149	32.9137	-92.4875	35.425	-93.5504	35.9018	35.8403	30.1295	-89.6085	-93.0913	37.1037	28.7452	-88.6105	-94.2183	43.3667	27.5038	-86.5841	-99.9708	46.9823	27.0656	-84.9193	-109.181	0.854941	0.349833	0.811572	0.281316	1.14677	0.322492	1.28265	0.394656	0.7174	0.212426	0.739252	0.213461	0.392132
MALL-Both-Both	MALL	Both	Both	PHWB	Dec	1977	-105.017	52.4804	1.5	1.5	0.25	698	-90.9136	34.3441	-91.2301	34.0534	-92.708	35.5736	-93.4139	36.0093	36.9506	31.2667	-88.8483	-92.794	39.2538	29.0277	-87.8161	-95.3861	42.1769	27.7421	-85.9678	-100.499	44.5576	27.4522	-85.347	-104.809	0.896147	0.366694	0.929429	0.322169	1.19838	0.337006	1.14864	0.353424	0.750731	0.238497	0.783913	0.228315	0.405276
MALL-Both-Both	MALL	Both	Both	PHWB	Dec	1978	-104.606	52.4872	1.5	1.5	0.25	671	-91.9651	35.2852	-92.2866	35.1619	-93.1173	36.1166	-93.6983	36.3883	41.9977	30.3696	-89.0188	-96.9146	42.7493	28.6611	-88.3737	-97.8546	43.5808	27.6638	-87.2174	-104.818	43.9226	27.2924	-86.5151	-105.639	1.3127	0.537143	1.25845	0.43622	1.19865	0.33708	1.16118	0.357281	0.585434	0.224388	0.670064	0.211174	0.452249
MALL-Both-Both	MALL	Both	Both	PHWB	Dec	1979	-104.485	52.0638	1.5	1.5	0.25	649	-91.0839	33.7238	-91.2624	33.3219	-92.8842	36.5186	-93.7316	36.9713	36.3346	30.4428	-89.1577	-92.8898	41.8711	28.4802	-88.2495	-94.0334	47.8263	27.2934	-86.63	-104.635	48.2625	26.9735	-85.8941	-105.724	0.890563	0.364409	0.976146	0.338363	1.42077	0.399544	1.40013	0.430802	0.740524	0.22534	0.772336	0.221491	0.395288
MALL-Both-Both	MALL	Both	Both	PHWB	Dec	1980	-104.861	52.2869	1.5	1.5	0.25	768	-91.3585	33.49	-92.3317	34.9579	-93.1187	36.5367	-93.3817	36.7001	36.1454	30.0189	-89.3641	-93.2059	44.2159	28.3432	-88.3956	-97.839	45.4904	27.3889	-87.2623	-100.724	46.228	26.9479	-81.7832	-103.223	0.920966	0.376849	1.29689	0.449544	1.4232	0.400228	1.42732	0.439168	0.728717	0.216655	0.769033	0.212814	0.393794
MALL-Both-Both	MALL	Both	Both	PHWB	Dec	1981	-105.157	52.1591	1.5	1.5	0.25	759	-92.13	34.3157	-92.7062	35.5167	-93.0387	36.3229	-93.7747	36.5142	42.1065	29.6276	-89.3929	-97.7799	43.2263	28.4684	-88.4365	-99.2995	44.1687	27.5733	-87.0377	-104.587	44.5328	27.2363	-86.4504	-105.875	1.28415	0.52546	1.40295	0.486307	1.24919	0.351294	1.19699	0.368301	0.57636	0.181937	0.623405	0.183385	0.399415
MALL-Both-Both	MALL	Both	Both	PHWB	Dec	1982	-104.734	52.0271	1.5	1.5	0.25	649	-91.0428	34.0094	-90.9166	35.0612	-92.9021	36.4299	-93.5143	36.5973	37.3924	29.4521	-88.967	-93.1194	42.6896	28.3194	-87.2038	-95.7032	43.453	27.5944	-86.2024	-104.94	46.1024	27.3389	-85.8451	-108.205	1.16608	0.477146	1.45697	0.50503	1.33344	0.374987	1.21053	0.372464	0.660874	0.218906	0.721588	0.211265	0.412045
MALL-Both-Both	MALL	Both	Both	PHWB	Dec	1983	-104.811	52.0625	1.5	1.5	0.25	894	-91.2491	33.2369	-91.1572	34.1986	-92.941	35.83	-93.8359	36.3869	36.8746	29.3689	-89.1331	-93.1934	41.4477	28.1293	-87.4755	-94.754	42.5377	27.4506	-86.4027	-103.599	48.5258	27.0382	-85.7005	-105.581	1.20218	0.491918	1.44197	0.499832	1.24948	0.351377	1.27471	0.392213	0.668274	0.187912	0.702619	0.184265	0.441544
MALL-Both-Both	MALL	Both	Both	PHWB	Dec	1984	-105.128	52.232	1.5	1.5	0.25	813	-91.2441	34.0348	-92.3107	34.8176	-93.8742	36.2897	-94.5684	36.8206	37.4726	29.5426	-88.9857	-93.2522	42.4265	28.5335	-88.2991	-99.2975	43.7947	27.4973	-87.0578	-104.54	48.4347	27.0618	-82.1358	-108.699	1.23504	0.505365	1.21192	0.420089	1.29423	0.363959	1.3372	0.41144	0.650509	0.212529	0.710814	0.204892	0.435937
MALL-Both-Both	MALL	Both	Both	PHWB	Dec	1985	-105.035	52.0625	1.5	1.5	0.25	769	-91.1562	34.627	-91.1402	34.257	-92.7488	35.1601	-93.6513	35.6777	37.0795	32.1056	-89.1525	-93.1483	40.2869	28.6579	-87.9554	-94.3203	42.4712	27.4355	-86.6548	-104.855	46.4346	27.1515	-82.3283	-109.344	0.828349	0.338951	1.03295	0.358051	1.10279	0.310123	1.03836	0.31949	0.761637	0.244395	0.800628	0.230707	0.423584
MALL-Both-Both	MALL	Both	Both	PHWB	Dec	1986	-105.037	52.063	1.5	1.5	0.25	598	-91.5808	32.8122	-91.3568	33.7564	-92.8752	35.0618	-93.6336	35.7218	35.8389	29.4717	-89.788	-93.1441	41.4174	27.9844	-88.4823	-94.6168	46.4216	27.1217	-86.9309	-109.472	46.7751	26.9886	-86.5547	-109.832	0.926146	0.378969	1.29741	0.449724	1.17811	0.331304	1.0559	0.324889	0.68978	0.19809	0.718956	0.196637	0.385418
MALL-Both-Both	MALL	Both	Both	PHWB	Dec	1987	-105.899	52.2755	1.5	1.5	0.25	673	-91.5364	32.9609	-92.2336	33.6339	-93.9053	35.3948	-94.6415	35.9683	36.5303	29.0654	-89.5227	-93.2299	39.1499	28.043	-88.2591	-96.6967	46.1084	27.3507	-86.8792	-108.467	46.8572	27.0992	-86.2578	-109.281	1.15179	0.471299	1.38029	0.478452	1.19181	0.335157	1.13636	0.349643	0.660418	0.17801	0.699917	0.172116	0.42594
MALL-Both-Both	MALL	Both	Both	PHWB	Dec	1988	-106.254	52.2776	1.5	1.5	0.25	682	-91.6032	33.2499	-92.0099	33.4874	-93.735	35.4527	-94.6789	36.293	36.6383	29.4118	-89.4544	-93.4026	38.6014	28.3993	-88.4342	-96.4779	46.4109	27.5768	-87.0708	-108.944	47.1431	27.2914	-86.4123	-109.671	1.11658	0.456892	1.11916	0.387935	1.09568	0.308123	1.10344	0.339516	0.683069	0.187841	0.720897	0.181895	0.413086
MALL-Both-Both	MALL	Both	Both	PHWB	Dec	1989	-106.96	52.5354	1.5	1.5	0.25	835	-91.556	33.2223	-91.6415	33.7803	-93.2865	35.4726	-94.1367	36.1678	35.9735	29.7009	-89.7408	-93.0987	40.6437	28.2969	-88.6117	-94.904	43.0442	27.5771	-87.4627	-105.238	46.2901	27.1294	-86.4037	-109.153	0.803501	0.328784	1.16468	0.403716	1.04531	0.293958	1.15157	0.354325	0.759723	0.19734	0.784487	0.194679	0.359574
MALL-Both-Both	MALL	Both	Both	PHWB	Dec	1990	-106.89	52.4075	1.5	1.5	0.25	804	-91.4486	34.0335	-91.6902	33.5894	-93.9151	35.6974	-94.7845	36.3249	36.9326	30.2399	-89.0889	-93.7229	38.6076	28.45	-87.8936	-95.6741	43.3765	27.5185	-86.4517	-105.561	46.7341	27.1382	-85.4682	-109.706	1.10932	0.45392	1.17559	0.407495	1.22325	0.343998	1.25627	0.386538	0.678594	0.220723	0.73366	0.212211	0.454568
MALL-Both-Both	MALL	Both	Both	PHWB	Dec	1991	-106.733	52.4286	1.5	1.5	0.25	725	-91.1275	34.6693	-91.3009	33.863	-92.1466	36.4214	-92.8775	36.9151	36.7709	32.5144	-89.233	-92.9959	43.1615	29.0249	-85.4877	-94.2771	45.2577	27.5446	-82.6867	-103.809	45.6789	27.2222	-82.2609	-109.28	0.698101	0.285655	0.857166	0.297121	1.37139	0.385658	1.32637	0.408108	0.805366	0.241999	0.833971	0.231206	0.389076
MALL-Both-Both	MALL	Both	Both	PHWB	Dec	1992	-106.376	52.3288	1.5	1.5	0.25	810	-91.3659	33.5956	-91.9372	33.1633	-93.8727	34.8316	-94.7559	35.7356	36.303	30.5124	-89.2869	-93.3317	37.5178	28.5131	-88.0384	-96.8545	43.1442	27.5261	-86.4439	-105.397	46.9955	27.2475	-85.7741	-109.935	0.966906	0.395647	1.18564	0.410979	1.1477	0.322753	1.13115	0.348041	0.71826	0.218422	0.753546	0.215542	0.435442
MALL-Both-Both	MALL	Both	Both	PHWB	Dec	1993	-106.401	52.121	1.5	1.5	0.25	761	-91.186	34.5293	-91.393	33.7622	-93.1048	34.9212	-94.0526	35.6843	36.6503	32.315	-89.1429	-93.1854	37.8579	28.9214	-87.6897	-95.1529	45.661	27.6526	-86.411	-109.103	46.523	27.4244	-86.1107	-109.986	0.745582	0.305084	0.964828	0.33444	1.00258	0.281944	0.946739	0.2913	0.791302	0.241945	0.821883	0.230912	0.425813
MALL-Both-Both	MALL	Both	Both	PHWB	Dec	1994	-106.114	52.2522	1.5	1.5	0.25	975	-91.1941	34.3109	-91.5341	33.769	-93.0227	35.5709	-93.7913	36.4361	36.684	31.8758	-89.1709	-93.1929	38.4362	28.7963	-87.7728	-95.5591	42.2256	27.8695	-86.9135	-104.702	46.1561	27.4106	-85.1828	-109.535	0.839131	0.343363	1.1606	0.402299	1.0862	0.30546	1.19688	0.368266	0.765306	0.242375	0.802562	0.230226	0.444855
MALL-Both-Both	MALL	Both	Both	PHWB	Dec	1995	-105.832	52.1656	1.5	1.5	0.25	1543	-91.1391	34.3141	-91.3954	33.6287	-92.5017	35.9863	-92.7066	36.7712	36.9279	31.3411	-88.9352	-93.2128	38.2465	28.7572	-87.6744	-95.056	43.6791	27.7171	-82.384	-100.753	44.5368	27.3589	-81.5557	-105.585	0.964373	0.394611	1.05708	0.366416	1.24476	0.350048	1.29553	0.39862	0.727185	0.242787	0.770138	0.229443	0.43495
MALL-Both-Both	MALL	Both	Both	PHWB	Dec	1996	-105.469	52.0789	1.5	1.5	0.25	1857	-91.075	34.7231	-91.5167	34.2202	-92.5778	35.1692	-93.1269	36.0959	36.97	32.4177	-88.9629	-93.1509	38.6468	29.2446	-87.5388	-95.5739	41.7235	27.9577	-86.4009	-98.8147	46.0357	27.4492	-81.9549	-108.726	0.794519	0.325108	1.06722	0.36993	1.01946	0.286689	1.13097	0.347987	0.76624	0.24704	0.800251	0.234966	0.419602
MALL-Both-Both	MALL	Both	Both	PHWB	Dec	1997	-105.526	52.071	1.5	1.5	0.25	1848	-91.3869	34.1097	-91.6455	34.0437	-92.4339	35.8931	-92.3765	36.6582	36.8045	31.1171	-89.0396	-93.7427	41.3765	28.8225	-87.8828	-95.7118	43.294	27.8528	-82.8432	-99.9847	43.8497	27.516	-81.7824	-104.569	1.11001	0.454202	1.18624	0.411186	1.18161	0.332289	1.20824	0.371761	0.666585	0.234471	0.728764	0.222627	0.455048
MALL-Both-Both	MALL	Both	Both	PHWB	Dec	1998	-105.455	51.922	1.5	1.5	0.25	2261	-91.3565	34.0962	-91.4983	34.9553	-92.7059	36.2376	-93.1364	36.862	37.6655	30.108	-88.4075	-94.1298	42.0437	29.0126	-87.6733	-96.3043	43.6363	27.9839	-86.031	-102.773	44.1623	27.6162	-83.1111	-105.283	1.62075	0.663194	1.36605	0.473516	1.24099	0.348987	1.2459	0.383349	0.543878	0.206809	0.630424	0.201732	0.462325
MALL-Both-Both	MALL	Both	Both	PHWB	Dec	1999	-106.014	52.2326	1.5	1.5	0.25	2283	-91.1677	34.4202	-91.4474	35.1137	-92.9008	36.2472	-93.1257	37.1546	38.068	30.6586	-88.3502	-93.9695	41.4669	29.1617	-87.6458	-95.7196	43.3796	27.9801	-86.4404	-101.263	45.7801	27.533	-81.6354	-108.592	1.59264	0.651689	1.31953	0.457389	1.24905	0.351254	1.33717	0.411431	0.534865	0.212694	0.63618	0.20803	0.479226
MALL-Both-Both	MALL	Both	Both	PHWB	Dec	2000	-105.927	52.3274	1.5	1.5	0.25	3050	-91.432	33.2121	-91.7833	33.4541	-91.9179	35.5161	-92.5742	36.3596	36.4821	29.4421	-88.8334	-93.5286	38.3016	28.2869	-87.152	-96.5056	43.5239	27.5549	-82.762	-101.244	45.5914	27.2268	-82.0321	-108.65	1.35769	0.555554	1.37271	0.475825	1.21614	0.341999	1.27043	0.390898	0.61508	0.19393	0.664271	0.191588	0.472271
MALL-Both-Both	MALL	Both	Both	PHWB	Dec	2001	-106.865	52.3255	1.5	1.5	0.25	2226	-91.5092	35.6108	-92.638	36.0358	-93.63	37.1409	-93.7913	37.5607	41.0442	30.6829	-87.6577	-96.4049	41.7313	29.2502	-87.2499	-100.841	43.3523	28.1448	-81.8635	-104.888	46.3738	27.6873	-81.1233	-109.532	2.63289	1.07735	1.94577	0.674464	1.52634	0.429233	1.48118	0.455741	0.336376	0.151487	0.454504	0.166647	0.400925
MALL-Both-Both	MALL	Both	Both	PHWB	Dec	2002	-106.766	52.1761	1.5	1.5	0.25	1828	-92.3353	34.3539	-93.4019	35.1144	-94.6552	36.5683	-94.9971	37.2872	38.4462	29.5485	-87.8578	-98.0149	41.9528	28.8464	-87.3598	-101.371	46.4305	28.1784	-86.6355	-109.483	47.0762	27.7961	-83.9795	-110.124	2.68655	1.0993	1.92554	0.667453	1.33439	0.375255	1.33158	0.409712	0.350569	0.136078	0.472806	0.154601	0.431417
MALL-Both-Both	MALL	Both	Both	PHWB	Dec	2003	-106.716	52.2499	1.5	1.5	0.25	1556	-91.5782	35.4645	-92.8478	36.1244	-94.1887	36.9655	-94.8043	37.464	40.5054	30.6311	-87.9273	-96.5916	42.2289	29.683	-87.5169	-104.113	46.0761	28.6399	-86.7148	-108.99	47.1497	28.0261	-86.0198	-110.114	2.39732	0.980956	1.77518	0.615332	1.2648	0.355683	1.31476	0.404537	0.375503	0.160785	0.510734	0.175402	0.434524
MALL-Both-Both	MALL	Both	Both	PHWB	Dec	2004	-107.151	52.408	1.5	1.5	0.25	1619	-92.3379	35.2066	-93.6485	36.0641	-94.7069	36.8516	-94.8641	37.2948	41.5412	30.8952	-87.8428	-103.362	42.3404	30.0587	-87.4409	-104.454	46.1305	28.6408	-86.3532	-109.007	47.0042	28.1823	-84.5497	-109.869	2.5198	1.03107	1.75106	0.606972	1.36684	0.38438	1.31296	0.403983	0.34124	0.14033	0.501392	0.166248	0.439246
MALL-Both-Both	MALL	Both	Both	PHWB	Dec	2005	-107.492	52.5026	1.5	1.5	0.25	1295	-92.318	34.3923	-94.1478	35.5002	-94.8787	36.8205	-95.3092	37.7696	41.4243	29.3851	-88.0704	-100.683	42.613	28.8594	-87.6708	-104.658	46.3953	28.1544	-86.8667	-109.651	47.7403	27.4924	-83.8756	-110.781	2.56957	1.05144	1.8617	0.645323	1.3684	0.384818	1.58664	0.488191	0.369697	0.146018	0.537748	0.169154	0.481683
MALL-Both-Both	MALL	Both	Both	PHWB	Dec	2006	-107.635	52.5593	1.5	1.5	0.25	1267	-92.1655	35.192	-93.5613	35.9657	-94.0554	37.3756	-93.9288	37.8132	41.7605	30.6428	-87.6728	-104.046	42.3551	29.8302	-87.4489	-104.68	44.5074	28.6807	-81.9506	-105.709	46.1419	28.1273	-81.2627	-109.006	2.67232	1.09349	1.7288	0.599258	1.41992	0.399307	1.41348	0.434911	0.321716	0.135481	0.471013	0.163113	0.414403
MALL-Both-Both	MALL	Both	Both	PHWB	Dec	2007	-107.775	52.8236	1.5	1.5	0.25	1418	-91.7914	35.7481	-93.4528	36.5481	-94.2665	37.4702	-93.9589	37.8479	41.7683	31.8317	-87.7891	-103.911	42.5723	31.2802	-87.3595	-104.851	43.8277	29.3515	-83.0081	-105.832	44.8637	28.3553	-82.0606	-106.541	2.14988	0.879707	1.57834	0.547102	1.2572	0.353546	1.402	0.431377	0.368373	0.157995	0.500154	0.176471	0.400746
MALL-Both-Both	MALL	Both	Both	PHWB	Dec	2008	-107.256	52.6746	1.5	1.5	0.25	1324	-91.696	35.2695	-92.5858	35.6471	-93.1094	37.3644	-93.6477	38.2038	38.7911	31.6076	-87.9221	-96.9473	40.6976	30.0806	-87.2112	-98.587	46.4268	28.6842	-83.2404	-109.282	47.3802	28.1583	-82.4429	-110.211	1.90696	0.780307	1.66965	0.578753	1.372	0.385831	1.43613	0.441879	0.41598	0.17189	0.531699	0.183926	0.412564
MALL-Both-Both	MALL	Both	Both	PHWB	Dec	2009	-107.584	52.8648	1.5	1.5	0.25	1140	-92.0164	35.5036	-92.6573	36.5263	-94.106	38.0334	-94.5326	38.733	44.8015	31.3692	-87.8083	-97.2435	45.8218	29.9264	-87.1112	-98.9003	46.8123	28.8001	-86.2475	-108.453	47.3178	28.2732	-84.6289	-109.664	2.35226	0.96252	2.00018	0.693326	1.5088	0.4243	1.53988	0.473804	0.347819	0.146018	0.471734	0.164182	0.401975
MALL-Both-Both	MALL	Both	Both	PHWB	Dec	2010	-107.277	53.0578	1.5	1.5	0.25	917	-92.0714	34.8706	-92.7046	35.1364	-93.5703	36.3159	-94.0043	36.8844	38.2435	30.9616	-87.8598	-97.5766	40.5959	29.4931	-87.2266	-98.8915	42.9644	28.2458	-85.9526	-104.803	46.6569	27.8704	-85.1324	-109.449	2.12548	0.869721	1.61394	0.559444	1.32384	0.372287	1.28529	0.395468	0.393299	0.160494	0.521678	0.17626	0.435882
MALL-Both-Both	MALL	Both	Both	PHWB	Dec	2011	-107.769	52.7919	1.5	1.5	0.25	702	-93.0481	35.3634	-93.2732	35.6534	-94.1708	36.6375	-94.321	37.1555	38.2615	31.8002	-88.2034	-98.7351	40.3502	30.5068	-87.6651	-99.3676	43.2557	28.4549	-84.4788	-105.529	45.8107	28.0358	-83.5987	-109.071	2.25927	0.92447	1.61039	0.558213	1.31945	0.371052	1.26497	0.389216	0.350051	0.141897	0.472909	0.157677	0.403265
MALL-Both-Both	MALL	Both	Both	PHWB	Dec	2012	-107.696	52.8624	1.5	1.5	0.25	687	-91.606	35.2949	-92.6625	35.7042	-93.7697	36.6989	-93.8223	37.5363	39.9408	31.1844	-88.209	-97.0388	41.0548	29.8151	-87.5871	-98.7001	44.3901	28.671	-83.041	-105.134	46.4789	28.1469	-82.2859	-108.449	2.00066	0.818648	1.67706	0.581322	1.22985	0.345854	1.32496	0.407675	0.42212	0.179584	0.543564	0.187535	0.426162
MALL-Both-Both	MALL	Both	Both	PHWB	Dec	2013	-107.425	52.8117	1.5	1.5	0.25	562	-92.1349	35.2015	-92.8075	35.6417	-93.2313	36.9551	-93.5276	37.3204	38.41	31.7231	-88.032	-97.8972	40.3495	30.8821	-87.4386	-98.8348	46.0249	29.2621	-83.0805	-108.853	46.6366	28.8761	-82.6041	-109.414	1.94871	0.797389	1.57163	0.544775	1.29403	0.363903	1.1664	0.358887	0.406672	0.164531	0.530923	0.178959	0.416203
MALL-Both-Both	MALL	Both	Both	PHWB	Dec	2014	-107.976	53.3965	1.5	1.5	0.25	473	-91.4613	35.1502	-93.1363	35.7367	-93.9763	36.5605	-93.9188	37.27	38.3965	31.5784	-87.8505	-97.8079	41.8409	30.4991	-87.2935	-104.078	42.735	29.5933	-84.5073	-105.51	43.3569	28.9546	-82.8917	-106.197	1.71695	0.702558	1.45071	0.502862	0.984205	0.276775	1.07246	0.329983	0.464275	0.187793	0.585653	0.196834	0.435226
MALL-Both-Both	MALL	Both	Both	PHWB	Dec	2015	-108.371	53.6799	1.5	1.5	0.25	490	-92.2848	35.9809	-92.9872	36.5084	-94.2554	37.0687	-94.2032	37.6222	39.972	31.9972	-88.0684	-97.9512	40.7845	30.8977	-87.4135	-99.0161	45.3463	28.9242	-86.534	-105.596	46.3446	28.1287	-84.6292	-106.547	1.94476	0.795774	1.6591	0.575097	1.2168	0.342185	1.37009	0.42156	0.395145	0.158235	0.514061	0.173175	0.392572
MALL-Both-Both	MALL	Both	Both	PHWB	Dec	2016	-107.152	53.5167	1.5	1.5	0.25	616	-91.1899	35.1294	-92.3044	35.6024	-92.6015	37.2411	-93.0683	38.1321	38.1275	31.9731	-87.9483	-96.5341	40.3747	30.9514	-87.2343	-98.0086	47.5062	28.7283	-82.3496	-104.037	48.0274	28.3598	-81.7031	-104.753	1.43672	0.587892	1.28518	0.445484	1.22873	0.345541	1.2576	0.386949	0.518899	0.204885	0.624342	0.206799	0.427852
MALL-Both-Both	MALL	Both	Both	PHWB	Dec	2017	-107.298	53.3365	1.5	1.5	0.25	512	-90.9706	35.4931	-91.8718	36.4057	-93.2792	37.2859	-93.3667	37.5161	40.4748	31.7745	-87.5499	-96.3771	42.2041	30.9538	-87.1357	-97.8453	43.8167	28.7029	-84.0958	-105.362	44.1562	28.4079	-83.0757	-105.925	1.82113	0.745186	1.40591	0.487332	1.22944	0.34574	1.1021	0.339104	0.440212	0.186022	0.567192	0.194594	0.436722
MALL-Both-Both	MALL	Both	Both	PHWB	Dec	2018	-107.734	53.8457	1.5	1.5	0.25	487	-92.2106	35.3815	-93.0352	36.005	-93.6795	37.2327	-93.3023	37.7341	38.6208	31.7902	-87.9971	-97.9082	44.7917	31.1975	-87.5866	-98.6697	46.0517	29.2769	-86.5892	-103.091	46.5225	28.6235	-82.3279	-104.109	1.98234	0.811151	1.46003	0.506091	1.23026	0.345972	1.26097	0.387986	0.405479	0.166473	0.536565	0.18152	0.416222
MALL-Both-Both	MALL	Both	Both	PHWB	Dec	2019	-106.678	53.4453	1.5	1.5	0.25	554	-90.7278	35.0936	-91.5641	36.0004	-92.7537	36.9495	-93.4655	37.1997	37.5929	32.5973	-88.3977	-93.0093	43.1358	31.3193	-87.1841	-96.7483	44.594	29.8959	-86.2204	-104.066	44.9679	29.2221	-83.2693	-105.373	0.918287	0.375753	1.17012	0.4056	1.07318	0.301796	1.04289	0.320886	0.682509	0.238064	0.734083	0.229896	0.422489
MALL-Both-Both	MALL	Both	Both	PHWB	Jan	1960	0	0	1.5	1.5	0.25	16	0	0	0	0	0	0	0	0	0	0	0	0	0	0	0	0	0	0	0	0	0	0	0	0	0	0	0	0	0	0	0	0	0	0	0	0	0
MALL-Both-Both	MALL	Both	Both	PHWB	Jan	1961	0	0	1.5	1.5	0.25	0	0	0	0	0	0	0	0	0	0	0	0	0	0	0	0	0	0	0	0	0	0	0	0	0	0	0	0	0	0	0	0	0	0	0	0	0	0
MALL-Both-Both	MALL	Both	Both	PHWB	Jan	1962	0	0	1.5	1.5	0.25	0	0	0	0	0	0	0	0	0	0	0	0	0	0	0	0	0	0	0	0	0	0	0	0	0	0	0	0	0	0	0	0	0	0	0	0	0	0
MALL-Both-Both	MALL	Both	Both	PHWB	Jan	1963	0	0	1.5	1.5	0.25	18	0	0	0	0	0	0	0	0	0	0	0	0	0	0	0	0	0	0	0	0	0	0	0	0	0	0	0	0	0	0	0	0	0	0	0	0	0
MALL-Both-Both	MALL	Both	Both	PHWB	Jan	1964	0	0	1.5	1.5	0.25	19	0	0	0	0	0	0	0	0	0	0	0	0	0	0	0	0	0	0	0	0	0	0	0	0	0	0	0	0	0	0	0	0	0	0	0	0	0
MALL-Both-Both	MALL	Both	Both	PHWB	Jan	1965	0	0	1.5	1.5	0.25	25	0	0	0	0	0	0	0	0	0	0	0	0	0	0	0	0	0	0	0	0	0	0	0	0	0	0	0	0	0	0	0	0	0	0	0	0	0
MALL-Both-Both	MALL	Both	Both	PHWB	Jan	1966	-107.175	53.1056	1.5	1.5	0.25	60	-91.3142	34.6051	-91.2531	34.3791	-91.1229	33.419	-91.5563	33.1801	35.6095	33.5902	-90.4057	-92.2263	36.7212	31.7448	-89.1992	-93.3093	38.0211	28.4371	-86.2989	-96.774	38.3567	28.0325	-85.6057	-98.0003	0.308733	0.229715	0.535704	0.193675	0.775405	0.121673	0.794801	0.145201	0.860926	0.293099	0.861917	0.293697	0.186059
MALL-Both-Both	MALL	Both	Both	PHWB	Jan	1967	0	0	1.5	1.5	0.25	11	0	0	0	0	0	0	0	0	0	0	0	0	0	0	0	0	0	0	0	0	0	0	0	0	0	0	0	0	0	0	0	0	0	0	0	0	0
MALL-Both-Both	MALL	Both	Both	PHWB	Jan	1968	-106.268	53.013	1.5	1.5	0.25	64	-91.832	31.4243	-92.3873	31.6466	-93.285	31.9955	-93.0952	32.1599	34.0611	29.1701	-89.9259	-96.1495	34.612	28.8394	-89.463	-96.9207	36.4724	27.8871	-84.4114	-100.229	36.7454	27.7406	-83.9176	-100.568	1.49574	1.11292	0.879078	0.317817	0.898439	0.140979	0.790557	0.144426	0.336706	0.277299	0.334775	0.284156	0.180896
MALL-Both-Both	MALL	Both	Both	PHWB	Jan	1969	-106.487	52.6894	1.5	1.5	0.25	33	-91.0623	35.0786	-92.3264	34.294	-93.0308	33.7674	-93.3984	33.8038	37.9721	32.2233	-87.0969	-97.4272	38.1766	29.152	-86.8558	-98.0474	38.6414	28.2036	-86.2908	-101.201	38.8026	27.9591	-86.0859	-102.174	2.23814	1.6653	1.27923	0.462486	0.892513	0.140049	0.825054	0.150728	0.271432	0.236197	0.273372	0.24307	0.233164
MALL-Both-Both	MALL	Both	Both	PHWB	Jan	1970	-105.866	52.4384	1.5	1.5	0.25	169	-91.2356	34.3171	-91.4598	33.2927	-92.5749	32.9501	-93.6432	33.5819	36.6428	31.6122	-89.2125	-93.1835	37.1725	29.1016	-88.594	-93.9137	41.2817	27.7084	-87.0989	-104.25	42.641	27.358	-86.5183	-105.262	1.56198	1.16221	1.15014	0.415817	1.08804	0.17073	1.10585	0.202027	0.635952	0.279196	0.67572	0.267705	0.48501
MALL-Both-Both	MALL	Both	Both	PHWB	Jan	1971	-105.363	52.3125	1.5	1.5	0.25	144	-91.3128	34.0559	-91.6412	33.474	-93.4413	34.3847	-94.0794	34.7209	36.345	31.5653	-89.4011	-93.2471	37.0693	29.305	-88.6821	-94.8174	42.5402	28.2481	-87.7562	-104.859	43.1	27.8871	-87.1585	-105.487	1.54258	1.14777	1.20928	0.437197	0.953214	0.149574	0.946984	0.173003	0.643163	0.27499	0.689632	0.260085	0.496786
MALL-Both-Both	MALL	Both	Both	PHWB	Jan	1972	-106.595	52.3795	1.5	1.5	0.25	139	-91.9053	33.3619	-93.6315	34.4946	-94.7271	35.0394	-94.8335	35.2218	41.985	29.0986	-89.1392	-103.865	43.038	28.5031	-88.575	-104.939	44.2462	27.6167	-86.8544	-106.167	44.9078	27.1199	-84.9984	-106.813	2.64348	1.9669	1.82448	0.659612	1.40759	0.220872	1.49176	0.272528	0.450296	0.224728	0.513338	0.212824	0.448038
MALL-Both-Both	MALL	Both	Both	PHWB	Jan	1973	-106.38	52.5165	1.5	1.5	0.25	192	-91.2135	34.122	-92.4114	34.2083	-94.9792	35.1526	-95.4335	35.1642	36.5718	31.4336	-89.1032	-93.4642	41.3129	29.6155	-88.4369	-105.194	42.4955	28.6592	-87.6754	-106.157	42.9522	28.1887	-86.3933	-106.605	1.82969	1.36139	1.3496	0.487926	1.11035	0.174231	1.14836	0.209792	0.583334	0.263004	0.641269	0.251628	0.460879
MALL-Both-Both	MALL	Both	Both	PHWB	Jan	1974	-104.756	52.1023	1.5	1.5	0.25	167	-91.1639	33.7056	-91.3788	33.4129	-92.5464	33.9367	-92.8886	34.1278	35.724	31.4674	-89.8658	-92.3754	36.8101	29.6455	-88.7688	-94.0925	42.9073	28.21	-86.9061	-101.789	43.3943	27.8773	-85.831	-102.266	0.907188	0.674999	1.00321	0.362694	0.9509	0.149211	0.918067	0.16772	0.789979	0.235301	0.798766	0.232663	0.363941
MALL-Both-Both	MALL	Both	Both	PHWB	Jan	1975	-104.568	52.1953	1.5	1.5	0.25	268	-91.2551	34.1098	-91.3726	33.9301	-92.9662	33.566	-93.4081	33.4392	35.6362	32.5834	-89.8963	-92.6326	36.4306	31.3351	-89.1425	-93.6471	37.6831	28.7002	-87.8879	-99.5316	38.2826	28.0597	-87.1964	-100.297	0.71999	0.535713	0.632711	0.228747	0.833745	0.130827	0.907452	0.165781	0.831481	0.257829	0.837573	0.254799	0.355449
MALL-Both-Both	MALL	Both	Both	PHWB	Jan	1976	-104.413	52.2911	1.5	1.5	0.25	284	-91.1655	33.1643	-91.3852	32.6603	-92.9403	33.5993	-93.4922	34.2492	35.3084	30.6853	-89.435	-92.6683	36.5861	28.8216	-88.4415	-94.1921	43.5076	27.7202	-86.6024	-105.331	46.3575	27.4463	-85.7648	-108.654	1.2062	0.897479	1.22539	0.443022	1.17683	0.184662	1.17919	0.215424	0.652669	0.229149	0.681866	0.228021	0.375115
MALL-Both-Both	MALL	Both	Both	PHWB	Jan	1977	-104.083	52.2093	1.5	1.5	0.25	360	-91.1647	34.187	-91.2724	33.4448	-91.7076	33.1949	-92.5063	33.7679	35.9686	32.3723	-89.6205	-92.7193	37.0729	29.3203	-88.4672	-93.9173	38.2765	27.5373	-85.7246	-97.1656	42.7055	27.1804	-84.6289	-104.724	0.952852	0.708976	1.12036	0.40505	1.12523	0.176565	1.16013	0.211942	0.779008	0.263856	0.796094	0.256147	0.431957
MALL-Both-Both	MALL	Both	Both	PHWB	Jan	1978	-103.894	52.2023	1.5	1.5	0.25	384	-91.0374	33.9198	-91.2096	33.2531	-92.1305	33.3034	-92.8562	33.747	35.6819	32.098	-89.784	-92.2843	36.9554	29.2961	-88.8867	-93.3032	42.234	27.5842	-86.7796	-105.003	42.8991	27.3326	-85.9141	-105.634	0.754217	0.561181	0.887375	0.320817	1.04791	0.164433	0.994659	0.181713	0.838855	0.239365	0.844736	0.236447	0.338189
MALL-Both-Both	MALL	Both	Both	PHWB	Jan	1979	-104.716	52.1917	1.5	1.5	0.25	369	-90.9634	34.6022	-91.0865	33.8718	-91.6695	33.2319	-92.6996	33.6902	36.7996	32.3593	-89.029	-92.884	37.862	29.2818	-87.8832	-93.8159	38.9892	27.6268	-86.5639	-96.6196	42.0495	27.1472	-85.8423	-104.514	1.35748	1.01005	1.22593	0.443218	1.04835	0.164502	1.16712	0.21322	0.65514	0.267931	0.689239	0.259639	0.478838
MALL-Both-Both	MALL	Both	Both	PHWB	Jan	1980	-104.698	52.1836	1.5	1.5	0.25	620	-91.3048	34.2298	-91.4131	33.4496	-92.8991	33.67	-93.6238	34.0813	35.7539	32.7026	-89.939	-92.6886	36.7021	29.5155	-88.9816	-93.7023	39.8408	27.5558	-87.3064	-99.8888	43.6184	27.2835	-86.201	-106.134	0.726554	0.540598	0.876787	0.316989	1.18501	0.185947	1.17781	0.215173	0.80782	0.263441	0.816946	0.260349	0.347977
MALL-Both-Both	MALL	Both	Both	PHWB	Jan	1981	-104.544	52.027	1.5	1.5	0.25	606	-91.2132	33.5699	-91.486	32.794	-92.0247	33.4718	-93.0584	34.5633	35.6579	31.0617	-89.5409	-92.7147	36.5209	28.9067	-88.7095	-94.0742	39.0172	27.6676	-85.9227	-98.689	42.8217	27.3086	-83.1086	-104.388	1.15122	0.856574	1.09166	0.394672	1.14117	0.179068	1.31674	0.240553	0.717409	0.232506	0.743204	0.229693	0.381955
MALL-Both-Both	MALL	Both	Both	PHWB	Jan	1982	-105.028	52.1293	1.5	1.5	0.25	381	-90.9263	34.8632	-90.1772	34.7915	-93.3584	36.5333	-93.9078	36.7701	37.1921	32.4576	-88.8147	-93.0271	42.1372	29.2585	-80.3227	-97.1917	47.1848	28.0051	-79.1343	-110.292	47.5429	27.7209	-78.8529	-111.021	1.62786	1.21122	1.48491	0.536846	1.73832	0.272769	1.64628	0.300756	0.562822	0.238114	0.607823	0.24339	0.391483
MALL-Both-Both	MALL	Both	Both	PHWB	Jan	1983	-104.356	52.0257	1.5	1.5	0.25	714	-90.9471	34.5376	-91.021	33.7947	-92.3539	33.8062	-92.9016	34.188	36.5881	32.4902	-89.2806	-92.678	37.5638	29.3451	-88.2938	-93.5141	38.656	27.8882	-86.6759	-99.3179	41.8357	27.6018	-85.8802	-103.259	1.1346	0.844206	1.04015	0.376049	1.08158	0.169717	1.05629	0.192972	0.708963	0.267344	0.732136	0.259324	0.410544
MALL-Both-Both	MALL	Both	Both	PHWB	Jan	1984	-104.343	52.0509	1.5	1.5	0.25	494	-91.1035	34.8039	-91.3993	33.8602	-92.7967	33.9371	-93.5589	34.3177	37.4665	31.9639	-88.7942	-93.3612	38.2415	28.7881	-87.8821	-94.4215	40.9714	27.6608	-86.7716	-103.972	42.008	27.4389	-86.2948	-104.871	1.98568	1.47746	1.60116	0.578876	1.34189	0.210563	1.25636	0.229523	0.508579	0.221431	0.567167	0.231424	0.478947
MALL-Both-Both	MALL	Both	Both	PHWB	Jan	1985	-104.484	51.9854	1.5	1.5	0.25	439	-91.3262	34.4421	-91.4187	33.5997	-92.4093	33.4659	-93.1707	33.7978	36.2591	32.5632	-89.8278	-92.8079	37.0376	29.5229	-89.0872	-93.5838	42.002	27.8936	-87.7294	-104.376	42.7044	27.6268	-87.2749	-105.002	0.917257	0.682492	0.860901	0.311245	0.930446	0.146001	0.910962	0.166422	0.740319	0.277383	0.756614	0.272006	0.376502
MALL-Both-Both	MALL	Both	Both	PHWB	Jan	1986	-104.522	51.9287	1.5	1.5	0.25	387	-91.4554	34.0552	-91.5849	33.082	-91.9849	32.9323	-93.3708	34.0229	36.0812	31.8415	-89.6842	-93.172	36.4365	29.136	-89.3111	-93.5608	38.6523	27.656	-87.9672	-96.1313	42.0669	27.209	-87.2835	-104.824	1.2158	0.904626	0.802668	0.290192	0.816951	0.128192	1.00902	0.184336	0.695932	0.2701	0.724766	0.2633	0.436041
MALL-Both-Both	MALL	Both	Both	PHWB	Jan	1987	-105.375	52.3484	1.5	1.5	0.25	469	-91.4938	33.359	-92.2753	33.3606	-94.4157	34.3413	-95.0671	34.7755	35.9346	30.438	-89.9209	-92.9448	41.6358	28.7151	-88.8757	-104.723	43.0989	27.8173	-87.7045	-106.233	43.4802	27.5149	-87.2086	-106.639	1.37371	1.02212	1.41842	0.512807	1.22513	0.192241	1.26674	0.231418	0.634857	0.223977	0.66345	0.223423	0.387308
MALL-Both-Both	MALL	Both	Both	PHWB	Jan	1988	-106.168	52.5926	1.5	1.5	0.25	198	-91.3494	33.8724	-91.5187	33.4881	-92.6202	33.4529	-93.375	33.7208	36.959	29.9336	-88.7723	-93.8348	37.2829	29.1047	-88.4186	-94.6652	38.0946	27.9352	-87.3912	-99.0507	41.9915	27.6557	-86.9835	-103.598	2.47217	1.83944	1.22181	0.441727	0.977583	0.153398	0.948483	0.173277	0.465521	0.206653	0.557936	0.215053	0.542377
MALL-Both-Both	MALL	Both	Both	PHWB	Jan	1989	-106.862	52.7576	1.5	1.5	0.25	197	-91.8379	33.7496	-92.0819	33.6016	-93.0632	33.4135	-93.6747	33.5759	36.8367	29.6608	-88.4529	-95.2848	37.0293	29.0994	-88.1836	-96.1039	40.4593	27.7765	-86.6802	-105.792	40.9658	27.5493	-85.7842	-106.299	3.53179	2.62785	1.55114	0.560791	1.21037	0.189925	1.10593	0.20204	0.338137	0.149213	0.472371	0.181779	0.547686
MALL-Both-Both	MALL	Both	Both	PHWB	Jan	1990	-106.852	52.5125	1.5	1.5	0.25	247	-91.5538	34.0962	-91.8264	33.5399	-92.323	33.2341	-93.0847	33.5343	36.3496	31.7309	-89.3312	-93.8852	36.9143	29.3676	-88.6259	-95.2959	37.7357	28.2307	-87.5188	-97.5983	42.0178	27.6589	-86.7494	-105.63	1.63286	1.21494	1.14271	0.41313	0.810169	0.127128	0.900246	0.164465	0.592657	0.258801	0.635282	0.254594	0.453953
MALL-Both-Both	MALL	Both	Both	PHWB	Jan	1991	-106.577	52.545	1.5	1.5	0.25	248	-91.278	34.4646	-91.2983	34.3688	-91.6169	33.5661	-92.2391	33.943	35.9753	32.9641	-89.9641	-92.5843	36.6681	32.0884	-89.2868	-93.3044	38.0984	28.4525	-87.5356	-95.8415	40.8627	27.8937	-86.8471	-104.363	0.669166	0.497898	0.51634	0.186675	0.732105	0.114879	0.806153	0.147275	0.79243	0.27024	0.801963	0.267752	0.349139
MALL-Both-Both	MALL	Both	Both	PHWB	Jan	1992	-106.332	52.132	1.5	1.5	0.25	397	-91.5521	34.3345	-91.9375	33.8571	-94.0148	34.8949	-94.7204	35.2458	36.6593	32.0229	-89.449	-93.7489	37.6236	29.4513	-88.4477	-95.581	42.9166	28.0077	-87.4018	-105.554	43.6155	27.4665	-85.8439	-106.267	1.66789	1.241	1.50338	0.543525	1.26559	0.198591	1.39533	0.254912	0.574329	0.258281	0.626761	0.258536	0.503576
MALL-Both-Both	MALL	Both	Both	PHWB	Jan	1993	-105.938	52.2961	1.5	1.5	0.25	596	-91.3095	34.4207	-91.3995	34.1579	-91.9068	33.4659	-92.5938	33.4859	36.0406	32.7858	-89.8396	-92.7662	37.0053	31.0727	-88.7796	-94.0051	37.7768	28.5588	-87.6475	-97.1325	40.5701	27.7938	-86.6052	-104.337	0.806232	0.599883	0.824247	0.297994	0.685347	0.107541	0.840608	0.15357	0.764981	0.274483	0.778574	0.270177	0.379651
MALL-Both-Both	MALL	Both	Both	PHWB	Jan	1994	-105.465	52.1157	1.5	1.5	0.25	689	-91.3031	34.363	-91.3407	34.2279	-93.3706	34.9544	-94.1107	35.3148	35.9771	32.7324	-89.8277	-92.7852	36.8492	31.4534	-88.8823	-93.8372	42.5818	28.7045	-87.6235	-104.474	43.0261	28.1706	-87.0329	-105.468	0.808315	0.601432	0.723356	0.261518	0.800143	0.125555	0.909217	0.166104	0.773863	0.272242	0.786106	0.268194	0.344995
MALL-Both-Both	MALL	Both	Both	PHWB	Jan	1995	-105.376	52.1021	1.5	1.5	0.25	1314	-91.1203	34.4377	-91.1194	34.2561	-91.5997	33.7272	-92.0601	34.0042	36.2468	32.5357	-89.3905	-92.8033	36.9845	31.0579	-88.476	-93.5725	38.4395	28.2832	-86.6025	-96.603	39.4857	27.6866	-85.3996	-98.9193	1.02325	0.76136	0.75162	0.271737	0.850835	0.133509	0.994844	0.181747	0.731116	0.272714	0.74995	0.26568	0.408818
MALL-Both-Both	MALL	Both	Both	PHWB	Jan	1996	-105.439	52.1355	1.5	1.5	0.25	1630	-91.0882	34.378	-91.1141	34.1981	-92.0525	34.0776	-92.8762	34.3749	36.2499	32.4014	-89.3077	-92.831	37.0948	30.7771	-88.3312	-93.7053	38.5833	28.3963	-86.7798	-97.297	41.8524	27.6988	-85.5914	-102.022	1.11161	0.827105	0.855387	0.309252	0.886069	0.139038	1.08329	0.197905	0.722731	0.272233	0.744052	0.26381	0.426971
MALL-Both-Both	MALL	Both	Both	PHWB	Jan	1997	-105.34	51.9539	1.5	1.5	0.25	1204	-91.0658	34.5494	-91.1496	34.2634	-92.0981	34.2353	-92.9685	34.7495	36.5494	32.4939	-89.1942	-92.9132	37.955	30.0264	-87.7806	-94.3927	39.412	28.2453	-86.3264	-97.755	45.9873	27.7452	-85.5274	-108.154	1.20694	0.898035	1.21479	0.439188	1.09165	0.171296	1.19344	0.218028	0.685227	0.278489	0.708928	0.270228	0.419036
MALL-Both-Both	MALL	Both	Both	PHWB	Jan	1998	-105.18	51.9176	1.5	1.5	0.25	2210	-90.9261	34.3615	-90.9213	34.2384	-91.8034	34.0632	-92.1863	34.221	36.3371	32.2764	-88.9846	-92.8129	37.5742	30.5536	-87.591	-94.1538	38.8283	28.6355	-86.0509	-97.6537	39.6929	27.8186	-84.6765	-99.4082	1.24641	0.927403	1.12165	0.405517	0.970836	0.152339	1.14956	0.210012	0.689542	0.257824	0.71673	0.251333	0.438309
MALL-Both-Both	MALL	Both	Both	PHWB	Jan	1999	-105.398	52.108	1.5	1.5	0.25	2761	-91.0649	34.7651	-90.9995	34.7452	-91.7076	34.3544	-92.6163	34.692	36.4367	33.068	-89.5416	-92.583	37.4369	31.9592	-88.5151	-93.4326	39.1982	28.6897	-86.8518	-97.3804	41.8608	27.9324	-86.0916	-104.056	0.833117	0.619886	0.704089	0.254552	0.854601	0.1341	1.05529	0.192789	0.72303	0.277678	0.738429	0.27281	0.356724
MALL-Both-Both	MALL	Both	Both	PHWB	Jan	2000	-105.741	52.1564	1.5	1.5	0.25	2338	-91.2143	34.3567	-91.3602	33.7127	-92.1261	33.9981	-92.2668	34.9277	36.5285	31.9156	-89.1892	-93.1673	37.2293	29.3868	-88.237	-94.1019	43.1783	28.1132	-82.8764	-98.6225	44.1299	27.6304	-81.9328	-104.782	1.46916	1.09314	1.12307	0.406028	1.04814	0.16447	1.20437	0.220025	0.649956	0.280948	0.684872	0.269719	0.447608
MALL-Both-Both	MALL	Both	Both	PHWB	Jan	2001	-106.196	52.2441	1.5	1.5	0.25	1309	-90.9108	35.1363	-92.2552	35.1383	-93.4056	36.3897	-94.0591	37.0623	38.3388	32.2001	-88.2493	-93.7162	39.5272	31.1079	-87.5288	-98.0997	46.0485	28.778	-81.9045	-109.66	47.0986	28.1572	-81.2534	-110.573	2.43425	1.81122	1.85764	0.6716	1.64593	0.258271	1.79933	0.328718	0.418264	0.1848	0.495802	0.205374	0.393969
MALL-Both-Both	MALL	Both	Both	PHWB	Jan	2002	-106.427	52.3321	1.5	1.5	0.25	1436	-90.7276	34.892	-93.1875	35.5886	-94.6178	36.1041	-95.1032	36.9387	37.6816	32.1727	-88.0391	-93.4324	42.4343	31.1917	-87.2597	-104.163	46.4146	29.4213	-85.5404	-108.635	47.802	28.5157	-84.5423	-109.805	2.17234	1.61635	1.82397	0.659428	1.36212	0.213737	1.58267	0.289136	0.473246	0.205119	0.534499	0.214455	0.395086
MALL-Both-Both	MALL	Both	Both	PHWB	Jan	2003	-106.5	52.1284	1.5	1.5	0.25	1406	-90.7301	34.9552	-91.9798	35.0574	-94.0159	35.9058	-94.3764	36.826	37.2535	32.6414	-88.586	-92.8297	38.7616	30.6326	-87.0696	-98.1058	43.8797	29.3198	-83.5879	-105.24	46.3207	28.4273	-82.5805	-109.491	1.49598	1.11309	1.86001	0.672457	1.32094	0.207276	1.60345	0.292932	0.568513	0.233109	0.604791	0.237398	0.375052
MALL-Both-Both	MALL	Both	Both	PHWB	Jan	2004	-106.859	52.5351	1.5	1.5	0.25	1438	-90.7124	35.0565	-92.3503	35.5159	-94.4036	36.1694	-95.4075	36.7637	37.4349	32.7547	-88.6253	-92.7912	38.7338	31.3944	-87.4447	-98.5148	42.8972	30.1065	-86.7529	-105.039	46.857	28.967	-85.4753	-109.89	1.43623	1.06864	1.67435	0.605336	1.25855	0.197486	1.41186	0.257931	0.56417	0.23096	0.595612	0.234752	0.349729
MALL-Both-Both	MALL	Both	Both	PHWB	Jan	2005	-106.787	52.4875	1.5	1.5	0.25	1070	-90.926	34.8994	-91.4189	35.3364	-93.8747	36.0984	-93.9491	36.9922	37.2525	32.7269	-89.0469	-92.8721	39.3028	30.7738	-87.3826	-98.711	42.3456	29.4048	-86.5552	-104.169	44.524	28.6422	-82.4952	-105.292	1.2708	0.945551	1.5175	0.548629	1.31793	0.206803	1.58242	0.289091	0.619074	0.253223	0.650406	0.251307	0.36568
MALL-Both-Both	MALL	Both	Both	PHWB	Jan	2006	-107.628	52.457	1.5	1.5	0.25	1102	-91.4249	35.7166	-93.3611	36.5232	-94.5281	36.9595	-94.435	37.3411	41.9252	32.2772	-87.9683	-104.271	42.6315	31.7569	-87.5286	-105.011	44.3109	29.4	-83.7272	-106.059	45.1478	28.4212	-82.8735	-106.652	2.75493	2.04983	1.82122	0.658432	1.64939	0.258814	1.88198	0.343817	0.365118	0.162719	0.442923	0.18478	0.379972
MALL-Both-Both	MALL	Both	Both	PHWB	Jan	2007	-107.086	52.6597	1.5	1.5	0.25	1213	-91.0433	34.9397	-92.1088	35.9085	-94.2484	37.2427	-94.5378	37.7503	36.9274	32.9099	-89.0451	-93.0265	39.8881	31.595	-87.484	-96.999	43.2965	29.916	-82.1651	-105.282	47.1946	28.6213	-81.2197	-109.475	1.29266	0.96181	1.79641	0.649466	1.51648	0.237959	1.78937	0.326898	0.599885	0.267107	0.636174	0.266841	0.35532
MALL-Both-Both	MALL	Both	Both	PHWB	Jan	2008	-106.838	52.6248	1.5	1.5	0.25	1202	-90.7773	34.8314	-91.9025	35.4084	-93.6842	35.9135	-94.6897	36.5462	36.9776	32.6345	-88.6437	-92.9021	38.7738	31.378	-87.1419	-97.7398	42.1097	30.2515	-86.1547	-104.498	46.6429	29.4882	-85.4886	-109.179	1.46555	1.09045	1.60916	0.581768	1.24278	0.195011	1.31992	0.241135	0.590384	0.24496	0.632085	0.245877	0.394557
MALL-Both-Both	MALL	Both	Both	PHWB	Jan	2009	-106.819	52.6702	1.5	1.5	0.25	1049	-90.829	34.7529	-91.311	35.4682	-92.5997	36.3793	-93.1856	37.0785	36.883	32.6317	-88.9355	-92.7629	43.2084	31.1123	-85.0057	-97.6923	44.2811	29.7457	-82.63	-104.869	46.2357	28.9207	-81.3981	-108.833	1.27912	0.951741	1.49256	0.53961	1.33233	0.209064	1.50256	0.2745	0.64123	0.25678	0.670512	0.253358	0.365339
MALL-Both-Both	MALL	Both	Both	PHWB	Jan	2010	-107.002	52.9056	1.5	1.5	0.25	1112	-90.9022	34.8855	-91.7685	35.1843	-94.1595	36.1803	-94.386	36.48	36.9846	32.7803	-88.8079	-93.0148	38.0666	31.5829	-87.653	-97.2567	42.3815	29.7603	-86.5939	-104.512	43.995	28.9233	-82.9507	-105.311	1.39697	1.03942	1.33162	0.481425	1.23938	0.194478	1.29654	0.236864	0.593511	0.256641	0.629965	0.256976	0.381226
MALL-Both-Both	MALL	Both	Both	PHWB	Jan	2011	-107.054	52.8689	1.5	1.5	0.25	704	-90.7135	35.1843	-92.9702	36.4627	-94.065	36.9879	-94.1031	37.2473	37.4188	32.9905	-88.5501	-92.832	40.1621	31.8779	-87.2501	-99.9433	48.3324	30.345	-81.9641	-104.484	48.8674	29.5653	-81.4516	-105.194	1.39076	1.03481	2.03653	0.736275	1.592	0.249809	1.51117	0.276074	0.542391	0.232679	0.577044	0.237415	0.311128
MALL-Both-Both	MALL	Both	Both	PHWB	Jan	2012	-107.763	52.9251	1.5	1.5	0.25	631	-90.6561	35.1174	-92.359	35.7625	-93.7607	36.3338	-94.5712	37.0576	37.706	32.5593	-88.2133	-92.994	39.0157	31.1552	-87.062	-98.546	46.2161	29.4916	-85.0324	-108.592	47.0329	28.8344	-84.5132	-109.942	1.72422	1.28292	1.90357	0.688206	1.38913	0.217976	1.44762	0.264465	0.515741	0.216009	0.555789	0.221726	0.366808
MALL-Both-Both	MALL	Both	Both	PHWB	Jan	2013	-106.908	52.7181	1.5	1.5	0.25	704	-90.9002	34.8702	-91.7355	35.0267	-93.2533	35.3239	-93.9922	35.9058	36.8652	32.8286	-88.9177	-92.875	38.1747	31.3652	-87.4553	-98.0398	41.9706	29.6835	-86.3071	-103.898	46.3998	28.9822	-85.2832	-108.65	1.27767	0.950658	1.41189	0.510447	1.15331	0.180972	1.20927	0.22092	0.62079	0.263983	0.653713	0.261818	0.397102
MALL-Both-Both	MALL	Both	Both	PHWB	Jan	2014	-107.832	53.2352	1.5	1.5	0.25	633	-90.8635	34.8548	-91.8834	35.1056	-93.3472	35.561	-94.1209	35.99	37.1598	32.5326	-88.606	-93.0951	38.3655	31.0791	-87.2863	-97.9318	41.857	29.4348	-86.1846	-102.015	42.7517	28.7556	-85.2932	-105.087	1.58179	1.17694	1.55659	0.56276	1.18304	0.185636	1.24007	0.226547	0.570186	0.242422	0.609162	0.244279	0.41194
MALL-Both-Both	MALL	Both	Both	PHWB	Jan	2015	-107.294	53.1954	1.5	1.5	0.25	641	-90.7894	35.1482	-91.4499	35.4515	-93.6884	36.316	-94.332	36.6785	37.0449	33.2129	-88.8948	-92.6331	38.44	31.9009	-87.4753	-97.6153	42.3064	30.1711	-86.2148	-104.616	46.3244	29.4247	-85.6544	-108.908	1.10603	0.822952	1.24439	0.44989	1.28385	0.201455	1.21879	0.22266	0.594456	0.256163	0.619428	0.259025	0.331441
MALL-Both-Both	MALL	Both	Both	PHWB	Jan	2016	-106.656	53.3974	1.5	1.5	0.25	600	-90.9029	34.9884	-91.0193	35.1738	-92.7491	35.5934	-93.5571	36.1612	36.9545	32.9495	-88.9016	-92.8255	38.5554	31.318	-87.2671	-96.0313	40.9147	29.3467	-85.8672	-100.009	42.557	28.8021	-84.8376	-104.216	1.20573	0.897132	1.27632	0.461432	1.22854	0.192777	1.25098	0.228539	0.608705	0.260891	0.637597	0.26089	0.370242
MALL-Both-Both	MALL	Both	Both	PHWB	Jan	2017	-106.997	53.2896	1.5	1.5	0.25	682	-90.6398	34.9212	-90.8197	34.8595	-92.7419	35.348	-93.5684	35.6868	37.0213	32.8139	-88.5754	-92.62	38.6133	30.5525	-87.0272	-95.8366	42.0211	28.8158	-85.9681	-104.137	42.9965	28.2972	-85.2952	-105.165	1.22757	0.91338	1.40857	0.509245	1.25807	0.19741	1.28945	0.235568	0.609172	0.235588	0.633837	0.237004	0.373326
MALL-Both-Both	MALL	Both	Both	PHWB	Jan	2018	-107.863	53.9604	1.5	1.5	0.25	444	-90.6074	35.3895	-92.2808	36.345	-93.4554	36.5236	-94.0436	36.849	38.6521	32.8774	-88.1744	-94.9036	40.3473	32.1313	-87.5455	-98.0783	42.2515	29.8997	-86.2151	-103.314	47.9838	29.3212	-85.7747	-110.383	1.62373	1.20815	1.55111	0.560781	1.46138	0.229312	1.31569	0.240361	0.485538	0.203545	0.514019	0.212271	0.323585
MALL-Both-Both	MALL	Both	Both	PHWB	Jan	2019	-106.888	53.5803	1.5	1.5	0.25	503	-90.8779	35.1149	-90.8957	35.1702	-92.6577	35.5896	-92.5193	35.6602	36.7159	33.4398	-89.2307	-92.4528	38.096	31.834	-87.5582	-95.4985	39.8659	30.1665	-86.0406	-99.4368	41.9045	29.1621	-81.8567	-103.883	0.82127	0.611072	1.01345	0.366397	1.03647	0.162637	1.13279	0.206949	0.656165	0.281071	0.672087	0.279578	0.29807
MALL-Both-Both	MALL	Both	Both	PPNP	Oct	1960	-98.577	47.9256	1.5	1.5	0.25	262	-94.9727	45.9146	-94.7998	45.2435	-95.6491	45.3414	-95.8636	45.0691	49.4324	40.1554	-89.8754	-98.3863	50.158	39.1069	-88.8025	-104.486	50.9045	37.6414	-87.6561	-107.302	51.0389	37.1968	-87.4497	-108.313	0.761087	0.227503	1.03248	0.237738	1.22616	0.237973	1.03588	0.214136	0.719908	0.161607	0.757499	0.161254	0.390081
MALL-Both-Both	MALL	Both	Both	PPNP	Oct	1961	-98.4323	48.1808	1.5	1.5	0.25	171	-95.2056	45.8855	-94.9259	45.4533	-94.9504	45.2669	-94.8737	45.1826	49.8197	40.4457	-90.0599	-98.2755	50.0905	39.9997	-89.5999	-101.307	50.5119	39.4054	-88.9607	-102.371	50.7811	39.053	-88.4357	-102.853	1.06453	0.318209	0.815273	0.187725	0.703886	0.136611	0.644442	0.133218	0.673401	0.138339	0.709526	0.141118	0.469105
MALL-Both-Both	MALL	Both	Both	PPNP	Oct	1962	-98.4064	47.1759	1.5	1.5	0.25	81	-94.8596	44.381	-94.8774	44.4618	-95.2711	44.588	-95.2985	44.5396	48.3754	40.5949	-89.294	-99.2752	49.3449	39.8945	-88.7459	-102.568	50.3738	38.4506	-87.8132	-104.105	50.6674	38.0124	-83.0209	-104.638	1.64235	0.49093	1.18237	0.272254	1.04935	0.203658	0.898674	0.185773	0.457474	0.158422	0.447773	0.16781	0.409671
MALL-Both-Both	MALL	Both	Both	PPNP	Oct	1963	-97.2609	47.5716	1.5	1.5	0.25	427	-95.5292	46.334	-95.4216	46.0526	-96.0682	46.0659	-96.2285	46.0357	49.6462	43.112	-93.4165	-97.6008	50.0516	42.4138	-92.5621	-98.421	50.9421	41.2234	-90.5395	-103.934	51.2155	40.8648	-88.6657	-104.829	0.838594	0.250671	0.673742	0.155136	0.739219	0.143468	0.704998	0.145737	0.760383	0.170987	0.779598	0.167144	0.462479
MALL-Both-Both	MALL	Both	Both	PPNP	Oct	1964	-97.2951	47.7094	1.5	1.5	0.25	599	-93.2189	44.2219	-93.5016	44.1165	-93.6842	43.9382	-93.8884	43.8554	49.9831	38.7603	-88.7414	-98.0442	50.2936	38.2336	-88.282	-98.8212	50.9379	36.8208	-87.1856	-102.513	51.4488	35.5586	-86.2866	-104.433	1.29653	0.387555	1.1219	0.25833	1.05885	0.205502	1.1406	0.235783	0.501049	0.181085	0.509242	0.18712	0.388537
MALL-Both-Both	MALL	Both	Both	PPNP	Oct	1965	-98.1805	47.4628	1.5	1.5	0.25	343	-93.5249	43.8751	-93.9027	44.137	-94.1931	44.2472	-94.2548	44.2763	49.6547	38.3848	-88.2494	-99.7187	49.9312	38.1541	-87.9626	-100.883	50.7907	37.334	-86.1886	-103.101	51.1964	36.9208	-83.2156	-105.764	1.82177	0.544562	1.28434	0.295733	1.2057	0.234003	1.15203	0.238146	0.405353	0.169294	0.391906	0.187766	0.388
MALL-Both-Both	MALL	Both	Both	PPNP	Oct	1966	-97.7579	47.4604	1.5	1.5	0.25	740	-96.4523	46.6825	-96.3153	46.363	-95.0041	44.9761	-95.4163	43.8413	49.2348	44.4122	-94.0123	-99.1798	49.8924	40.9656	-89.737	-101.008	50.594	37.5325	-87.6102	-102.796	51.0496	36.4255	-86.5563	-104.481	0.926976	0.27709	0.919774	0.211788	0.994255	0.192965	1.17515	0.242927	0.702924	0.181177	0.741004	0.178094	0.436981
MALL-Both-Both	MALL	Both	Both	PPNP	Oct	1967	-97.8708	47.4636	1.5	1.5	0.25	611	-96.3348	46.4349	-94.3525	44.7978	-94.4321	44.3422	-95.1819	43.878	49.1687	44.2066	-93.9789	-98.9795	49.9659	38.4884	-88.7803	-99.8924	50.7172	37.416	-86.9963	-105.685	51.1939	36.7558	-85.4204	-106.489	0.863174	0.258018	1.17974	0.271648	1.17569	0.228179	1.29653	0.268017	0.725334	0.18965	0.760574	0.18466	0.416406
MALL-Both-Both	MALL	Both	Both	PPNP	Oct	1968	-98.4072	46.9528	1.5	1.5	0.25	212	-96.8894	46.5189	-96.891	46.5028	-96.8529	46.3724	-96.7291	46.1195	48.7917	44.6706	-94.1626	-99.8983	49.303	43.7911	-93.0555	-101.061	50.4219	42.2744	-90.2789	-104.438	51.045	40.2752	-88.2827	-105.975	0.879884	0.263014	0.691075	0.159127	0.744866	0.144564	0.836342	0.172888	0.657557	0.187631	0.685647	0.186903	0.428748
MALL-Both-Both	MALL	Both	Both	PPNP	Oct	1969	-98.3198	47.1567	1.5	1.5	0.25	284	-96.0336	45.6851	-96.5488	45.3441	-96.8107	44.2347	-96.8023	43.6222	49.3127	41.9626	-93.3718	-99.3038	49.9103	40.551	-92.5906	-102.387	50.5566	35.6036	-88.6295	-104.641	50.761	35.0428	-83.5446	-105.135	1.38427	0.413783	1.26659	0.291646	1.23623	0.239929	1.17541	0.242979	0.562148	0.166072	0.605324	0.164056	0.431685
MALL-Both-Both	MALL	Both	Both	PPNP	Oct	1970	-97.1808	47.0718	1.5	1.5	0.25	448	-95.9896	46.7654	-96.0837	46.2623	-95.3768	45.4946	-95.3114	45.0965	49.9075	43.2422	-94.2698	-98.0007	50.5697	41.9617	-92.6019	-100.282	51.1895	39.8251	-88.087	-103.46	51.5553	38.5898	-83.1625	-105.724	0.839485	0.250938	0.97027	0.223415	0.964589	0.187208	0.977925	0.202156	0.761792	0.16851	0.788708	0.169212	0.451884
MALL-Both-Both	MALL	Both	Both	PPNP	Oct	1971	-97.5373	46.8587	1.5	1.5	0.25	460	-95.0564	44.2654	-94.4772	43.5046	-94.2521	43.3358	-94.3247	43.4397	49.4371	37.9064	-91.0295	-98.6243	50.0355	36.9501	-89.5644	-100.237	50.6576	35.8013	-87.659	-104.419	50.8975	35.4829	-86.0257	-105.316	1.32064	0.394765	1.42297	0.327655	1.18928	0.230817	1.04593	0.216213	0.559894	0.154431	0.581505	0.152168	0.404386
MALL-Both-Both	MALL	Both	Both	PPNP	Oct	1972	-97.1343	46.8219	1.5	1.5	0.25	445	-94.0776	44.1967	-93.8799	44.0851	-94.1973	44.1354	-94.7068	43.6386	48.9298	39.3615	-89.5531	-97.8637	49.7179	38.7355	-89.056	-98.5901	50.7472	36.9583	-87.7154	-102.36	51.2261	35.9783	-86.6179	-104.008	1.36093	0.406806	1.1831	0.272421	1.12864	0.219046	1.23369	0.255026	0.556405	0.141482	0.579245	0.135869	0.439783
MALL-Both-Both	MALL	Both	Both	PPNP	Oct	1973	-97.0003	46.9926	1.5	1.5	0.25	305	-95.3007	46.0576	-94.9867	45.6628	-94.6468	45.3228	-94.5736	44.305	49.8627	42.4152	-92.6644	-97.6952	50.4145	41.3364	-88.4557	-100.125	50.9179	40.1625	-87.3026	-102.069	51.5834	32.8726	-82.3535	-103.604	1.10857	0.331373	1.06526	0.245287	0.872249	0.169287	1.10327	0.228066	0.65503	0.153723	0.686864	0.150708	0.475949
MALL-Both-Both	MALL	Both	Both	PPNP	Oct	1974	-96.732	46.7802	1.5	1.5	0.25	408	-95.7318	46.346	-94.7787	45.6218	-93.3081	44.4913	-93.1354	43.865	49.6468	43.3797	-93.9127	-97.4781	50.3232	41.155	-84.8438	-99.9407	50.8952	38.8144	-83.4214	-102.016	51.1951	35.622	-82.7203	-102.682	0.825121	0.246644	0.949469	0.218625	1.06658	0.207003	1.06196	0.219528	0.763595	0.180485	0.787831	0.176454	0.419335
MALL-Both-Both	MALL	Both	Both	PPNP	Oct	1975	-96.7736	46.7491	1.5	1.5	0.25	375	-95.9243	46.4229	-95.6791	45.9749	-94.2977	44.527	-93.1417	43.9374	49.0239	43.9355	-94.4139	-97.5928	50.0229	42.1055	-92.6674	-98.7387	50.8587	35.655	-88.357	-101.853	51.3606	34.8394	-82.8118	-103.285	0.558387	0.166912	0.734785	0.169192	0.928519	0.180207	1.13375	0.234368	0.872015	0.186937	0.882943	0.18053	0.369453
MALL-Both-Both	MALL	Both	Both	PPNP	Oct	1976	-97.7586	47.2113	1.5	1.5	0.25	310	-93.6439	44.0883	-93.9427	44.2622	-94.3171	44.0413	-94.4054	43.9483	49.5984	40.0816	-88.8723	-102.229	50.0636	39.0514	-88.248	-102.876	50.8233	37.4017	-87.1427	-104.181	51.1315	36.8711	-82.6179	-104.82	1.20417	0.359948	1.28973	0.296974	1.28714	0.249808	1.16423	0.240668	0.285113	0.223704	0.279154	0.228813	0.170444
MALL-Both-Both	MALL	Both	Both	PPNP	Oct	1977	-97.6647	47.5675	1.5	1.5	0.25	211	-95.8541	47.0151	-96.0837	46.8628	-94.1085	45.3457	-93.9199	45.0209	49.7656	44.491	-93.8218	-97.7925	50.3731	41.0632	-86.7569	-101.837	50.7412	39.8922	-85.3409	-103.192	50.9738	38.909	-84.8033	-103.908	0.78451	0.234504	0.852637	0.196328	0.853615	0.16567	0.801635	0.165713	0.759659	0.178647	0.793433	0.177043	0.426164
MALL-Both-Both	MALL	Both	Both	PPNP	Oct	1978	-97.3697	47.4083	1.5	1.5	0.25	298	-95.2589	46.2914	-94.9782	45.6675	-94.5096	44.7823	-94.0252	44.4879	49.9197	42.7544	-92.9392	-97.4507	50.4809	40.6032	-90.3036	-101.327	51.0502	38.4603	-87.7155	-102.973	51.3826	37.4701	-82.5539	-103.879	0.917607	0.27429	1.12653	0.259395	1.09742	0.212988	1.07612	0.222455	0.684311	0.167427	0.706511	0.163415	0.394716
MALL-Both-Both	MALL	Both	Both	PPNP	Oct	1979	-97.6677	47.9682	1.5	1.5	0.25	249	-93.8821	45.1476	-94.1921	45.1392	-94.0077	44.8438	-93.8458	44.4733	50.0138	39.5399	-90.15	-101.028	50.2768	39.0326	-89.4765	-101.645	51.0043	37.9404	-82.8061	-102.958	51.2033	37.6715	-82.1894	-103.413	1.34059	0.400728	1.15459	0.265857	1.12084	0.217534	1.01702	0.210237	0.472989	0.152933	0.49968	0.146695	0.344682
MALL-Both-Both	MALL	Both	Both	PPNP	Oct	1980	-97.7734	47.7734	1.5	1.5	0.25	221	-96.103	47.7369	-95.6123	46.4341	-94.6769	44.9389	-94.8105	44.2747	50.1588	45.0402	-94.3199	-100.837	50.58	39.5586	-89.257	-101.923	51.2455	36.9703	-87.2384	-103.662	51.4195	35.5711	-86.5931	-104.645	0.664295	0.19857	0.890962	0.205153	1.09241	0.212016	1.01628	0.210084	0.711352	0.170478	0.738916	0.185199	0.331257
MALL-Both-Both	MALL	Both	Both	PPNP	Oct	1981	-97.5992	47.75	1.5	1.5	0.25	262	-95.1755	46.1235	-94.5456	45.3226	-94.4993	44.5942	-94.8716	44.2844	50.1131	39.7739	-90.0296	-100.948	50.3156	39.2142	-89.517	-101.4	50.9656	37.973	-87.4888	-102.686	51.2875	37.4761	-86.8442	-104.443	1.05548	0.315503	1.00412	0.231209	1.05236	0.204242	1.03172	0.213276	0.52819	0.108557	0.56545	0.113737	0.32258
MALL-Both-Both	MALL	Both	Both	PPNP	Oct	1982	-97.1103	47.6632	1.5	1.5	0.25	334	-95.0284	45.8389	-94.1601	44.9228	-93.896	44.2598	-93.4402	44.0754	49.7713	40.3027	-89.193	-98.6548	50.0764	39.3333	-88.261	-100.645	50.7471	37.699	-86.7113	-102.139	50.9262	37.1793	-82.997	-102.444	1.15571	0.345464	1.16418	0.268065	1.12448	0.21824	0.973638	0.20127	0.622871	0.108986	0.661612	0.11177	0.419925
MALL-Both-Both	MALL	Both	Both	PPNP	Oct	1983	-97.3713	47.5017	1.5	1.5	0.25	404	-94.4879	45.2214	-94.2465	44.7996	-93.8561	44.3823	-93.4482	44.2269	49.609	38.7565	-89.4024	-98.1165	49.8365	38.2479	-88.9399	-101.002	50.3948	37.2505	-87.7556	-102.284	50.7748	36.6995	-83.0275	-103.01	1.27394	0.380803	1.05294	0.24245	0.937654	0.18198	0.914452	0.189035	0.599639	0.101579	0.641942	0.105457	0.440395
MALL-Both-Both	MALL	Both	Both	PPNP	Oct	1984	-97.9088	47.592	1.5	1.5	0.25	405	-93.6054	44.0819	-93.6939	44.1271	-93.6939	44.0562	-93.5046	43.6105	49.4128	38.9622	-89.6342	-97.4023	49.7929	38.4314	-88.8121	-101.502	50.3879	35.5934	-83.4946	-102.436	50.731	34.7737	-82.4979	-102.989	1.72982	0.517075	1.36064	0.313302	1.16711	0.226513	1.14457	0.236605	0.482867	0.104188	0.509354	0.101989	0.42916
MALL-Both-Both	MALL	Both	Both	PPNP	Oct	1985	-97.7758	46.9698	1.5	1.5	0.25	207	-94.4864	44.9331	-93.9707	44.5754	-93.2214	44.379	-93.0445	44.2499	49.0818	40.1328	-88.6342	-98.6057	49.5125	39.5175	-88.0328	-99.268	50.2349	38.463	-83.0423	-101.732	50.4389	35.4895	-82.4448	-102.18	1.24156	0.371126	1.06681	0.245644	0.990866	0.192308	0.842417	0.174144	0.592417	0.101994	0.619337	0.105902	0.416081
MALL-Both-Both	MALL	Both	Both	PPNP	Oct	1986	-97.2556	47.1113	1.5	1.5	0.25	298	-94.5741	44.7674	-94.243	44.2981	-93.1659	43.7992	-92.1431	43.6481	49.0547	37.0429	-88.348	-98.9109	49.5788	36.5895	-87.8905	-100.69	50.1651	36.0644	-82.4889	-101.72	50.7706	35.5048	-81.0893	-102.846	1.29337	0.386611	1.23712	0.284859	1.04657	0.203118	1.21574	0.251317	0.558777	0.129021	0.590389	0.134942	0.396547
MALL-Both-Both	MALL	Both	Both	PPNP	Oct	1987	-97.9918	47.6053	1.5	1.5	0.25	304	-92.7084	43.3586	-93.2178	43.7745	-93.1345	42.8194	-93.0855	42.6367	49.5561	37.3016	-88.4129	-100.977	49.8369	32.4873	-88.1507	-101.565	50.6532	31.0223	-82.3783	-103.091	50.9218	30.6977	-81.7571	-104.441	1.65062	0.4934	1.37357	0.316279	1.5515	0.301116	1.42009	0.293559	0.389342	0.100618	0.381141	0.109031	0.313377
MALL-Both-Both	MALL	Both	Both	PPNP	Oct	1988	-97.5375	47.765	1.5	1.5	0.25	222	-94.9253	46.1631	-93.176	45.0756	-92.6139	44.8325	-92.5067	44.7804	49.7231	41.8419	-89.4564	-97.8175	50.0725	40.9132	-82.1405	-98.4029	50.4887	40.2292	-81.329	-102.166	50.6749	39.9647	-81.0404	-102.558	1.02463	0.30628	1.10311	0.254003	0.918105	0.178186	0.833307	0.172261	0.632909	0.11323	0.700643	0.13075	0.419323
MALL-Both-Both	MALL	Both	Both	PPNP	Oct	1989	-97.399	47.8024	1.5	1.5	0.25	245	-94.087	45.9221	-93.6099	45.4457	-93.4695	44.9502	-93.1234	44.7515	49.6478	42.1043	-88.8758	-97.6615	50.0772	41.2441	-87.5674	-100.727	50.6306	40.1666	-83.1197	-102.165	50.8706	39.6928	-82.2239	-102.539	1.13475	0.339196	1.09801	0.252829	1.06724	0.20713	0.953159	0.197036	0.554807	0.0901727	0.603706	0.101037	0.380016
MALL-Both-Both	MALL	Both	Both	PPNP	Oct	1990	-97.6226	47.6344	1.5	1.5	0.25	212	-91.5822	43.2131	-92.1595	43.666	-92.5713	43.8343	-92.6082	43.8976	48.2594	38.9821	-87.8191	-97.0331	49.1447	38.628	-87.4048	-97.7637	50.3295	37.6711	-82.8305	-100.985	50.7239	36.6857	-80.9721	-102.027	1.61468	0.482658	1.17076	0.26958	1.14249	0.221734	1.11656	0.230815	0.32202	0.127676	0.295849	0.154337	0.264114
MALL-Both-Both	MALL	Both	Both	PPNP	Oct	1991	-98.0689	47.8291	1.5	1.5	0.25	196	-94.2275	45.7016	-93.7795	45.3234	-93.3986	45.0585	-92.644	44.6201	49.8663	42.1666	-88.7938	-97.8119	50.1349	41.5048	-87.8922	-100.929	50.5763	39.4262	-85.5042	-102.104	51.1344	38.1099	-81.9274	-102.954	1.38017	0.412558	1.03503	0.238327	0.867858	0.168434	1.0058	0.207919	0.539199	0.0863653	0.590901	0.0923448	0.433305
MALL-Both-Both	MALL	Both	Both	PPNP	Oct	1992	-98.3607	47.9727	1.5	1.5	0.25	259	-92.7759	42.7016	-92.7198	43.031	-92.6041	43.5194	-92.6245	43.8311	49.0426	38.0083	-87.8331	-97.4231	49.6576	37.6398	-85.0972	-98.0521	50.2348	37.2152	-83.0489	-102.152	50.7629	36.7865	-82.051	-102.93	2.18978	0.654566	1.71281	0.394393	1.18167	0.229338	1.15443	0.238643	0.345904	0.0958473	0.331666	0.128751	0.370986
MALL-Both-Both	MALL	Both	Both	PPNP	Oct	1993	-98.7152	48.0328	1.5	1.5	0.25	201	-92.157	41.8048	-92.8368	42.6135	-93.342	43.3018	-93.15	43.3249	49.9753	37.0645	-87.0168	-101.998	50.1991	36.9298	-86.7537	-102.248	50.7782	36.5245	-83.7179	-102.899	50.8825	36.4447	-83.1265	-103.017	2.41053	0.72055	1.69619	0.390565	1.33375	0.258855	1.05288	0.21765	0.102564	0.117807	0.127832	0.178114	0.129553
MALL-Both-Both	MALL	Both	Both	PPNP	Oct	1994	-99.0778	48.2106	1.5	1.5	0.25	271	-96.594	46.489	-94.6563	45.1993	-93.6828	44.7588	-92.5238	44.4181	49.8827	39.1394	-89.1789	-102.065	50.4151	38.1947	-87.5766	-102.688	50.9645	37.3998	-83.7111	-103.45	51.3964	36.8257	-80.0556	-104.421	0.945552	0.282643	1.30617	0.300759	1.17021	0.227114	1.25515	0.259463	0.346112	0.0999595	0.335257	0.0940925	0.187247
MALL-Both-Both	MALL	Both	Both	PPNP	Oct	1995	-98.5383	48.1322	1.5	1.5	0.25	307	-95.9275	46.4375	-95.4058	45.7378	-94.4019	44.9378	-94.1081	44.4514	50.0832	39.4412	-89.6133	-101.702	50.3833	39.0137	-89.1147	-102.143	50.8585	38.228	-83.0353	-102.795	51.1088	37.4579	-82.3325	-103.16	1.09615	0.327658	1.07472	0.247464	0.998481	0.193786	0.977234	0.202013	0.43749	0.121644	0.477751	0.126452	0.283849
MALL-Both-Both	MALL	Both	Both	PPNP	Oct	1996	-98.6589	47.5682	1.5	1.5	0.25	441	-95.8641	45.6972	-94.7324	44.8339	-93.1686	44.2516	-92.9392	44.014	49.3813	39.4353	-89.5649	-101.457	49.8889	38.5729	-87.8971	-102.087	50.5211	37.7271	-82.1306	-109.33	50.8326	37.3453	-81.3815	-110.18	1.24977	0.373578	1.44047	0.331682	1.29841	0.251995	1.26813	0.262146	0.535544	0.0897606	0.548341	0.0888288	0.341885
MALL-Both-Both	MALL	Both	Both	PPNP	Oct	1997	-99.0514	47.634	1.5	1.5	0.25	553	-97.8304	47.8276	-95.9619	45.3872	-94.5954	44.0881	-94.574	43.9249	49.8655	44.9124	-94.4525	-102.092	50.3942	36.9557	-88.4719	-102.807	50.9282	36.1549	-83.8954	-109.826	51.1525	35.8666	-82.9413	-110.307	1.11615	0.333638	1.46431	0.337173	1.47826	0.286901	1.34853	0.278767	0.463922	0.0837041	0.47384	0.0851723	0.301035
MALL-Both-Both	MALL	Both	Both	PPNP	Oct	1998	-99.0861	47.4496	1.5	1.5	0.25	546	-97.9289	47.5266	-96.9923	46.4865	-94.3251	43.0266	-94.3677	42.9297	49.4568	45.0773	-94.9767	-101.676	50.2487	35.2031	-88.9112	-102.758	51.0463	31.7428	-83.4294	-104.456	51.2231	31.5002	-82.8731	-109.705	0.879996	0.263047	1.14464	0.263565	1.77	0.343522	1.51537	0.313257	0.505416	0.0951194	0.501053	0.089773	0.268057
MALL-Both-Both	MALL	Both	Both	PPNP	Oct	1999	-99.4582	47.2087	1.5	1.5	0.25	587	-98.2	46.943	-95.8434	45.1048	-96.0033	43.584	-96.3873	43.4284	49.5102	43.7273	-94.7938	-102.004	50.2055	37.9218	-88.1387	-103.136	50.8287	35.5498	-85.33	-108.731	50.9879	35.2603	-84.6043	-109.568	1.29205	0.386218	1.67072	0.384701	1.85604	0.360221	1.61712	0.334291	0.4057	0.103334	0.401433	0.10534	0.276123
MALL-Both-Both	MALL	Both	Both	PPNP	Oct	2000	-99.7707	47.2301	1.5	1.5	0.25	604	-98.6872	47.5439	-96.1793	45.6256	-95.0811	44.384	-95.5468	44.1706	49.8001	44.9697	-95.4166	-102.123	50.4707	39.2824	-87.352	-103.08	51.1979	37.6168	-83.4496	-108.952	51.3465	37.3792	-81.1905	-109.372	1.00333	0.299915	1.45297	0.334561	1.69458	0.328884	1.53685	0.317695	0.359809	0.104879	0.323809	0.0963446	0.203481
MALL-Both-Both	MALL	Both	Both	PPNP	Oct	2001	-99.3022	47.4261	1.5	1.5	0.25	793	-98.443	46.9623	-95.8109	45.4481	-93.9645	44.5834	-94.0157	44.1252	49.4905	44.2485	-95.2416	-101.974	50.2196	38.8146	-87.5172	-102.998	50.6883	37.9887	-82.5074	-104.227	51.0928	36.7204	-81.6141	-105.231	1.08627	0.324707	1.46481	0.337287	1.3427	0.260592	1.4386	0.297387	0.382637	0.117418	0.362994	0.120806	0.238552
MALL-Both-Both	MALL	Both	Both	PPNP	Oct	2002	-98.4988	47.3916	1.5	1.5	0.25	583	-95.8633	45.729	-94.3559	44.832	-93.3342	43.8336	-93.647	43.391	49.1403	39.076	-89.0541	-100.663	49.5702	38.4668	-87.8481	-101.345	50.4704	37.2244	-82.3643	-103.505	50.8628	36.5182	-81.5456	-104.368	1.38033	0.412607	1.31779	0.303435	1.51545	0.294119	1.52542	0.315334	0.496232	0.114849	0.510132	0.127115	0.364754
MALL-Both-Both	MALL	Both	Both	PPNP	Oct	2003	-98.4653	47.4782	1.5	1.5	0.25	529	-97.8125	47.2957	-95.5592	45.8712	-93.7635	44.8214	-93.4188	44.4384	49.2579	45.1431	-94.9199	-101.151	50.1348	39.9285	-86.4488	-102.572	50.7378	38.6502	-83.6833	-103.526	51.2188	37.7977	-82.3432	-104.307	0.853769	0.255207	1.25685	0.289402	1.25816	0.244184	1.32241	0.273367	0.515141	0.145067	0.525433	0.151419	0.279772
MALL-Both-Both	MALL	Both	Both	PPNP	Oct	2004	-99.0404	47.0551	1.5	1.5	0.25	453	-98.3061	46.7846	-96.5294	45.4061	-95.0008	44.0816	-94.8406	43.8434	49.4529	39.0393	-90.2016	-101.975	50.0666	38.0449	-88.6024	-103.593	50.9107	34.902	-83.896	-105.461	51.0964	34.5641	-82.1455	-105.801	1.00383	0.300065	1.20974	0.278556	1.60469	0.311439	1.40836	0.291136	0.296484	0.12	0.276428	0.130429	0.167523
MALL-Both-Both	MALL	Both	Both	PPNP	Oct	2005	-98.1676	47.1832	1.5	1.5	0.25	510	-97.6784	46.9088	-97.5243	46.8145	-95.2426	45.1798	-94.3402	44.9169	48.8332	44.6735	-95.1563	-100.682	49.5121	40.4662	-90.0735	-101.614	50.5241	38.6557	-87.7765	-103.205	50.9549	38.0271	-82.0052	-104.033	0.724149	0.216461	0.656842	0.151245	0.924204	0.17937	0.940008	0.194318	0.55239	0.1773	0.566545	0.182764	0.278241
MALL-Both-Both	MALL	Both	Both	PPNP	Oct	2006	-98.0799	47.4993	1.5	1.5	0.25	542	-94.6731	44.8171	-94.6379	44.6233	-94.0059	43.9254	-93.5953	43.7545	49.6487	38.669	-88.8496	-100.135	50.2905	37.961	-87.8933	-101.775	50.9235	37.2712	-83.5658	-103.993	51.1638	37.0128	-81.888	-104.677	1.26375	0.377757	1.44245	0.332139	1.52036	0.295072	1.36221	0.281595	0.460945	0.164252	0.475252	0.165895	0.323272
MALL-Both-Both	MALL	Both	Both	PPNP	Oct	2007	-97.9558	47.2308	1.5	1.5	0.25	468	-95.2567	44.8991	-94.9388	44.7743	-94.094	44.2521	-93.6521	44.1442	48.891	39.0196	-88.5806	-100.844	49.2724	38.7153	-88.2272	-101.337	50.2929	37.7638	-82.5807	-102.597	50.4943	37.5635	-81.9351	-102.851	1.44367	0.431538	1.06562	0.245371	1.17934	0.228886	1.00101	0.206928	0.4352	0.125	0.444111	0.134917	0.344759
MALL-Both-Both	MALL	Both	Both	PPNP	Oct	2008	-97.6103	47.473	1.5	1.5	0.25	565	-96.9525	47.46	-96.5868	46.6644	-94.4906	44.7704	-93.638	44.4112	49.8005	45.1595	-94.5498	-99.7339	50.3687	39.812	-89.5751	-100.975	50.9637	38.3992	-86.9109	-102.016	51.3424	37.796	-83.5531	-102.723	0.752104	0.224818	0.818793	0.188536	0.972858	0.188813	1.0299	0.212901	0.641211	0.180072	0.672526	0.183482	0.344573
MALL-Both-Both	MALL	Both	Both	PPNP	Oct	2009	-97.5229	47.8697	1.5	1.5	0.25	380	-94.5133	45.8666	-93.9999	44.3736	-93.3489	43.941	-93.15	43.9317	50.1438	38.709	-86.438	-100.021	50.4908	38.0441	-85.8237	-101.447	50.9808	37.3721	-83.3316	-102.758	51.1933	37.1121	-82.5548	-103.278	1.15669	0.345755	1.27247	0.292999	1.23702	0.240081	1.09118	0.225567	0.449486	0.122365	0.535654	0.142836	0.34002
MALL-Both-Both	MALL	Both	Both	PPNP	Oct	2010	-97.8615	47.7823	1.5	1.5	0.25	229	-95.1015	45.5917	-94.7549	45.2913	-94.0452	44.5278	-93.7654	44.0603	49.4588	39.7063	-88.6282	-101.009	50.1923	39.0296	-87.736	-102.306	50.4342	32.476	-82.7283	-102.737	50.6231	32.1012	-82.3208	-103.098	1.10745	0.331036	1.29821	0.298927	0.902243	0.175108	0.839153	0.173469	0.433157	0.143847	0.445259	0.145325	0.274623
MALL-Both-Both	MALL	Both	Both	PPNP	Oct	2011	-97.8897	47.4583	1.5	1.5	0.25	199	-97.7626	46.6957	-97.8856	46.8655	-94.6966	45.4429	-93.3249	44.7192	48.9466	44.3023	-95.2607	-100.75	49.94	43.4982	-93.6395	-102.925	50.3872	39.4047	-82.6023	-103.702	50.6975	38.7493	-82.086	-104.246	0.820123	0.24515	0.958788	0.220771	0.879912	0.170774	1.01346	0.209501	0.517537	0.175776	0.528375	0.188747	0.277864
MALL-Both-Both	MALL	Both	Both	PPNP	Oct	2012	-98.0038	47.3011	1.5	1.5	0.25	210	-97.2893	46.8398	-96.7505	46.3923	-94.3739	45.0931	-93.4134	44.7522	48.9691	44.3269	-94.7827	-101.088	49.5603	40.0116	-88.7066	-102.256	50.5019	38.5992	-81.7957	-103.718	50.7478	38.2818	-81.1319	-104.05	0.869627	0.259947	0.823136	0.189536	1.02927	0.199761	0.969969	0.200511	0.611236	0.157876	0.638092	0.163609	0.342087
MALL-Both-Both	MALL	Both	Both	PPNP	Oct	2013	-97.8954	47.4175	1.5	1.5	0.25	155	-96.8618	45.9323	-95.9151	45.1268	-94.3557	44.4606	-93.7467	44.3715	48.694	38.8388	-89.9065	-99.9071	49.4379	38.0993	-88.93	-100.99	50.4878	37.1286	-82.633	-103.341	50.6347	36.9917	-82.1461	-103.626	0.766258	0.229049	0.795693	0.183217	1.0401	0.201862	0.914069	0.188955	0.521268	0.192403	0.534428	0.203047	0.269222
MALL-Both-Both	MALL	Both	Both	PPNP	Oct	2014	-97.164	47.0811	1.5	1.5	0.25	334	-97.4672	47.3621	-97.3018	46.886	-95.272	45.1471	-94.2631	44.8461	49.7244	44.9969	-94.7998	-100.163	50.0891	39.5787	-90.1365	-101.123	51.0045	37.7872	-83.8369	-103.299	51.1841	37.5402	-82.9138	-103.837	0.787051	0.235264	0.678495	0.156231	0.962986	0.186897	0.906018	0.187291	0.542021	0.179764	0.562517	0.183658	0.295367
MALL-Both-Both	MALL	Both	Both	PPNP	Oct	2015	-97.2674	47.1659	1.5	1.5	0.25	224	-96.2565	46.7375	-96.551	46.6267	-95.5803	45.8717	-94.9425	45.634	49.7401	44.2363	-93.8533	-98.786	50.0607	43.3848	-92.7813	-101.477	50.6886	39.8764	-88.0888	-103.757	50.8937	39.2034	-82.8698	-104.266	0.982478	0.293681	0.820241	0.188869	0.842649	0.163542	0.763859	0.157904	0.696089	0.15924	0.736774	0.163968	0.473016
MALL-Both-Both	MALL	Both	Both	PPNP	Oct	2016	-96.971	46.6654	1.5	1.5	0.25	211	-96.6364	46.1383	-96.556	46.1328	-95.7668	45.6188	-94.6962	44.869	48.5951	43.2428	-92.9277	-99.6195	49.081	42.9613	-92.6427	-100.178	50.3815	38.9801	-87.8181	-102.744	50.6207	38.3526	-84.9351	-103.288	0.745608	0.222876	0.580488	0.133663	0.738283	0.143286	0.750663	0.155176	0.555566	0.16333	0.558143	0.165216	0.272316
MALL-Both-Both	MALL	Both	Both	PPNP	Oct	2017	-97.3807	46.8939	1.5	1.5	0.25	263	-96.9086	46.1474	-95.5797	45.2187	-94.8183	44.6349	-94.7054	44.5939	48.9383	43.8284	-95.1812	-98.99	49.572	39.1553	-89.4651	-99.5731	50.4144	38.0767	-88.3254	-102.829	50.621	37.8326	-87.833	-103.414	0.697489	0.208492	0.735845	0.169436	0.798082	0.154892	0.699696	0.144641	0.673832	0.196652	0.678312	0.203535	0.32938
MALL-Both-Both	MALL	Both	Both	PPNP	Oct	2018	-97.0954	46.9633	1.5	1.5	0.25	194	-96.8492	46.1959	-95.258	45.0409	-94.8492	44.7496	-94.8586	44.399	49.1362	43.6609	-94.9656	-99.0723	49.9167	39.3807	-89.3225	-100.319	50.327	38.7743	-88.6174	-102.021	50.6196	38.2322	-88.0035	-102.68	0.736664	0.220202	0.993252	0.228707	0.787339	0.152807	0.768784	0.158922	0.668368	0.189812	0.675612	0.195579	0.327931
MALL-Both-Both	MALL	Both	Both	PPNP	Oct	2019	-97.4455	46.8903	1.5	1.5	0.25	94	-95.4311	44.4503	-95.0755	44.4089	-94.6567	44.3798	-94.4819	44.3619	48.4396	39.3714	-87.751	-101.162	49.0112	38.9408	-87.0136	-101.99	49.7966	38.2101	-86.0265	-103.14	50.0954	37.9133	-85.6315	-103.554	1.17796	0.352115	1.00809	0.232124	0.891441	0.173011	0.809128	0.167262	0.323765	0.133181	0.34687	0.146645	0.226105
MALL-Both-Both	MALL	Both	Both	PPNP	Nov	1960	-100.319	48.0694	1.5	1.5	0.25	179	-90.7837	38.1041	-92.0855	38.956	-93.9777	39.3494	-94.4993	39.4423	48.3591	31.9287	-86.1351	-98.1637	49.2027	29.3013	-85.8931	-99.4793	50.1586	28.2269	-85.3873	-109.67	50.3947	27.98	-85.2073	-110.167	1.15262	0.205372	1.07644	0.117553	1.1945	0.147553	1.12265	0.135731	0.530263	0.202231	0.574288	0.250789	0.592171
MALL-Both-Both	MALL	Both	Both	PPNP	Nov	1961	-99.0639	47.9278	1.5	1.5	0.25	180	-91.898	40.5854	-93.1153	39.9329	-93.964	39.7124	-93.9006	39.7336	45.1439	29.4595	-88.6702	-96.1293	47.3334	28.5486	-87.9361	-105.384	48.3684	28.1023	-86.6169	-106.109	48.8358	27.8539	-82.6797	-106.438	0.71668	0.127697	0.952803	0.104051	0.840408	0.103812	0.841069	0.101687	0.604795	0.19537	0.638755	0.199655	0.400834
MALL-Both-Both	MALL	Both	Both	PPNP	Nov	1962	-99.571	47.9321	1.5	1.5	0.25	54	-95.3444	40.3015	-95.16	41.137	-95.3315	41.0739	-95.4127	40.9517	49.021	28.1138	-90.6455	-101.103	49.6265	27.666	-88.8197	-104.323	50.1783	27.2348	-87.5755	-105.16	50.4343	27.051	-86.8811	-105.449	1.05053	0.187182	1.04873	0.114527	0.928026	0.114636	0.88066	0.106474	0.266727	0.200741	0.278088	0.209176	0.268027
MALL-Both-Both	MALL	Both	Both	PPNP	Nov	1963	-99.2412	48.0035	1.5	1.5	0.25	190	-93.3086	41.2304	-93.3775	40.9174	-94.8895	41.0253	-95.8295	40.8646	47.0841	29.0196	-89.3125	-98.837	49.1834	28.3445	-88.4404	-102.423	49.9102	27.8836	-87.4349	-105.82	50.5791	27.3534	-86.5349	-106.555	0.752494	0.134078	0.925714	0.101093	0.8717	0.107678	1.05465	0.12751	0.452483	0.173968	0.452388	0.178372	0.283486
MALL-Both-Both	MALL	Both	Both	PPNP	Nov	1964	-98.7446	47.7883	1.5	1.5	0.25	400	-92.2016	36.8785	-92.7129	38.1309	-93.4433	38.9847	-93.8655	39.233	47.6245	28.6772	-87.7794	-98.2032	48.8485	28.3038	-87.3023	-99.2809	49.5814	27.8529	-86.7112	-104.932	49.9905	27.5491	-86.2829	-105.736	1.15131	0.205138	1.05848	0.115592	0.980171	0.121077	0.986736	0.119299	0.57856	0.168602	0.624293	0.197962	0.572459
MALL-Both-Both	MALL	Both	Both	PPNP	Nov	1965	-99.0202	47.6505	1.5	1.5	0.25	243	-92.9742	39.6774	-93.5854	40.2383	-94.2155	40.1567	-95.0487	40.3291	47.628	32.2494	-88.6997	-98.9358	48.9105	31.4774	-87.9791	-99.9736	49.5825	30.7803	-87.2531	-109.169	49.9599	30.2185	-86.7138	-109.911	0.945318	0.168435	0.973277	0.106287	0.840771	0.103857	0.85819	0.103757	0.591486	0.149895	0.629626	0.159123	0.517
MALL-Both-Both	MALL	Both	Both	PPNP	Nov	1966	-98.9596	47.7217	1.5	1.5	0.25	477	-91.4244	36.9254	-92.2816	38.1773	-93.0706	38.5124	-93.8313	38.7941	44.7551	28.7916	-87.9945	-98.3455	46.3588	28.4502	-87.3606	-99.2454	49.1163	27.6994	-84.8376	-107.895	49.8326	27.3726	-84.1355	-108.954	1.30769	0.233002	1.1269	0.123064	1.23584	0.152659	1.28828	0.155756	0.583076	0.184952	0.636718	0.201758	0.637803
MALL-Both-Both	MALL	Both	Both	PPNP	Nov	1967	-98.9779	47.6577	1.5	1.5	0.25	408	-90.5205	35.541	-91.4775	36.7057	-92.6893	38.2385	-93.1282	38.7227	42.5603	28.5676	-86.3462	-94.0409	46.1932	28.2113	-86.0823	-98.7165	48.5368	27.5004	-85.4971	-101.971	49.4705	27.2808	-84.5795	-104.444	1.36222	0.242718	1.13123	0.123536	1.17298	0.144894	1.09924	0.1329	0.532092	0.213581	0.585795	0.232656	0.648888
MALL-Both-Both	MALL	Both	Both	PPNP	Nov	1968	-100.349	47.692	1.5	1.5	0.25	207	-97.1056	43.1527	-96.9501	42.7451	-96.792	42.1845	-96.6201	42.1005	49.9801	37.7579	-88.9005	-104.472	50.1371	37.0296	-88.6396	-104.85	50.6016	34.624	-86.1556	-105.667	50.8189	33.9029	-84.8646	-105.993	0.983499	0.175238	0.789157	0.0861803	0.848768	0.104845	0.826821	0.0999646	0.263428	0.181946	0.25743	0.182326	0.213589
MALL-Both-Both	MALL	Both	Both	PPNP	Nov	1969	-99.3123	47.3378	1.5	1.5	0.25	281	-92.2415	35.7777	-93.221	37.7934	-94.0781	38.4715	-94.7112	38.9469	45.7232	28.5861	-89.3079	-98.7498	47.3821	28.2064	-88.6918	-99.9861	48.7917	27.7768	-87.6009	-105.12	49.6732	27.4648	-86.5985	-107.764	1.20868	0.21536	1.20369	0.13145	1.05663	0.130522	1.09454	0.132332	0.531221	0.187777	0.596214	0.219728	0.547778
MALL-Both-Both	MALL	Both	Both	PPNP	Nov	1970	-98.8547	47.5335	1.5	1.5	0.25	331	-92.0392	38.5898	-92.6597	38.9219	-93.8745	38.8854	-94.0843	38.9333	45.4112	30.4053	-88.507	-97.7073	49.5107	29.2646	-88.1237	-98.8137	50.7241	28.0517	-87.1171	-105.119	51.0692	27.6794	-82.0986	-109.453	1.29104	0.230036	1.1224	0.122572	1.20379	0.1487	1.1919	0.144104	0.579717	0.170627	0.667112	0.223042	0.700571
MALL-Both-Both	MALL	Both	Both	PPNP	Nov	1971	-98.3186	47.4434	1.5	1.5	0.25	306	-90.9749	36.9217	-91.9518	38.271	-92.6752	38.5429	-93.0129	38.6028	44.1089	29.297	-88.2183	-93.5762	46.5978	28.7313	-87.7868	-97.9279	48.3916	27.7398	-85.6112	-100.193	49.1381	27.4055	-84.625	-101.853	1.00124	0.178399	0.992237	0.108358	1.10046	0.135936	1.07409	0.129859	0.670831	0.231858	0.709967	0.250731	0.637128
MALL-Both-Both	MALL	Both	Both	PPNP	Nov	1972	-98.6426	47.3879	1.5	1.5	0.25	301	-91.9231	39.3808	-92.6011	39.9176	-93.021	39.2134	-93.766	39.2437	46.0588	33.082	-88.301	-97.6778	46.5479	32.7469	-87.9644	-98.4075	47.7888	28.7389	-86.2	-108.809	48.2583	28.2444	-85.4033	-109.625	0.938645	0.167246	0.887014	0.0968668	0.96939	0.119745	0.985027	0.119092	0.642268	0.189771	0.686744	0.212302	0.579252
MALL-Both-Both	MALL	Both	Both	PPNP	Nov	1973	-98.0223	47.2538	1.5	1.5	0.25	262	-91.7989	38.6713	-92.5591	39.3528	-93.3736	39.5183	-93.5754	39.5563	45.3737	31.9744	-88.5786	-96.9032	47.318	29.9016	-87.9414	-98.3274	49.2282	28.4242	-86.5192	-101.227	49.7181	28.1185	-82.7603	-110.009	0.926251	0.165038	0.930084	0.10157	0.956991	0.118214	0.94028	0.113682	0.662269	0.202273	0.709603	0.226293	0.58621
MALL-Both-Both	MALL	Both	Both	PPNP	Nov	1974	-98.0827	47.4065	1.5	1.5	0.25	262	-91.3759	38.1076	-92.0274	39.0861	-92.8557	39.23	-93.1764	39.1676	45.928	30.9316	-88.5581	-96.8258	47.4538	29.9594	-87.9452	-97.755	48.8753	28.8034	-86.9294	-99.584	49.3576	28.3654	-86.1285	-100.719	0.966999	0.172298	0.961998	0.105055	0.910516	0.112473	0.891333	0.107764	0.65409	0.206021	0.695131	0.229164	0.613702
MALL-Both-Both	MALL	Both	Both	PPNP	Nov	1975	-98.0929	47.3464	1.5	1.5	0.25	280	-92.0703	39.132	-92.3767	39.0479	-93.1079	39.1706	-93.1381	39.3795	47.1	29.4882	-88.6292	-97.1738	48.4248	28.8733	-88.0373	-97.8777	50.0434	27.9238	-86.383	-99.8278	50.5087	27.5533	-81.9904	-101.484	0.900243	0.160404	0.919088	0.100369	1.07848	0.13322	1.0793	0.13049	0.605812	0.157249	0.632045	0.15501	0.464053
MALL-Both-Both	MALL	Both	Both	PPNP	Nov	1976	-98.2113	47.6245	1.5	1.5	0.25	267	-91.0112	34.596	-91.5705	37.1795	-91.8429	38.0636	-92.3217	38.2698	46.4517	28.8812	-86.8616	-96.2159	47.6208	28.1894	-86.2083	-97.3127	48.377	27.6316	-81.8497	-99.0507	48.8124	27.3335	-80.8478	-105.404	1.04516	0.186225	1.1751	0.128327	1.11045	0.13717	1.1171	0.13506	0.549935	0.232108	0.615436	0.269148	0.592117
MALL-Both-Both	MALL	Both	Both	PPNP	Nov	1977	-98.2828	47.5762	1.5	1.5	0.25	234	-91.185	38.0259	-92.0122	38.4033	-92.7601	38.9855	-93.2115	39.3188	43.2442	29.8396	-87.7382	-95.4334	45.6268	29.0305	-86.8902	-97.6323	49.2198	27.9706	-84.4656	-101.172	49.6257	27.6805	-82.5806	-103.996	0.932086	0.166077	0.947003	0.103418	1.04361	0.128913	1.02204	0.123567	0.630384	0.237744	0.682198	0.258459	0.556298
MALL-Both-Both	MALL	Both	Both	PPNP	Nov	1978	-98.3936	47.6872	1.5	1.5	0.25	231	-91.1632	35.9178	-91.9115	37.6401	-92.6159	38.7856	-92.8206	39.0204	42.9906	28.5108	-88.198	-93.8669	45.5574	28.1142	-87.1739	-98.1411	48.9088	27.5892	-82.0882	-101.218	49.5525	27.3352	-81.521	-102.562	1.13609	0.202426	1.07795	0.117718	1.0104	0.12481	0.994809	0.120275	0.618699	0.220062	0.668151	0.236212	0.622919
MALL-Both-Both	MALL	Both	Both	PPNP	Nov	1979	-98.3421	47.7698	1.5	1.5	0.25	210	-91.3184	38.4812	-91.6678	38.4471	-91.8395	38.9998	-92.084	39.3257	44.8602	32.335	-88.5619	-95.8425	45.9798	29.0239	-87.5162	-97.0543	49.1807	28.2277	-82.2747	-100.534	49.7109	27.9916	-81.9462	-101.076	0.823857	0.146793	0.923667	0.100869	0.941272	0.116272	0.932072	0.11269	0.697892	0.219207	0.731052	0.247292	0.568984
MALL-Both-Both	MALL	Both	Both	PPNP	Nov	1980	-98.8828	47.8284	1.5	1.5	0.25	202	-91.1859	35.8581	-91.6895	37.1444	-92.4234	38.6944	-92.4087	38.9919	43.5027	28.8278	-87.7899	-95.1391	46.2354	28.4069	-87.2206	-98.324	49.3711	27.6412	-82.5801	-101.056	49.7533	27.4463	-81.7686	-101.468	1.18568	0.211262	0.983779	0.107434	1.12575	0.13906	1.0523	0.127226	0.586981	0.211676	0.665757	0.258212	0.676027
MALL-Both-Both	MALL	Both	Both	PPNP	Nov	1981	-97.9874	47.9663	1.5	1.5	0.25	198	-91.6112	37.6636	-92.0835	38.2063	-92.2701	39.0544	-92.3831	39.1471	44.2818	30.8274	-88.6886	-94.7884	45.5337	29.3692	-87.9837	-96.4686	48.6763	28.103	-82.2609	-101.656	48.9589	27.961	-82.0693	-102.179	1.04106	0.185494	1.00324	0.10956	1.07037	0.132219	0.945375	0.114298	0.607457	0.205594	0.670035	0.243313	0.614908
MALL-Both-Both	MALL	Both	Both	PPNP	Nov	1982	-98.0556	47.805	1.5	1.5	0.25	276	-91.5529	37.5594	-91.9038	37.4495	-92.33	38.6016	-92.6214	38.8608	42.4034	29.2154	-88.8055	-95.7599	44.3717	28.4232	-87.8549	-97.0841	48.2628	27.5822	-83.0945	-100.79	49.3262	27.2522	-82.4563	-102.279	0.797425	0.142084	0.87307	0.0953439	0.959895	0.118572	0.969148	0.117172	0.641029	0.212972	0.675235	0.22672	0.513947
MALL-Both-Both	MALL	Both	Both	PPNP	Nov	1983	-98.5056	47.6785	1.5	1.5	0.25	403	-91.2067	35.978	-91.8912	37.138	-92.4081	38.4944	-92.1767	38.8188	42.4981	28.847	-88.8012	-93.6147	45.2559	28.3181	-88.0659	-97.4098	48.929	27.4535	-82.5696	-99.8427	49.4793	27.2031	-81.7291	-103.956	0.841969	0.150021	0.878111	0.0958945	1.02273	0.126334	1.01087	0.122216	0.688404	0.220458	0.711008	0.227266	0.552432
MALL-Both-Both	MALL	Both	Both	PPNP	Nov	1984	-98.6238	47.6392	1.5	1.5	0.25	334	-91.6272	38.4974	-92.0112	38.7205	-92.1862	38.8822	-92.3409	38.9142	45.2626	31.049	-88.1478	-97.0417	45.7053	29.4086	-87.7276	-97.7554	46.929	28.122	-82.568	-100.291	47.4308	27.7397	-81.665	-102.633	1.05765	0.188449	0.848909	0.0927054	0.960395	0.118634	0.949081	0.114746	0.635118	0.181363	0.695091	0.223073	0.644125
MALL-Both-Both	MALL	Both	Both	PPNP	Nov	1985	-98.4253	47.3801	1.5	1.5	0.25	269	-90.7803	35.9884	-91.6026	37.2374	-92.3274	38.4576	-92.6943	38.5665	43.5124	28.9357	-88.3991	-93.4653	45.0129	28.5107	-88.1154	-97.7049	47.3884	27.7378	-85.2831	-100.078	48.0537	27.4778	-83.3284	-106.003	1.13819	0.202801	1.01941	0.111326	1.05464	0.130275	1.0036	0.121338	0.590696	0.209517	0.657197	0.251471	0.656536
MALL-Both-Both	MALL	Both	Both	PPNP	Nov	1986	-98.8571	47.6491	1.5	1.5	0.25	322	-91.4233	38.252	-91.6588	38.3121	-92.6535	38.5433	-93.1763	38.6235	45.6726	28.9064	-88.5689	-94.8932	46.5032	28.4113	-87.9713	-96.2543	49.1861	27.3248	-86.3104	-99.8295	49.7666	26.9888	-84.9881	-108.081	0.941915	0.167829	0.877707	0.0958504	1.11689	0.137966	1.12367	0.135855	0.609232	0.178868	0.643167	0.193426	0.539211
MALL-Both-Both	MALL	Both	Both	PPNP	Nov	1987	-98.8479	47.6543	1.5	1.5	0.25	235	-91.0393	35.5908	-91.4958	37.3011	-92.1835	38.2277	-92.4882	38.6604	42.1875	29.1448	-88.7755	-93.731	45.2348	28.3932	-87.6787	-96.4444	48.8066	27.73	-82.6896	-101.202	49.5093	27.4654	-81.9831	-101.943	0.819958	0.146099	0.91731	0.100175	0.918456	0.113454	0.937528	0.113349	0.697173	0.246191	0.728821	0.270145	0.574936
MALL-Both-Both	MALL	Both	Both	PPNP	Nov	1988	-98.5273	47.8429	1.5	1.5	0.25	217	-91.1007	36.0337	-91.8227	37.4406	-92.0479	38.6511	-92.0138	39.0278	41.7792	29.8126	-88.689	-94.122	46.9876	28.5769	-87.4738	-98.1782	47.6234	28.0606	-81.616	-98.9989	48.4128	27.3659	-80.5903	-105.399	0.669367	0.119267	0.932572	0.101842	0.892233	0.110214	1.04937	0.126871	0.720076	0.269435	0.74932	0.2972	0.539591
MALL-Both-Both	MALL	Both	Both	PPNP	Nov	1989	-98.6694	47.8438	1.5	1.5	0.25	215	-91.0353	36.6795	-91.4335	37.8842	-91.5932	38.9796	-91.6208	39.082	43.4697	30.8893	-88.7534	-93.6266	46.4339	29.5277	-87.4956	-97.6695	47.7515	28.5427	-81.9199	-98.7475	49.321	28.0266	-81.2796	-99.3164	0.730834	0.130219	0.800826	0.0874546	0.848463	0.104808	0.902522	0.109117	0.747226	0.259924	0.766436	0.283901	0.575258
MALL-Both-Both	MALL	Both	Both	PPNP	Nov	1990	-98.3264	48.0271	1.5	1.5	0.25	240	-90.6636	37.5111	-91.3997	38.9287	-91.9192	38.9705	-92.1781	39.1036	43.088	32.3091	-87.9356	-93.4197	46.4389	29.4064	-85.8824	-97.8091	48.9771	28.2174	-82.2134	-100.317	49.3142	28.0616	-81.7445	-108.551	0.723447	0.128902	0.870356	0.0950476	1.06186	0.131168	0.968252	0.117064	0.72186	0.268521	0.750597	0.283248	0.541545
MALL-Both-Both	MALL	Both	Both	PPNP	Nov	1991	-98.6768	47.7761	1.5	1.5	0.25	255	-91.0555	35.8712	-91.1731	36.0762	-91.6617	37.7728	-92.085	38.1786	41.9418	30.7582	-88.7172	-93.6388	43.3386	28.9053	-87.624	-94.7536	46.9452	27.9099	-81.8463	-101.742	47.2427	27.677	-81.5079	-103.511	0.659345	0.117481	0.760898	0.0830942	0.984506	0.121612	0.95332	0.115259	0.739126	0.276532	0.758947	0.302089	0.562115
MALL-Both-Both	MALL	Both	Both	PPNP	Nov	1992	-99.4618	47.9821	1.5	1.5	0.25	288	-91.2612	36.1931	-91.6124	37.5683	-92.0934	38.0892	-92.5733	38.2996	45.3441	29.4935	-88.0275	-94.1626	46.6212	28.5527	-87.1856	-96.3754	47.425	27.933	-82.2888	-103.796	47.6508	27.7408	-81.8871	-105.037	0.871664	0.155311	1.07644	0.117553	1.03982	0.128445	0.974187	0.117781	0.624303	0.209747	0.657773	0.237519	0.545524
MALL-Both-Both	MALL	Both	Both	PPNP	Nov	1993	-99.2902	48.0978	1.5	1.5	0.25	253	-91.3013	35.5542	-91.9546	36.6382	-92.0816	37.9092	-92.1156	38.0358	42.1096	29.7616	-88.4428	-94.8049	46.7433	28.8132	-87.3942	-97.7773	48.5991	27.8074	-82.0616	-99.6829	48.8568	27.64	-81.7464	-100.6	0.841469	0.149931	0.945603	0.103265	1.14423	0.141343	1.0136	0.122546	0.649618	0.240423	0.69538	0.272317	0.551082
MALL-Both-Both	MALL	Both	Both	PPNP	Nov	1994	-99.7123	48.2546	1.5	1.5	0.25	252	-91.2451	35.2742	-91.6145	37.1593	-92.0613	38.9991	-92.3894	39.3834	42.0029	29.1607	-87.9864	-94.6675	47.921	28.4355	-82.7823	-100.169	49.4337	27.9002	-81.5107	-101.238	50.0062	27.5415	-80.7908	-102.165	0.985268	0.175553	1.07763	0.117683	1.08983	0.134623	1.10974	0.13417	0.615192	0.231023	0.68073	0.271903	0.607925
MALL-Both-Both	MALL	Both	Both	PPNP	Nov	1995	-99.6782	48.1002	1.5	1.5	0.25	406	-91.2138	35.8349	-91.3315	36.5493	-90.5136	38.0975	-90.906	38.5349	42.0584	30.8014	-88.7853	-94.1474	44.6091	28.8593	-87.4314	-95.2519	45.8829	28.1072	-80.0152	-97.4984	47.1116	27.723	-79.5386	-99.9574	0.711949	0.126854	0.855103	0.0933819	0.950735	0.117441	1.01471	0.122681	0.703877	0.265047	0.73793	0.297585	0.611487
MALL-Both-Both	MALL	Both	Both	PPNP	Nov	1996	-99.2289	47.7208	1.5	1.5	0.25	530	-90.7482	35.7396	-90.6553	37.0139	-91.5116	38.0026	-91.7507	38.0964	44.4413	28.8414	-87.238	-94.1767	45.9236	28.1525	-83.603	-96.2005	46.959	27.5872	-82.7574	-101.428	47.3178	27.3776	-82.4514	-109.162	1.29298	0.23038	1.45941	0.159376	1.40336	0.173352	1.2564	0.151902	0.536489	0.199253	0.610368	0.251966	0.654677
MALL-Both-Both	MALL	Both	Both	PPNP	Nov	1997	-99.5876	47.5947	1.5	1.5	0.25	660	-90.9991	34.6669	-91.6995	36.2021	-92.9567	37.9676	-93.1386	38.3525	41.3105	28.9044	-87.0592	-94.6924	46.1899	28.2188	-86.3655	-98.5456	47.6557	27.6016	-82.8609	-110.165	48.2571	27.4132	-81.986	-110.444	1.06051	0.188959	1.12915	0.123309	1.18167	0.145968	1.08845	0.131596	0.543989	0.231323	0.617618	0.268977	0.589914
MALL-Both-Both	MALL	Both	Both	PPNP	Nov	1998	-99.6714	47.2874	1.5	1.5	0.25	740	-91.0382	36.6924	-92.082	37.5817	-92.8061	38.3602	-92.9301	38.7708	43.2093	29.4791	-87.5605	-95.1784	45.3803	28.824	-86.5744	-98.3197	46.851	28.1778	-81.5973	-109.198	48.0039	27.6947	-80.7762	-110.345	1.19821	0.213496	1.18529	0.12944	1.09879	0.135729	1.17513	0.142076	0.580593	0.207338	0.654769	0.243121	0.650155
MALL-Both-Both	MALL	Both	Both	PPNP	Nov	1999	-100.348	47.3506	1.5	1.5	0.25	560	-91.4877	36.11	-92.5943	37.6578	-93.8606	38.5727	-94.0222	38.9642	45.6918	28.9963	-86.9582	-98.838	47.0397	28.3643	-86.2615	-99.922	48.8719	27.8548	-83.0802	-105.748	49.4549	27.594	-82.1766	-109.253	1.50045	0.267348	1.47565	0.161149	1.31901	0.162932	1.26018	0.152358	0.48993	0.164249	0.579143	0.222751	0.65805
MALL-Both-Both	MALL	Both	Both	PPNP	Nov	2000	-100.138	47.0412	1.5	1.5	0.25	1343	-91.4729	36.381	-92.7129	37.1479	-93.7219	38.097	-93.8948	38.4346	42.3189	29.4199	-88.0503	-95.7845	44.3627	28.7165	-87.2207	-99.6484	46.5327	27.9747	-85.6881	-104.583	47.4473	27.6376	-82.962	-109.18	1.16312	0.207243	1.22107	0.133347	1.17323	0.144925	1.1339	0.137091	0.565399	0.203638	0.6444	0.236739	0.619562
MALL-Both-Both	MALL	Both	Both	PPNP	Nov	2001	-100.084	47.1808	1.5	1.5	0.25	766	-92.5113	38.2621	-93.1045	38.7454	-94.3117	39.0033	-94.5964	39.205	46.8328	30.6946	-88.7597	-99.1118	47.5175	29.1359	-87.7984	-102.643	48.6796	28.0554	-86.1823	-105.951	49.3488	27.5923	-82.8814	-109.473	1.00242	0.178609	1.1827	0.129157	1.21339	0.149886	1.23328	0.149107	0.586783	0.141656	0.617963	0.160108	0.524209
MALL-Both-Both	MALL	Both	Both	PPNP	Nov	2002	-99.8236	47.1794	1.5	1.5	0.25	816	-91.4596	35.8655	-92.6038	37.0993	-93.7129	38.0585	-93.7917	38.2461	42.5452	29.6821	-86.0983	-97.1169	45.2284	29.1975	-85.9019	-102.954	46.5853	28.3399	-84.6168	-105.184	46.9286	28.11	-82.682	-109.272	1.77602	0.316448	1.46946	0.160473	1.33609	0.165043	1.18633	0.14343	0.404178	0.157691	0.513797	0.223113	0.639386
MALL-Both-Both	MALL	Both	Both	PPNP	Nov	2003	-99.6149	47.3971	1.5	1.5	0.25	868	-91.6334	36.3179	-92.5428	37.3072	-93.1297	38.1054	-93.158	38.3921	42.3975	30.3197	-86.7638	-97.1395	45.764	29.4235	-86.1126	-99.4516	47.0979	28.5478	-84.6726	-104.262	48.0648	27.9056	-82.6274	-105.489	1.62269	0.289128	1.40461	0.153391	1.23203	0.152189	1.29511	0.156582	0.416593	0.163053	0.543917	0.230815	0.628757
MALL-Both-Both	MALL	Both	Both	PPNP	Nov	2004	-99.5259	47.4982	1.5	1.5	0.25	552	-91.3924	36.8441	-92.3185	38.2962	-93.5982	39.0417	-93.6818	39.287	45.9481	31.1753	-86.1015	-98.042	47.1002	30.7649	-85.614	-103.294	48.1381	30.0378	-83.601	-105.384	48.9766	29.3616	-82.1817	-106.106	1.65615	0.295089	1.43703	0.156931	1.322	0.163302	1.32926	0.160711	0.405741	0.160921	0.507099	0.222003	0.613939
MALL-Both-Both	MALL	Both	Both	PPNP	Nov	2005	-99.1283	47.3483	1.5	1.5	0.25	585	-90.9165	37.0953	-91.812	38.1271	-92.6674	38.7475	-92.9813	38.9906	45.6089	30.4325	-87.2083	-97.6987	46.9826	29.4826	-86.6583	-98.9851	48.3491	28.3631	-82.8904	-103.142	49.0003	27.9563	-81.8913	-105.276	1.38077	0.246024	1.24174	0.135605	1.24928	0.154319	1.23197	0.148948	0.514745	0.189104	0.606745	0.235166	0.65945
MALL-Both-Both	MALL	Both	Both	PPNP	Nov	2006	-98.6932	47.4934	1.5	1.5	0.25	569	-91.0602	37.1156	-91.8957	38.125	-91.9433	38.6901	-92.2712	38.7142	42.4085	31.2306	-87.0498	-95.6909	46.0111	30.2313	-86.7038	-98.5399	47.1686	28.6685	-82.3951	-103.429	47.4894	28.3265	-81.8873	-104.382	1.27872	0.22784	1.07299	0.117176	1.15403	0.142554	1.09995	0.132986	0.507641	0.201155	0.597519	0.24331	0.629008
MALL-Both-Both	MALL	Both	Both	PPNP	Nov	2007	-98.576	47.3102	1.5	1.5	0.25	542	-91.0629	37.886	-92.1736	39.2072	-92.3978	39.4577	-92.6752	39.4785	46.3006	31.6931	-87.1928	-98.589	46.915	31.081	-86.8484	-99.2766	48.0383	29.3679	-82.0633	-101.056	48.4026	28.9619	-81.3829	-104.89	1.20776	0.215197	1.13665	0.124128	1.18825	0.14678	1.10843	0.134011	0.538254	0.184747	0.615953	0.225689	0.605863
MALL-Both-Both	MALL	Both	Both	PPNP	Nov	2008	-98.2518	47.4944	1.5	1.5	0.25	715	-90.6075	36.9948	-91.4911	38.0621	-92.1463	38.9524	-92.4754	39.1548	42.1436	31.5164	-86.2487	-95.3719	47.1118	30.0129	-85.7173	-98.9485	48.467	28.4831	-84.3105	-99.989	49.0768	27.9824	-82.9832	-103.11	1.31617	0.234512	1.15037	0.125627	1.1108	0.137212	1.10769	0.133922	0.475335	0.195598	0.567285	0.251178	0.651695
MALL-Both-Both	MALL	Both	Both	PPNP	Nov	2009	-98.5466	47.6406	1.5	1.5	0.25	344	-91.0184	37.3877	-91.5584	38.0231	-92.5562	38.6333	-93.1404	39.0048	46.5985	31.8811	-85.8585	-99.212	47.5089	30.7502	-84.477	-100.174	48.8978	29.3614	-83.7137	-101.107	49.5169	28.92	-83.3822	-104.938	0.889082	0.158415	1.10361	0.12052	1.15703	0.142923	1.15988	0.140232	0.605526	0.204842	0.655033	0.249619	0.574488
MALL-Both-Both	MALL	Both	Both	PPNP	Nov	2010	-98.5665	47.8094	1.5	1.5	0.25	445	-90.7018	37.0025	-91.6448	38.2882	-92.5571	39.0131	-92.8388	39.1165	46.219	30.7766	-86.3293	-97.8992	47.8578	29.7572	-86.0289	-99.0518	49.3679	28.6397	-83.7563	-100.082	49.8138	28.2291	-82.8175	-101.695	1.38387	0.246576	1.23483	0.134851	1.16454	0.143851	1.09661	0.132583	0.497818	0.190755	0.593492	0.257842	0.682926
MALL-Both-Both	MALL	Both	Both	PPNP	Nov	2011	-97.8731	47.7372	1.5	1.5	0.25	322	-90.4063	38.0004	-91.0771	38.8493	-92.1892	39.4443	-92.4664	39.553	44.5002	32.0252	-86.8711	-93.4548	46.9532	30.4986	-85.7004	-99.232	48.151	29.3355	-83.6157	-100.761	48.5448	29.0291	-82.9371	-102.594	1.10147	0.196258	1.07588	0.117492	1.11515	0.137751	1.03198	0.124769	0.575349	0.214756	0.639256	0.24284	0.623825
MALL-Both-Both	MALL	Both	Both	PPNP	Nov	2012	-98.588	47.4296	1.5	1.5	0.25	325	-90.6569	36.4356	-91.6167	37.6541	-92.6551	38.5977	-92.8315	38.8948	42.6138	30.6727	-86.7284	-94.6425	47.0073	30.0163	-85.9562	-98.2421	48.1777	28.9096	-84.8971	-102.685	48.6416	28.5781	-82.0476	-103.537	1.2092	0.215454	1.09859	0.119972	1.07532	0.13283	0.988691	0.119535	0.541347	0.212603	0.614762	0.260382	0.659255
MALL-Both-Both	MALL	Both	Both	PPNP	Nov	2013	-97.978	47.5294	1.5	1.5	0.25	333	-91.0185	36.913	-91.6851	38.0564	-92.0084	39.1023	-92.1266	39.2382	48.2719	29.6062	-86.1521	-97.6647	48.9366	29.2089	-85.9011	-98.6575	49.7842	28.5147	-82.264	-99.9244	49.9553	28.3584	-81.9993	-100.203	1.38964	0.247603	1.13113	0.123526	1.09443	0.13519	0.962564	0.116376	0.505206	0.176799	0.579846	0.234962	0.660543
MALL-Both-Both	MALL	Both	Both	PPNP	Nov	2014	-97.7811	47.4345	1.5	1.5	0.25	569	-90.0538	36.7992	-91.0465	37.9491	-91.8151	38.9282	-91.7297	39.1371	46.6809	31.0421	-83.3938	-98.1982	48.6668	30.1615	-82.9909	-99.0091	49.7854	28.9414	-82.3306	-100.398	50.0631	28.6358	-82.1146	-100.986	1.50049	0.267355	1.25731	0.137305	1.1618	0.143513	1.06772	0.12909	0.45565	0.168231	0.559599	0.240138	0.655239
MALL-Both-Both	MALL	Both	Both	PPNP	Nov	2015	-97.6866	47.0459	1.5	1.5	0.25	302	-90.8361	38.3311	-91.3414	39.4813	-92.1796	39.8908	-92.4765	39.5726	47.2618	32.3062	-84.7394	-98.7567	48.4839	31.8684	-84.1052	-99.302	49.9359	30.4285	-83.1097	-100.412	50.2372	29.6595	-82.637	-100.908	1.17672	0.209666	1.02205	0.111614	1.10515	0.136516	1.03985	0.12572	0.516424	0.158178	0.565194	0.221233	0.590065
MALL-Both-Both	MALL	Both	Both	PPNP	Nov	2016	-97.5427	47.271	1.5	1.5	0.25	238	-90.7562	38.1644	-91.4348	39.3357	-91.9853	39.5784	-92.1384	39.5919	47.0361	31.5313	-85.1652	-99.1402	47.8401	30.5101	-84.5793	-99.8805	49.1804	29.111	-81.8327	-102.621	49.4362	28.8751	-81.3142	-103.17	1.14252	0.203571	1.03405	0.112924	0.99194	0.122531	0.916593	0.110818	0.537691	0.16351	0.562718	0.210803	0.577537
MALL-Both-Both	MALL	Both	Both	PPNP	Nov	2017	-97.4326	47.3163	1.5	1.5	0.25	287	-90.9155	37.0391	-91.7123	38.4925	-92.2156	39.2701	-92.1313	39.4052	45.7175	31.4427	-86.7598	-97.7128	46.4977	31.1551	-86.383	-98.5818	47.6252	30.2083	-82.3445	-99.7994	47.9991	29.8009	-81.9003	-100.062	1.1735	0.209093	1.00766	0.110042	0.976032	0.120566	0.887426	0.107292	0.544213	0.19589	0.610544	0.256643	0.646126
MALL-Both-Both	MALL	Both	Both	PPNP	Nov	2018	-97.8718	47.1925	1.5	1.5	0.25	228	-91.6836	37.4376	-92.0721	38.3299	-91.6386	39.1768	-91.3887	39.3288	42.1693	31.9492	-87.8614	-96.4801	46.6904	31.1991	-84.9517	-98.6167	47.9237	29.3743	-81.8474	-99.9804	48.7692	28.8147	-81.0176	-100.537	1.13647	0.202495	0.939591	0.102608	0.961614	0.118785	0.951914	0.115089	0.517782	0.199952	0.601257	0.232814	0.586819
MALL-Both-Both	MALL	Both	Both	PPNP	Nov	2019	-97.51	47.1049	1.5	1.5	0.25	214	-90.5354	36.2908	-91.2905	37.6185	-92.0309	39.037	-92.2059	39.3151	41.4262	31.1491	-86.5713	-94.9847	46.089	30.668	-86.1386	-98.1782	47.1718	30.2124	-84.8525	-99.55	48.1583	29.7894	-82.7108	-100.243	1.15863	0.206442	1.05699	0.115429	0.949494	0.117287	0.96394	0.116543	0.497727	0.207375	0.599256	0.283892	0.669238
MALL-Both-Both	MALL	Both	Both	PPNP	Dec	1960	-100.512	48.0039	1.5	1.5	0.25	107	-91.2957	33.8935	-91.1419	34.727	-92.5609	36.3455	-93.0981	36.6322	39.425	29.8555	-89.2913	-92.8968	42.9848	28.8253	-88.039	-95.4856	44.4528	28.0545	-86.7088	-106.147	44.7253	27.8242	-86.253	-106.457	1.01707	0.366262	1.02848	0.356575	0.847081	0.292775	0.838511	0.252473	0.726701	0.158941	0.772215	0.144406	0.389113
MALL-Both-Both	MALL	Both	Both	PPNP	Dec	1961	-100.429	47.9743	1.5	1.5	0.25	81	-90.2253	36.0152	-91.4041	36.8681	-94.1006	37.9673	-94.3043	37.8552	37.9554	33.966	-88.267	-92.0876	41.2869	32.6227	-87.1827	-104.933	42.8359	31.4727	-85.6774	-106.848	42.9524	29.2085	-85.4992	-106.963	0.631797	0.22752	0.812408	0.281664	0.866613	0.299526	0.735687	0.221513	0.679144	0.228881	0.688932	0.236637	0.301308
MALL-Both-Both	MALL	Both	Both	PPNP	Dec	1962	-99.901	47.8265	1.5	1.5	0.25	85	-91.8889	32.5172	-91.9098	32.5136	-91.8446	32.5657	-91.6883	32.5001	35.5949	29.2768	-89.8512	-93.7483	36.1098	28.8167	-89.2311	-94.268	37.2849	27.9251	-87.9212	-95.438	37.9642	27.445	-87.2171	-96.2374	0.632303	0.227702	0.514139	0.178253	0.436126	0.150737	0.491878	0.148103	0.606442	0.153408	0.609634	0.152814	0.261389
MALL-Both-Both	MALL	Both	Both	PPNP	Dec	1963	-100.015	48.0059	1.5	1.5	0.25	185	-91.3333	34.4395	-92.2654	35.573	-93.7205	36.3773	-93.6809	36.4463	41.827	29.636	-88.4407	-93.429	42.4782	28.8405	-87.682	-104.48	43.32	27.9857	-86.7245	-105.998	43.8077	27.632	-81.7779	-106.445	1.43196	0.515671	1.23	0.426444	1.13401	0.391945	1.16555	0.350941	0.51269	0.175569	0.550539	0.170476	0.344315
MALL-Both-Both	MALL	Both	Both	PPNP	Dec	1964	-99.4615	47.8437	1.5	1.5	0.25	409	-90.8374	34.6629	-90.8468	34.6889	-92.6286	35.5602	-93.3724	36.1013	37.8158	29.5173	-88.2509	-93.1026	41.8183	28.3694	-86.3549	-103.952	43.3476	27.703	-85.4115	-105.53	43.7494	27.4074	-85.0252	-105.963	1.07769	0.388093	1.35096	0.468381	1.12718	0.389585	1.15247	0.347004	0.686397	0.165334	0.735065	0.15304	0.389893
MALL-Both-Both	MALL	Both	Both	PPNP	Dec	1965	-99.4363	47.9044	1.5	1.5	0.25	204	-92.4928	35.7712	-92.9416	35.4025	-93.0002	35.5602	-92.8682	35.6395	40.423	29.7425	-89.0004	-98.9234	40.6284	29.299	-88.6651	-99.4146	42.7764	27.9529	-86.8757	-100.739	43.0811	27.7105	-83.1503	-104.972	1.48903	0.536222	0.93714	0.324909	1.12188	0.387753	1.00267	0.301902	0.505811	0.160726	0.543765	0.150214	0.355141
MALL-Both-Both	MALL	Both	Both	PPNP	Dec	1966	-99.4221	47.7596	1.5	1.5	0.25	398	-90.7945	35.6054	-91.0893	34.84	-93.3065	36.245	-93.7921	36.8293	39.9048	30.0306	-88.6089	-92.996	41.0735	28.7892	-87.6611	-94.4262	44.8699	27.8367	-86.4621	-104.4	46.8496	27.5618	-82.8794	-110.413	1.28601	0.463111	1.12635	0.390508	1.19241	0.412129	1.22599	0.36914	0.623159	0.193297	0.68955	0.174248	0.418767
MALL-Both-Both	MALL	Both	Both	PPNP	Dec	1967	-99.2516	47.6166	1.5	1.5	0.25	306	-90.6315	36.4763	-90.6809	36.3004	-93.5484	37.2549	-93.8996	37.3268	41.1696	32.9431	-89.0593	-92.8455	42.2489	29.5281	-87.6385	-93.5822	44.127	28.1202	-86.1135	-105.32	45.1337	27.7126	-85.0071	-105.817	1.02621	0.369554	1.03649	0.359353	1.22551	0.423571	1.26858	0.381965	0.640784	0.183723	0.68343	0.167195	0.356655
MALL-Both-Both	MALL	Both	Both	PPNP	Dec	1968	-99.5368	47.5669	1.5	1.5	0.25	233	-91.9299	34.7682	-92.6834	35.2354	-93.639	35.6815	-93.8846	35.7301	39.3536	31.2123	-89.2073	-99.2625	40.8839	28.9886	-87.7741	-100.154	42.362	28.2055	-86.9298	-103.601	42.881	27.9227	-86.5739	-104.252	1.10988	0.399685	1.39316	0.483011	1.09216	0.377482	1.04511	0.31468	0.684779	0.17154	0.748167	0.154579	0.400149
MALL-Both-Both	MALL	Both	Both	PPNP	Dec	1969	-99.408	47.4996	1.5	1.5	0.25	231	-92.2193	34.9794	-92.8491	34.7964	-94.1698	34.9799	-95.2542	34.923	38.3352	31.9787	-89.3734	-96.7474	38.8343	29.5895	-88.9524	-98.6009	40.0262	28.4471	-87.9114	-107.008	40.5783	28.0225	-87.338	-107.951	1.03662	0.373304	0.784327	0.271928	0.764113	0.264099	0.85482	0.257383	0.649608	0.165812	0.710173	0.150566	0.374677
MALL-Both-Both	MALL	Both	Both	PPNP	Dec	1970	-99.5853	47.2619	1.5	1.5	0.25	253	-91.0027	35.3088	-91.183	35.4109	-92.7041	36.6195	-92.9843	36.8344	40.8045	31.9041	-88.7507	-93.4458	42.4695	28.7934	-87.874	-97.7979	44.3614	27.839	-82.272	-105.22	44.6976	27.5715	-81.8001	-105.706	1.35404	0.487609	1.38881	0.481505	1.25911	0.435182	1.22019	0.367394	0.634604	0.200281	0.71832	0.174094	0.457466
MALL-Both-Both	MALL	Both	Both	PPNP	Dec	1971	-99.7628	47.5285	1.5	1.5	0.25	222	-91.3673	35.165	-92.2167	35.9505	-93.4978	36.6741	-93.9417	36.7872	39.8563	31.6047	-88.6384	-96.1652	41.0022	29.5486	-87.9574	-98.2033	44.221	28.1962	-86.5477	-104.34	46.1441	27.9982	-86.2132	-109.228	1.45669	0.524575	1.40586	0.487416	1.32889	0.459303	1.19302	0.359215	0.596952	0.1904	0.698539	0.166341	0.445258
MALL-Both-Both	MALL	Both	Both	PPNP	Dec	1972	-99.3326	47.3202	1.5	1.5	0.25	228	-90.9945	35.7897	-91.598	35.866	-93.4453	36.7995	-93.6766	37.0626	41.7536	30.1932	-87.9789	-94.7337	42.3215	29.1729	-87.4585	-99.3405	44.6799	28.3412	-86.0989	-105.351	45.0796	28.009	-82.8304	-105.897	2.4698	0.889411	1.68969	0.585819	1.31638	0.454976	1.29458	0.389793	0.408294	0.174017	0.522951	0.157494	0.452502
MALL-Both-Both	MALL	Both	Both	PPNP	Dec	1973	-98.6641	47.4519	1.5	1.5	0.25	161	-90.9664	35.0205	-91.4849	35.2682	-92.9465	36.2793	-93.241	36.5027	41.0473	31.9798	-88.9258	-93.153	42.3476	28.4343	-87.9195	-99.4126	45.5671	27.4638	-85.9533	-101.13	45.9312	27.2407	-81.7938	-104.688	1.08757	0.39165	1.53022	0.530532	1.35545	0.468482	1.26697	0.381479	0.726143	0.190272	0.784772	0.165375	0.436031
MALL-Both-Both	MALL	Both	Both	PPNP	Dec	1974	-98.2869	47.0434	1.5	1.5	0.25	167	-93.734	38.5123	-92.8776	37.6183	-93.2896	37.5825	-93.7632	37.648	44.9874	32.4752	-89.2208	-99.3104	45.8674	30.354	-87.2211	-100.341	46.4171	28.9242	-86.185	-103.107	46.5784	28.6067	-85.9227	-104.046	1.26749	0.456444	1.50042	0.5202	1.1555	0.399372	1.09509	0.329727	0.48267	0.147163	0.446945	0.145995	0.365352
MALL-Both-Both	MALL	Both	Both	PPNP	Dec	1975	-98.4306	47.6484	1.5	1.5	0.25	215	-90.939	34.462	-90.9093	35.1738	-92.1805	35.124	-92.7692	35.8687	36.7597	32.1629	-89.2124	-92.6886	41.2758	29.7035	-88.2283	-93.7101	42.6601	28.0147	-81.9051	-99.8067	43.1553	27.509	-81.0508	-104.299	0.761802	0.274337	0.9346	0.324028	1.03289	0.356995	1.24055	0.373525	0.853001	0.164703	0.875577	0.147293	0.401741
MALL-Both-Both	MALL	Both	Both	PPNP	Dec	1976	-98.3186	47.7663	1.5	1.5	0.25	204	-91.0542	33.8627	-91.1247	33.4739	-91.1746	34.4225	-91.2459	34.8841	35.9203	31.6565	-89.4131	-92.6354	37.3218	29.3708	-88.1544	-93.8005	41.7527	28.0462	-85.647	-96.9909	42.0444	27.8699	-80.7891	-100.48	0.673579	0.242566	0.789035	0.27356	0.807337	0.279038	0.752268	0.226505	0.824211	0.176578	0.844249	0.167881	0.382362
MALL-Both-Both	MALL	Both	Both	PPNP	Dec	1977	-98.4832	47.8838	1.5	1.5	0.25	238	-90.7821	34.8215	-90.757	34.2124	-92.3883	35.7799	-93.0479	35.9806	36.6045	33.0267	-89.1289	-92.4411	41.0174	29.0944	-87.8718	-93.4304	42.7466	27.6682	-86.2822	-101.352	43.7552	27.3287	-85.5731	-104.738	0.565991	0.203822	0.757716	0.262702	1.09997	0.380181	1.14164	0.343742	0.902094	0.142857	0.915016	0.127659	0.355815
MALL-Both-Both	MALL	Both	Both	PPNP	Dec	1978	-98.6158	47.8342	1.5	1.5	0.25	190	-90.8804	35.1765	-90.8605	35.1978	-91.9034	35.7504	-92.246	35.9397	41.0119	31.874	-88.7002	-93.1168	41.8611	28.6761	-87.8192	-93.7886	43.0031	27.5294	-85.692	-100.634	43.3333	27.2561	-85.2228	-104.172	1.20193	0.432832	1.1894	0.412366	1.18989	0.411259	1.13426	0.341521	0.684272	0.19083	0.75144	0.165809	0.447919
MALL-Both-Both	MALL	Both	Both	PPNP	Dec	1979	-98.8351	47.7689	1.5	1.5	0.25	141	-90.6977	34.9789	-90.7422	34.804	-91.4132	35.786	-92.3482	36.3182	41.9084	29.9627	-88.3964	-92.418	42.3304	29.2	-87.9821	-92.9421	44.0144	27.4274	-85.8921	-98.4997	44.4036	27.0592	-85.2946	-105.773	0.997544	0.359231	0.647219	0.224392	1.03366	0.357264	1.06855	0.321735	0.573358	0.188198	0.607345	0.18208	0.333336
MALL-Both-Both	MALL	Both	Both	PPNP	Dec	1980	-98.5046	47.8815	1.5	1.5	0.25	180	-90.6778	35.7024	-91.0925	36.2971	-91.5876	37.0565	-91.747	37.3132	42.5971	32.2591	-87.6587	-92.701	44.6824	28.6573	-86.5216	-97.053	45.5376	27.7258	-80.3516	-99.2106	46.0641	27.1705	-79.5033	-104.527	0.746684	0.268893	1.34533	0.466429	1.18141	0.408329	1.34269	0.404279	0.709182	0.127017	0.747313	0.119977	0.313193
MALL-Both-Both	MALL	Both	Both	PPNP	Dec	1981	-98.7693	48.1275	1.5	1.5	0.25	181	-91.208	33.3595	-90.973	34.0818	-91.6023	36.5309	-91.9243	37.1096	36.339	29.8726	-88.9461	-93.1645	40.7713	28.7856	-87.9558	-93.7552	50.355	27.8921	-80.9246	-102.105	50.7822	27.5331	-80.2905	-102.532	1.27894	0.460565	1.06319	0.36861	1.03778	0.358684	1.13162	0.340726	0.596193	0.150712	0.66042	0.151938	0.424572
MALL-Both-Both	MALL	Both	Both	PPNP	Dec	1982	-98.7104	47.8421	1.5	1.5	0.25	143	-90.1395	38.9576	-90.2307	37.9454	-91.0738	36.5322	-91.7809	36.6919	43.2231	29.7412	-87.2478	-92.2425	43.4052	29.0544	-86.9853	-92.5145	44.5326	27.4035	-85.5032	-100.554	44.7495	27.1471	-85.2293	-101.98	1.47541	0.53132	0.795133	0.275674	1.05249	0.363771	1.04536	0.314753	0.351261	0.0922143	0.310878	0.107652	0.277794
MALL-Both-Both	MALL	Both	Both	PPNP	Dec	1983	-98.3315	47.7822	1.5	1.5	0.25	274	-90.6111	35.722	-90.8036	35.4939	-91.6226	35.5736	-91.9734	35.7893	40.3098	31.7846	-88.6748	-92.6439	41.4695	29.0584	-87.7391	-93.3212	43.0344	27.5222	-86.0637	-96.8799	43.441	27.143	-84.9985	-101.097	1.3015	0.468692	1.09096	0.378237	1.11636	0.385845	1.11256	0.334989	0.611728	0.17177	0.657389	0.159264	0.431663
MALL-Both-Both	MALL	Both	Both	PPNP	Dec	1984	-99.1588	47.688	1.5	1.5	0.25	274	-91.0952	34.7313	-91.7103	35.0999	-93.0072	36.5514	-93.6593	36.8453	41.6959	29.8317	-88.7633	-96.8652	42.7847	28.6466	-88.0416	-98.1157	43.8073	27.6308	-86.8344	-102.548	47.412	27.2029	-86.0604	-109.03	1.18736	0.427586	1.21532	0.421355	1.32996	0.459672	1.34619	0.405333	0.681574	0.177453	0.749581	0.160679	0.429827
MALL-Both-Both	MALL	Both	Both	PPNP	Dec	1985	-99.129	47.5051	1.5	1.5	0.25	230	-91.0206	35.0035	-91.077	34.6861	-92.1017	35.0959	-92.6981	35.7389	37.6513	32.5276	-88.9934	-93.1521	40.341	29.0114	-87.9316	-94.1165	42.8848	27.532	-86.2461	-104.937	45.2776	27.2513	-83.9949	-109.365	0.936204	0.337142	1.01805	0.352962	1.0486	0.362425	1.05783	0.318507	0.771552	0.191612	0.814134	0.169217	0.467054
MALL-Both-Both	MALL	Both	Both	PPNP	Dec	1986	-99.493	47.6272	1.5	1.5	0.25	190	-90.8589	35.8565	-90.8777	35.182	-91.2142	36.2053	-91.7763	36.4265	41.7729	29.9022	-88.397	-92.8909	42.6492	28.3149	-87.3758	-93.9951	43.622	27.1637	-81.7043	-102.309	46.6429	27.0034	-81.4544	-108.921	1.24098	0.446896	1.35133	0.468508	1.32227	0.457015	1.21748	0.366577	0.491521	0.169864	0.509589	0.170151	0.329279
MALL-Both-Both	MALL	Both	Both	PPNP	Dec	1987	-99.6921	47.7825	1.5	1.5	0.25	236	-91.2353	33.8761	-91.1802	33.8429	-92.4848	35.3009	-92.887	35.8925	37.896	29.8817	-88.8519	-93.2838	39.8414	28.3631	-87.2141	-95.0669	41.7845	27.786	-85.932	-104.943	45.8037	27.5785	-81.4327	-107.94	1.33602	0.48112	1.39771	0.484589	1.04791	0.362187	1.02083	0.307367	0.630898	0.150812	0.683627	0.142404	0.450513
MALL-Both-Both	MALL	Both	Both	PPNP	Dec	1988	-99.164	47.9461	1.5	1.5	0.25	215	-91.2325	33.6012	-91.0087	34.5232	-91.6967	35.1644	-92.3867	35.6265	36.7147	29.6117	-89.115	-92.8133	41.4758	28.75	-87.9697	-93.7721	42.9243	27.6754	-85.8711	-97.9928	43.2926	27.3632	-84.8861	-105.275	0.925847	0.333412	1.0279	0.356374	1.05657	0.365182	1.07879	0.32482	0.712709	0.125586	0.743274	0.116909	0.359418
MALL-Both-Both	MALL	Both	Both	PPNP	Dec	1989	-98.9578	47.8025	1.5	1.5	0.25	251	-91.4683	33.3963	-91.3108	33.7777	-91.6932	34.9632	-92.9062	35.6974	36.0609	29.6907	-89.6491	-93.0223	40.6761	28.7428	-88.9837	-93.7807	42.8188	27.4646	-86.6137	-99.8382	43.3486	27.036	-85.7611	-105.493	0.835799	0.300984	0.81911	0.283988	0.955857	0.330371	1.08222	0.325853	0.737224	0.162343	0.775683	0.151575	0.362688
MALL-Both-Both	MALL	Both	Both	PPNP	Dec	1990	-99.0961	47.8108	1.5	1.5	0.25	222	-90.8991	35.0347	-90.9297	35.4027	-92.3241	35.5019	-93.0587	35.6682	36.9655	33.0674	-89.0458	-92.6758	39.4687	31.2716	-87.6174	-94.1833	42.9215	27.8008	-86.0798	-102.246	44.4518	27.4141	-85.5097	-108.916	0.614367	0.221243	0.740328	0.256674	1.01653	0.35134	1.0316	0.310612	0.877983	0.162582	0.892613	0.14775	0.379676
MALL-Both-Both	MALL	Both	Both	PPNP	Dec	1991	-98.9664	47.9671	1.5	1.5	0.25	218	-91.1267	34.8087	-91.0955	34.1437	-91.8138	34.8269	-92.6847	35.5716	37.0213	32.5429	-89.2973	-92.9348	38.8341	28.8745	-88.3919	-93.4924	43.7989	27.3917	-86.0558	-98.8423	46.3345	26.9957	-84.5668	-108.978	0.765269	0.275585	0.723032	0.250677	0.914179	0.315966	1.03977	0.31307	0.842554	0.178489	0.867514	0.158392	0.42578
MALL-Both-Both	MALL	Both	Both	PPNP	Dec	1992	-99.3009	48.0407	1.5	1.5	0.25	180	-90.9805	34.4539	-91.0085	33.6121	-91.9515	34.1399	-92.4861	34.5065	36.4994	32.4142	-89.2569	-92.6842	37.631	29.0807	-88.1345	-93.6718	39.5549	27.6649	-85.6809	-98.9035	42.0677	27.3763	-84.4202	-104.549	0.653625	0.23538	0.755604	0.26197	0.866809	0.299593	0.881179	0.26532	0.887577	0.152276	0.901784	0.138834	0.401179
MALL-Both-Both	MALL	Both	Both	PPNP	Dec	1993	-100.181	48.1599	1.5	1.5	0.25	209	-90.9486	34.5557	-91.0402	33.8437	-91.8405	33.9479	-92.7016	34.6307	36.3353	32.634	-89.0796	-92.6777	37.4199	29.3001	-87.6307	-94.0132	41.0802	27.3035	-85.4275	-104.974	41.9941	27.0719	-85.0703	-105.81	0.602171	0.216851	0.742547	0.257443	0.970526	0.335441	0.953148	0.286989	0.900544	0.143365	0.912965	0.129912	0.394034
MALL-Both-Both	MALL	Both	Both	PPNP	Dec	1994	-99.6268	48.1937	1.5	1.5	0.25	299	-91.0386	34.467	-91.2138	34.2043	-92.0154	35.2095	-92.7627	36.012	36.42	32.5231	-89.3045	-92.804	38.016	30.0321	-87.8872	-94.8277	45.9363	27.8008	-81.0674	-109.068	46.3593	27.6688	-80.7436	-109.471	0.662329	0.238515	0.881891	0.305754	0.977262	0.337769	0.921358	0.277417	0.884054	0.157175	0.901891	0.140054	0.436235
MALL-Both-Both	MALL	Both	Both	PPNP	Dec	1995	-99.713	48.148	1.5	1.5	0.25	495	-91.0418	34.4005	-91.1493	33.9332	-91.4378	35.8149	-91.3431	36.6006	36.6604	31.9376	-89.1666	-92.8662	40.8896	29.4845	-88.1102	-94.0106	43.0429	27.9358	-82.0027	-97.8636	43.7822	27.4461	-81.0559	-104.736	0.810728	0.291956	0.81693	0.283232	1.05174	0.363511	1.22177	0.36787	0.836605	0.172741	0.862171	0.154511	0.437428
MALL-Both-Both	MALL	Both	Both	PPNP	Dec	1996	-99.7554	47.7626	1.5	1.5	0.25	673	-90.9539	34.908	-91.0502	34.61	-92.5107	36.3085	-93.3484	37.2825	37.2507	32.4489	-88.7845	-93.0507	39.2033	29.563	-87.3647	-94.7051	49.7879	28.302	-86.4392	-101.902	50.5383	27.6118	-85.1094	-109.537	0.924551	0.332945	1.03711	0.359568	0.986155	0.340843	1.24993	0.376348	0.78114	0.190819	0.818004	0.170701	0.445636
MALL-Both-Both	MALL	Both	Both	PPNP	Dec	1997	-99.8529	47.5507	1.5	1.5	0.25	745	-91.2959	34.3048	-91.2947	34.3687	-92.141	35.6554	-92.9504	36.5898	37.0011	31.4375	-88.8683	-93.7095	41.0032	29.0467	-87.6295	-95.0136	46.2132	27.9473	-86.2442	-109.182	47.1643	27.4656	-81.9992	-110.217	1.21883	0.438919	1.17778	0.408338	1.10687	0.382564	1.25531	0.37797	0.664973	0.18194	0.735555	0.16478	0.471647
MALL-Both-Both	MALL	Both	Both	PPNP	Dec	1998	-99.7178	47.3157	1.5	1.5	0.25	936	-91.339	34.217	-91.3795	35.4122	-92.9481	37.8601	-93.1742	38.3721	41.2126	30.0225	-88.631	-93.8436	42.467	28.9077	-87.6371	-95.2531	49.6576	27.9762	-82.6837	-108.766	50.1142	27.6483	-81.7465	-110.023	1.63463	0.588655	1.47134	0.510116	1.50667	0.520749	1.5079	0.454024	0.549481	0.161894	0.643987	0.15163	0.442375
MALL-Both-Both	MALL	Both	Both	PPNP	Dec	1999	-100.042	47.1431	1.5	1.5	0.25	1340	-91.1174	34.5718	-91.3259	35.2118	-92.7296	36.4112	-93.2548	37.0853	37.7734	31.2969	-88.4321	-93.8369	41.7652	29.5103	-87.7753	-95.7299	44.3834	28.2654	-86.573	-100.42	46.2865	27.6816	-83.0832	-103.933	1.53335	0.552184	1.24352	0.431132	1.1571	0.399925	1.30606	0.39325	0.569006	0.177198	0.678911	0.159875	0.49458
MALL-Both-Both	MALL	Both	Both	PPNP	Dec	2000	-99.8669	47.1968	1.5	1.5	0.25	1642	-91.3981	33.4929	-91.7824	33.6415	-92.5885	35.5473	-92.6601	36.3203	36.7597	29.6498	-88.6154	-93.7195	38.6893	28.3876	-86.996	-96.8484	43.6386	27.7006	-84.0735	-100.845	44.3496	27.4104	-82.8062	-104.628	1.54172	0.555198	1.47246	0.510504	1.25668	0.434343	1.29268	0.389222	0.55027	0.145139	0.622485	0.144034	0.462914
MALL-Both-Both	MALL	Both	Both	PPNP	Dec	2001	-100.123	47.0683	1.5	1.5	0.25	1144	-90.701	36.7798	-92.2238	36.6246	-93.3848	37.0049	-93.4916	37.3759	41.9592	32.0194	-87.4902	-94.1844	42.2922	29.2916	-87.1954	-100.366	43.1959	28.2387	-86.2658	-103.486	45.8883	27.5932	-81.6995	-108.341	2.65317	0.955449	1.84759	0.640564	1.348	0.465908	1.48842	0.448158	0.350337	0.138355	0.45069	0.144047	0.409317
MALL-Both-Both	MALL	Both	Both	PPNP	Dec	2002	-99.6017	47.0615	1.5	1.5	0.25	722	-91.8393	34.6336	-92.5943	35.1462	-93.4302	36.5807	-93.5172	37.0795	38.9993	29.669	-87.6393	-98.1362	41.4986	29.1055	-87.1865	-98.9482	43.4486	28.1461	-85.0808	-104.388	46.1689	27.8329	-82.8205	-109.39	2.68638	0.967408	1.83693	0.636868	1.46743	0.507183	1.43257	0.431343	0.354396	0.117441	0.482995	0.124143	0.437552
MALL-Both-Both	MALL	Both	Both	PPNP	Dec	2003	-99.7171	47.2226	1.5	1.5	0.25	735	-90.8746	35.6251	-92.3591	36.1309	-93.7309	36.7233	-94.073	37.213	40.8161	31.4282	-88.0201	-94.1404	41.818	29.8283	-87.3885	-98.0082	42.8325	28.5312	-86.5039	-104.991	49.3085	27.962	-82.0022	-105.739	2.0754	0.747382	1.91517	0.663996	1.33888	0.462754	1.3983	0.421024	0.45534	0.171973	0.575647	0.16055	0.458115
MALL-Both-Both	MALL	Both	Both	PPNP	Dec	2004	-99.5808	47.5542	1.5	1.5	0.25	726	-91.4006	35.1558	-91.9834	35.9043	-93.2396	36.9189	-92.9123	37.4023	40.3582	31.2381	-87.7372	-95.8187	41.7531	30.4129	-87.2402	-97.318	43.6296	28.967	-85.0973	-104.078	44.9281	28.4363	-82.5408	-104.895	2.43764	0.877833	1.66205	0.576237	1.28548	0.444298	1.36871	0.412112	0.377178	0.135577	0.540969	0.138646	0.474876
MALL-Both-Both	MALL	Both	Both	PPNP	Dec	2005	-99.173	47.222	1.5	1.5	0.25	823	-90.9673	35.0067	-91.6072	35.5056	-92.6034	36.7003	-92.4693	37.4328	38.9896	31.2925	-88.1234	-93.8851	41.7727	29.9357	-87.2718	-96.8672	44.8641	28.867	-86.2952	-100.596	45.5868	28.3141	-81.4181	-102.326	1.73783	0.62582	1.46211	0.506917	1.18431	0.409331	1.3241	0.398682	0.51356	0.172923	0.628113	0.159909	0.489042
MALL-Both-Both	MALL	Both	Both	PPNP	Dec	2006	-99.1893	47.3776	1.5	1.5	0.25	802	-90.7183	35.8141	-91.5161	36.6282	-92.5208	37.2828	-92.8386	37.8013	40.0654	32.3138	-88.2737	-93.4186	41.9321	31.5511	-87.7076	-96.3971	43.779	29.3436	-84.969	-101.669	44.3645	28.8693	-81.6422	-104.262	1.58787	0.571818	1.30714	0.453188	1.13332	0.391707	1.1259	0.339005	0.535777	0.185504	0.620293	0.173333	0.441255
MALL-Both-Both	MALL	Both	Both	PPNP	Dec	2007	-98.8771	47.1734	1.5	1.5	0.25	866	-90.5218	36.138	-91.5362	36.7875	-91.7317	37.7471	-91.8867	37.9008	40.4179	32.5294	-87.5845	-93.4214	41.5159	31.9916	-87.0801	-96.4057	43.5438	30.1256	-81.837	-100.397	44.2491	29.2611	-81.3063	-103.371	1.76797	0.636675	1.32589	0.459688	1.16783	0.403635	1.17807	0.354711	0.471561	0.170787	0.557616	0.170334	0.422392
MALL-Both-Both	MALL	Both	Both	PPNP	Dec	2008	-98.5871	47.3918	1.5	1.5	0.25	925	-90.7313	35.3287	-91.2734	36.2389	-92.2374	37.0654	-92.2817	37.8283	39.0133	32.0713	-87.845	-93.6356	41.7197	31.0634	-87.1768	-96.3404	45.4824	28.9495	-85.9088	-99.2136	46.8609	28.2222	-81.7714	-100.002	1.55228	0.559	1.27225	0.44109	1.14618	0.396152	1.31684	0.396495	0.547003	0.180298	0.64185	0.166841	0.448662
MALL-Both-Both	MALL	Both	Both	PPNP	Dec	2009	-98.4936	47.4795	1.5	1.5	0.25	714	-90.57	36.5199	-91.5191	37.4777	-91.9498	37.9725	-92.5529	38.3707	44.7236	32.4603	-87.9666	-93.175	45.5745	31.5003	-87.2786	-97.0231	47.0264	28.4557	-84.5548	-99.2371	47.2891	28.1257	-84.0017	-104.456	1.66655	0.60015	1.61044	0.558343	1.51334	0.523053	1.47847	0.445162	0.488849	0.164934	0.574444	0.16092	0.413241
MALL-Both-Both	MALL	Both	Both	PPNP	Dec	2010	-98.7646	47.6162	1.5	1.5	0.25	584	-90.8683	35.0878	-91.5106	35.7808	-91.457	36.8806	-91.4226	37.1985	38.767	31.5985	-88.0012	-93.8023	41.8585	30.0273	-87.4052	-96.8821	45.455	28.3998	-82.3944	-101.115	45.7992	28.1517	-82.0429	-102.286	1.68478	0.606717	1.32649	0.459898	1.31061	0.452984	1.24575	0.375092	0.523956	0.175934	0.643517	0.160458	0.474458
MALL-Both-Both	MALL	Both	Both	PPNP	Dec	2011	-98.761	47.5513	1.5	1.5	0.25	401	-90.8896	36.2037	-91.57	36.5776	-91.7674	37.2096	-92.0273	37.6386	41.621	31.7191	-87.9168	-93.9824	42.456	31.0336	-87.519	-95.9173	44.8635	28.932	-82.4452	-98.894	45.3709	28.4438	-81.695	-99.5785	2.12576	0.76552	1.36161	0.472074	1.19648	0.413537	1.21203	0.364937	0.437574	0.169274	0.54414	0.160879	0.449989
MALL-Both-Both	MALL	Both	Both	PPNP	Dec	2012	-98.6365	47.182	1.5	1.5	0.25	490	-90.6831	35.8859	-91.0715	36.7516	-92.2663	37.9383	-92.3245	38.1619	40.4911	32.0946	-88.1385	-93.2299	42.4568	30.8746	-87.3258	-95.8151	45.7256	29.074	-85.1256	-98.7964	46.2716	28.564	-83.1516	-99.7572	1.5831	0.570098	1.29033	0.447361	1.32209	0.456952	1.33915	0.403213	0.547632	0.186509	0.631789	0.170203	0.4313
MALL-Both-Both	MALL	Both	Both	PPNP	Dec	2013	-98.7691	47.3192	1.5	1.5	0.25	395	-90.7971	35.132	-91.9689	35.8563	-92.2335	37.4328	-92.3255	37.6691	37.9131	32.4236	-88.3506	-93.2319	48.5047	31.1137	-87.312	-99.6032	49.5842	29.1973	-83.0602	-100.747	49.7867	28.8321	-82.3987	-100.973	1.14003	0.410541	1.20462	0.417645	1.21072	0.41846	1.12411	0.338466	0.686547	0.189946	0.745604	0.171972	0.449904
MALL-Both-Both	MALL	Both	Both	PPNP	Dec	2014	-98.2367	47.3539	1.5	1.5	0.25	434	-90.6543	35.1375	-91.1931	35.3256	-92.4217	35.8952	-92.3327	36.7699	37.9296	32.3422	-88.1487	-93.0723	40.6206	30.3276	-87.1008	-96.5156	42.0769	28.8228	-86.3594	-98.9346	44.984	28.1268	-81.9589	-99.7398	1.12794	0.406187	1.17843	0.408565	0.977187	0.337743	1.15429	0.347553	0.686846	0.183978	0.735951	0.169929	0.453928
MALL-Both-Both	MALL	Both	Both	PPNP	Dec	2015	-98.2352	47.1802	1.5	1.5	0.25	346	-90.7513	35.8875	-91.326	36.8653	-92.3705	38.173	-92.594	38.265	40.1572	32.2732	-88.0238	-93.7143	42.1037	31.7795	-87.5949	-96.3784	46.3809	29.8952	-86.4021	-101.102	46.6044	29.4511	-81.6235	-101.739	1.71395	0.617221	1.20616	0.41818	1.21757	0.420828	1.11553	0.335883	0.502113	0.180625	0.605633	0.171197	0.451024
MALL-Both-Both	MALL	Both	Both	PPNP	Dec	2016	-98.1868	47.1542	1.5	1.5	0.25	454	-90.7102	35.4567	-91.5523	36.4767	-91.9328	38.0732	-91.9176	38.433	39.4025	31.9162	-87.6267	-93.7323	44.6515	31.092	-87.0495	-97.0723	45.7006	29.8907	-83.2372	-99.2783	46.0478	29.3375	-81.8536	-99.9131	1.75052	0.630391	1.38967	0.481801	1.21603	0.420294	1.19364	0.359401	0.496568	0.172151	0.599733	0.16584	0.443974
MALL-Both-Both	MALL	Both	Both	PPNP	Dec	2017	-97.879	47.0498	1.5	1.5	0.25	416	-90.6548	35.4339	-90.7326	36.319	-91.4771	37.2311	-91.3469	37.6554	38.7857	32.4545	-88.077	-93.2183	41.4128	31.5499	-87.2824	-95.133	42.7834	30.0096	-83.4932	-97.9028	44.9973	29.4071	-82.3732	-98.412	1.29338	0.465766	1.01911	0.353327	0.920516	0.318156	0.913504	0.275053	0.614663	0.18536	0.691702	0.171109	0.468679
MALL-Both-Both	MALL	Both	Both	PPNP	Dec	2018	-98.0953	46.7465	1.5	1.5	0.25	301	-91.0672	35.2693	-91.6314	36.2899	-91.922	37.3394	-92.0712	37.4583	38.8215	32.2751	-88.1534	-95.1669	40.8497	31.9375	-87.8347	-96.3404	44.3231	29.9026	-85.2833	-98.8211	44.7545	29.0979	-84.0611	-99.4244	1.45232	0.523002	0.946135	0.328027	0.897546	0.310217	0.889609	0.267858	0.569861	0.177426	0.677973	0.162911	0.470315
MALL-Both-Both	MALL	Both	Both	PPNP	Dec	2019	-97.796	46.9106	1.5	1.5	0.25	303	-90.6952	35.2247	-91.2405	36.5525	-90.926	37.9166	-91.0167	37.9761	38.3056	32.2401	-87.8761	-93.4811	44.5492	31.6914	-87.3115	-95.8715	45.5456	30.2688	-82.584	-97.6284	45.9	29.282	-81.9069	-99.3252	1.43196	0.515672	1.15224	0.399483	1.05764	0.365549	1.05599	0.317956	0.581039	0.182278	0.674861	0.166089	0.473419
MALL-Both-Both	MALL	Both	Both	PPNP	Jan	1960	0	0	1.5	1.5	0.25	13	0	0	0	0	0	0	0	0	0	0	0	0	0	0	0	0	0	0	0	0	0	0	0	0	0	0	0	0	0	0	0	0	0	0	0	0	0
MALL-Both-Both	MALL	Both	Both	PPNP	Jan	1961	0	0	1.5	1.5	0.25	0	0	0	0	0	0	0	0	0	0	0	0	0	0	0	0	0	0	0	0	0	0	0	0	0	0	0	0	0	0	0	0	0	0	0	0	0	0
MALL-Both-Both	MALL	Both	Both	PPNP	Jan	1962	0	0	1.5	1.5	0.25	0	0	0	0	0	0	0	0	0	0	0	0	0	0	0	0	0	0	0	0	0	0	0	0	0	0	0	0	0	0	0	0	0	0	0	0	0	0
MALL-Both-Both	MALL	Both	Both	PPNP	Jan	1963	0	0	1.5	1.5	0.25	27	0	0	0	0	0	0	0	0	0	0	0	0	0	0	0	0	0	0	0	0	0	0	0	0	0	0	0	0	0	0	0	0	0	0	0	0	0
MALL-Both-Both	MALL	Both	Both	PPNP	Jan	1964	0	0	1.5	1.5	0.25	29	0	0	0	0	0	0	0	0	0	0	0	0	0	0	0	0	0	0	0	0	0	0	0	0	0	0	0	0	0	0	0	0	0	0	0	0	0
MALL-Both-Both	MALL	Both	Both	PPNP	Jan	1965	-98.7936	47.7698	1.5	1.5	0.25	42	-91.2946	34.3511	-91.4036	33.9478	-91.3981	33.4898	-91.2421	33.4238	37.202	29.617	-88.5548	-93.5117	37.3626	29.3258	-88.3322	-93.7385	38.2247	28.2314	-86.6435	-95.3566	38.708	27.7133	-85.4799	-96.7078	1.86244	0.990882	0.976462	0.476366	0.711732	0.12829	0.785823	0.140419	0.508636	0.249717	0.556289	0.246274	0.454486
MALL-Both-Both	MALL	Both	Both	PPNP	Jan	1966	-98.9937	47.6938	1.5	1.5	0.25	80	-91.0111	34.912	-91.3138	33.9647	-91.8594	33.2469	-92.4008	33.813	36.1997	33.5832	-89.6999	-92.2892	36.6349	29.5859	-89.1951	-93.4621	42.0371	27.7075	-85.9587	-98.8699	42.723	27.4098	-85.2738	-99.5563	0.563721	0.299918	0.501373	0.244594	0.971678	0.175146	1.09955	0.196478	0.827794	0.233118	0.834385	0.231484	0.271884
MALL-Both-Both	MALL	Both	Both	PPNP	Jan	1967	0	0	1.5	1.5	0.25	22	0	0	0	0	0	0	0	0	0	0	0	0	0	0	0	0	0	0	0	0	0	0	0	0	0	0	0	0	0	0	0	0	0	0	0	0	0
MALL-Both-Both	MALL	Both	Both	PPNP	Jan	1968	-98.8803	47.553	1.5	1.5	0.25	55	-92.7032	34.6271	-92.2671	33.7779	-92.625	33.4131	-92.4715	33.515	37.2485	29.515	-88.2695	-96.8947	37.6577	28.68	-87.503	-97.3302	38.2276	28.0087	-86.6421	-97.8901	38.6533	27.5509	-81.4215	-100.216	2.00235	1.06532	1.91094	0.932248	1.10981	0.200044	1.13749	0.203258	0.275577	0.240411	0.244771	0.243479	0.187336
MALL-Both-Both	MALL	Both	Both	PPNP	Jan	1969	0	0	1.5	1.5	0.25	26	0	0	0	0	0	0	0	0	0	0	0	0	0	0	0	0	0	0	0	0	0	0	0	0	0	0	0	0	0	0	0	0	0	0	0	0	0
MALL-Both-Both	MALL	Both	Both	PPNP	Jan	1970	-99.506	47.494	1.5	1.5	0.25	112	-91.2505	34.3372	-92.1241	34.1346	-93.7493	34.826	-94.1304	34.9439	36.5745	31.9698	-89.4187	-93.0357	41.91	29.5936	-88.5094	-104.449	42.746	28.9224	-88.0308	-105.363	42.9776	28.7097	-87.835	-105.618	1.39311	0.741182	1.50537	0.734392	0.861795	0.155339	0.781437	0.139635	0.675829	0.26251	0.714228	0.243279	0.46501
MALL-Both-Both	MALL	Both	Both	PPNP	Jan	1971	-98.9035	47.3045	1.5	1.5	0.25	101	-91.4701	34.4459	-91.8257	34.1477	-92.1736	34.6724	-92.5387	35.2604	36.6437	32.0196	-89.1774	-93.9991	37.2917	30.3202	-88.368	-95.852	42.7832	28.6492	-85.71	-103.242	43.1438	28.3325	-85.3479	-105.13	1.79665	0.955879	1.4613	0.712894	1.17348	0.21152	1.1664	0.208423	0.571499	0.250063	0.626845	0.239834	0.500038
MALL-Both-Both	MALL	Both	Both	PPNP	Jan	1972	-99.6564	47.4235	1.5	1.5	0.25	73	-91.264	33.8108	-91.9848	33.8286	-93.0694	34.7875	-93.1333	35.0105	36.6272	30.0811	-88.7949	-93.2559	37.1671	29.2037	-88.0561	-96.7662	43.4514	28.0652	-83.892	-105.376	43.8793	27.7148	-82.3568	-105.79	2.12584	1.13102	1.64157	0.800839	1.33871	0.241304	1.33514	0.238576	0.525312	0.239826	0.596074	0.222429	0.474285
MALL-Both-Both	MALL	Both	Both	PPNP	Jan	1973	-98.228	47.2862	1.5	1.5	0.25	129	-91.066	34.5875	-91.4249	34.1993	-92.4188	33.2998	-93.0801	33.5825	36.2608	32.8718	-89.5325	-92.6397	37.3051	30.4654	-88.4964	-94.7629	38.3504	28.1858	-86.8028	-98.7625	40.3116	27.927	-86.2539	-104.683	0.913204	0.485855	1.26761	0.618404	1.17709	0.212171	1.09807	0.196214	0.783089	0.223347	0.801662	0.213621	0.405006
MALL-Both-Both	MALL	Both	Both	PPNP	Jan	1974	-98.0472	47.2625	1.5	1.5	0.25	120	-91.0008	34.4182	-91.0063	34.2996	-91.5968	34.664	-92.1568	35.0246	35.7724	32.9857	-89.9247	-92.0572	36.4232	32.0442	-89.2912	-92.674	42.7025	29.6208	-81.6187	-102.938	43.1678	28.551	-81.1492	-103.622	0.516809	0.274959	0.504885	0.246308	0.846281	0.152543	0.953137	0.170316	0.899441	0.181174	0.902527	0.181215	0.289839
MALL-Both-Both	MALL	Both	Both	PPNP	Jan	1975	-98.4352	47.6091	1.5	1.5	0.25	162	-91.1848	34.157	-91.246	34.0698	-92.2011	34.5002	-91.7506	34.7132	35.5957	32.6979	-89.9236	-92.4404	36.4974	31.5762	-89.0186	-93.4542	40.8378	29.7141	-81.0536	-99.3186	41.5313	29.3541	-80.4011	-99.7256	0.643894	0.342573	0.750134	0.365952	1.04546	0.188445	0.970226	0.17337	0.859523	0.20191	0.866292	0.200132	0.318813
MALL-Both-Both	MALL	Both	Both	PPNP	Jan	1976	-98.4503	47.8689	1.5	1.5	0.25	129	-90.8364	33.7022	-90.5111	33.8744	-90.664	35.306	-91.1614	35.5152	35.9052	31.4124	-89.2275	-92.3891	42.0225	29.868	-81.4775	-93.2093	43.4237	28.464	-80.0761	-104.79	43.6429	28.2257	-79.8571	-105.225	1.18799	0.632047	1.18452	0.577869	1.10864	0.199833	1.06567	0.190424	0.66065	0.225297	0.687178	0.217508	0.372659
MALL-Both-Both	MALL	Both	Both	PPNP	Jan	1977	-98.6974	47.9107	1.5	1.5	0.25	111	-91.1144	34.0355	-91.281	33.0443	-90.0749	33.8298	-90.2826	34.1034	35.8648	32.0801	-89.6351	-92.5844	38.7518	29.1668	-86.1734	-93.5114	40.7884	27.6423	-84.1769	-95.1603	46.705	26.9981	-83.543	-108.538	0.974433	0.518431	1.20115	0.58598	1.17707	0.212168	1.26205	0.225516	0.769591	0.220755	0.789586	0.210566	0.391274
MALL-Both-Both	MALL	Both	Both	PPNP	Jan	1978	-98.6776	47.5058	1.5	1.5	0.25	129	-91.038	33.5689	-91.2344	33.1243	-91.2734	33.4193	-91.0827	33.513	35.185	31.8085	-89.8291	-92.1268	36.3569	29.5424	-88.9306	-93.2184	38.5239	27.9848	-86.657	-95.6172	39.0625	27.5989	-85.0969	-96.191	0.655021	0.348493	0.960214	0.468439	0.91757	0.165393	0.916835	0.163829	0.790549	0.233369	0.798171	0.229121	0.287956
MALL-Both-Both	MALL	Both	Both	PPNP	Jan	1979	-98.766	47.9904	1.5	1.5	0.25	104	-90.8207	34.5507	-90.896	33.6725	-90.6251	33.2488	-90.7692	33.3336	37.2937	31.6328	-88.5038	-93.0447	37.7024	29.0737	-87.9431	-93.4063	38.5474	27.8949	-86.0826	-94.78	40.995	27.6969	-85.7115	-105.071	2.14038	1.13876	1.47175	0.71799	0.929263	0.1675	0.805902	0.144007	0.518461	0.239954	0.601184	0.220692	0.552746
MALL-Both-Both	MALL	Both	Both	PPNP	Jan	1980	-98.8405	47.8345	1.5	1.5	0.25	140	-91.2209	34.1985	-91.2343	33.8416	-91.3256	32.9255	-91.674	33.35	35.7113	32.6625	-89.859	-92.5791	36.4299	30.4534	-89.0773	-93.2673	39.4805	27.8044	-86.729	-99.1474	40.3168	27.4243	-85.4321	-103.593	0.730213	0.388498	0.750074	0.365923	0.844942	0.152302	0.88822	0.158716	0.831518	0.20689	0.842867	0.204565	0.368985
MALL-Both-Both	MALL	Both	Both	PPNP	Jan	1981	-98.4223	48.0198	1.5	1.5	0.25	147	-91.0939	33.857	-91.1269	33.6488	-90.8741	33.4533	-91.1548	33.8051	35.514	32.127	-89.7927	-92.3389	36.3555	30.6592	-88.9859	-93.0693	37.8276	28.6305	-86.2172	-94.5318	39.83	28.3154	-85.5941	-97.6663	0.757277	0.402896	0.784011	0.382479	0.752658	0.135667	0.741224	0.132449	0.811934	0.211261	0.822219	0.206636	0.351726
MALL-Both-Both	MALL	Both	Both	PPNP	Jan	1982	-98.2336	47.6592	1.5	1.5	0.25	112	-90.8565	34.9726	-90.0578	35.0904	-89.37	35.1283	-89.9019	35.3588	37.1888	32.5999	-88.9132	-92.7023	42.5351	29.7003	-81.6316	-93.3695	43.5847	28.1471	-80.5819	-94.5222	44.0535	27.5933	-80.1131	-100.265	1.42519	0.758246	1.45756	0.711067	1.10868	0.19984	1.332	0.238015	0.627816	0.231506	0.660546	0.225613	0.435347
MALL-Both-Both	MALL	Both	Both	PPNP	Jan	1983	-98.593	47.8621	1.5	1.5	0.25	223	-90.9399	34.5024	-90.986	33.8539	-90.546	33.4126	-90.694	33.5813	36.6369	32.4138	-89.4708	-92.4761	37.5528	29.5171	-88.6226	-93.2184	38.7536	27.6977	-84.7139	-94.721	40.8827	27.3372	-83.8105	-105.334	1.06819	0.56831	1.11671	0.544788	1.00004	0.180259	0.989647	0.17684	0.748351	0.217344	0.77058	0.205716	0.43266
MALL-Both-Both	MALL	Both	Both	PPNP	Jan	1984	-98.659	47.6628	1.5	1.5	0.25	174	-91.2003	34.5911	-91.2889	33.7743	-92.0778	33.7433	-92.6023	34.0524	36.5838	32.5666	-89.4048	-92.9847	37.4568	29.2224	-88.373	-94.05	38.8935	27.7196	-85.8978	-98.966	42.0852	27.5276	-84.9543	-103.46	1.24652	0.663192	1.39402	0.680071	1.17166	0.211193	1.10361	0.197204	0.694386	0.252264	0.728461	0.238348	0.471606
MALL-Both-Both	MALL	Both	Both	PPNP	Jan	1985	-99.2415	47.6592	1.5	1.5	0.25	156	-91.2895	34.5068	-91.3049	34.2395	-92.2527	33.4526	-92.6069	33.4015	36.074	32.9098	-89.9509	-92.6374	36.9369	31.1879	-89.0966	-93.474	37.7731	28.7868	-88.0427	-97.6822	41.024	28.1023	-86.8576	-105.136	0.740736	0.394096	0.812753	0.396501	0.749839	0.135159	0.877532	0.156806	0.809889	0.229497	0.821569	0.228288	0.369484
MALL-Both-Both	MALL	Both	Both	PPNP	Jan	1986	-98.5257	47.6109	1.5	1.5	0.25	133	-91.3961	33.9251	-91.6878	33.3567	-92.6302	33.6142	-92.9018	33.7603	36.0683	31.3822	-89.7579	-92.9816	36.6982	29.4882	-89.2333	-95.8527	38.401	28.3868	-88.4374	-97.6529	39.5973	28.0441	-88.0537	-98.7918	1.21385	0.645808	1.08386	0.528758	0.859047	0.154844	0.834617	0.149138	0.687799	0.239098	0.720529	0.230246	0.407263
MALL-Both-Both	MALL	Both	Both	PPNP	Jan	1987	-99.6105	47.5632	1.5	1.5	0.25	141	-91.2028	33.8683	-91.0677	33.438	-92.934	34.7207	-94.1207	35.1618	36.3643	31.0283	-89.3951	-92.8418	37.3911	28.9334	-87.9934	-93.7305	41.7164	27.9388	-85.7096	-106.014	42.4931	27.5514	-84.8929	-106.538	1.53401	0.816146	1.52189	0.742452	1.2821	0.2311	1.4819	0.2648	0.621647	0.232909	0.664793	0.221411	0.429827
MALL-Both-Both	MALL	Both	Both	PPNP	Jan	1988	-99.7266	48.2734	1.5	1.5	0.25	64	-90.9264	34.0463	-91.1504	33.4611	-92.7289	33.5937	-93.0896	33.8083	37.2434	29.2643	-88.5382	-93.182	37.5043	28.8069	-88.2238	-93.6971	38.2978	27.7571	-86.8155	-106.688	38.6569	27.4909	-84.9318	-107.33	1.77191	0.942713	1.17683	0.574116	1.08726	0.19598	1.03229	0.184461	0.481816	0.193731	0.533632	0.200961	0.382057
MALL-Both-Both	MALL	Both	Both	PPNP	Jan	1989	-98.7688	47.9086	1.5	1.5	0.25	62	-91.0115	34.3609	-90.9278	33.9618	-90.7177	33.6741	-90.6162	33.7151	36.6413	31.7992	-87.9498	-93.8878	37.1604	29.5872	-86.6557	-94.5914	37.8167	28.4295	-84.9831	-95.5813	38.1962	27.9712	-82.5831	-96.8353	2.28263	1.21443	1.65303	0.806429	0.882353	0.159045	0.87966	0.157186	0.481114	0.215509	0.570243	0.208588	0.556322
MALL-Both-Both	MALL	Both	Both	PPNP	Jan	1990	-98.7735	47.5769	1.5	1.5	0.25	78	-91.0572	34.7518	-91.1627	34.2882	-92.3193	33.4407	-93.0918	33.6531	36.4748	32.9445	-89.3534	-92.693	37.5106	29.6963	-88.113	-93.8771	38.4259	28.3817	-87.1413	-103.777	39.0795	28.0943	-86.4901	-104.584	0.974489	0.518461	1.19611	0.583523	0.852654	0.153692	0.856172	0.152989	0.747769	0.238274	0.768583	0.229704	0.407824
MALL-Both-Both	MALL	Both	Both	PPNP	Jan	1991	-99.1667	47.713	1.5	1.5	0.25	54	-91.1168	34.4886	-90.9634	34.3994	-90.8457	34.2769	-91.0514	34.0947	35.931	33.046	-89.758	-92.4745	37.0834	31.5908	-88.2156	-93.6126	37.6683	30.5827	-87.0899	-94.3852	38.3457	29.1767	-85.9597	-96.87	0.678376	0.360919	0.964392	0.470478	0.501442	0.0903854	0.660117	0.117956	0.845017	0.203836	0.854752	0.202059	0.377897
MALL-Both-Both	MALL	Both	Both	PPNP	Jan	1992	-99.0143	47.8056	1.5	1.5	0.25	111	-91.3908	34.2353	-91.431	34.125	-93.4192	35.1681	-93.5927	35.2876	36.2719	32.2142	-89.8265	-92.9567	37.343	30.8559	-88.823	-94.0862	42.7273	28.8546	-87.2337	-104.907	43.1845	28.3878	-85.9511	-105.344	1.09663	0.583441	1.13568	0.55404	0.96602	0.174126	0.951632	0.170047	0.722876	0.246476	0.746231	0.238579	0.461964
MALL-Both-Both	MALL	Both	Both	PPNP	Jan	1993	-99.3904	48.1518	1.5	1.5	0.25	190	-91.3537	34.3801	-91.3883	34.111	-91.5946	33.4792	-91.7979	33.3579	36.1523	32.552	-89.7928	-92.8769	36.9717	30.7065	-88.8636	-93.735	37.8003	28.6006	-87.6585	-95.6169	38.2139	28.0567	-86.4064	-97.3121	0.949821	0.505336	0.938837	0.458011	0.652626	0.117636	0.708337	0.126573	0.757029	0.238506	0.775937	0.233784	0.441474
MALL-Both-Both	MALL	Both	Both	PPNP	Jan	1994	-99.425	48.0892	1.5	1.5	0.25	199	-90.9706	34.5548	-90.943	34.5399	-91.2146	35.2363	-91.3988	35.1613	36.1753	32.869	-89.4228	-92.4862	36.629	32.3381	-88.9135	-92.912	41.0961	29.4386	-84.3481	-97.5128	41.6132	28.5734	-83.8107	-98.2578	0.865805	0.460637	0.569296	0.27773	0.943113	0.169997	1.05732	0.188933	0.800064	0.205866	0.815677	0.198507	0.389921
MALL-Both-Both	MALL	Both	Both	PPNP	Jan	1995	-99.68	48.1179	1.5	1.5	0.25	424	-90.9119	34.5155	-90.8582	34.3846	-91.7556	34.2078	-92.3988	34.4622	36.305	32.6307	-89.2078	-92.5574	37.0401	31.3947	-88.2274	-93.2766	38.3214	28.6319	-85.9841	-98.2433	46.4162	28.2418	-85.3999	-108.377	1.01795	0.541584	0.884274	0.431392	1.01172	0.182364	1.02348	0.182885	0.760443	0.210009	0.78193	0.19962	0.417207
MALL-Both-Both	MALL	Both	Both	PPNP	Jan	1996	-99.5174	47.9282	1.5	1.5	0.25	518	-91.0464	34.3557	-91.0128	34.28	-91.8675	34.2974	-92.3272	34.5488	36.2779	32.3307	-89.2997	-92.7431	37.0668	31.2347	-88.395	-93.4884	38.3877	28.712	-86.4886	-98.2728	39.565	28.0329	-85.4022	-99.4608	1.11076	0.590963	0.913493	0.445647	0.932903	0.168157	1.0924	0.1952	0.739241	0.224838	0.763304	0.212818	0.437338
MALL-Both-Both	MALL	Both	Both	PPNP	Jan	1997	-99.6167	47.5381	1.5	1.5	0.25	464	-91.0696	34.6931	-91.1157	34.4515	-92.5845	34.9238	-93.3424	35.3031	36.7922	32.4901	-88.9948	-93.051	38.4171	29.9093	-87.2779	-94.7472	46.6513	28.4972	-85.8527	-109.548	47.2369	28.0527	-85.1273	-110.142	1.35754	0.722257	1.73036	0.844153	1.25491	0.226199	1.31908	0.235706	0.662475	0.252701	0.695104	0.239962	0.437162
MALL-Both-Both	MALL	Both	Both	PPNP	Jan	1998	-99.4229	47.4433	1.5	1.5	0.25	939	-91.0007	34.2885	-90.9752	34.17	-91.8518	34.1273	-92.2434	34.3152	36.3074	32.1464	-89.0536	-92.8789	37.4259	30.5421	-87.6669	-94.0751	38.7821	28.7242	-85.863	-97.8377	45.9347	28.1405	-84.7288	-109.082	1.33265	0.709016	1.35498	0.661027	1.12671	0.20309	1.22953	0.219704	0.685554	0.235385	0.719137	0.219411	0.459074
MALL-Both-Both	MALL	Both	Both	PPNP	Jan	1999	-99.688	47.2661	1.5	1.5	0.25	1384	-90.9898	34.9423	-90.9366	34.9058	-91.9462	34.6898	-92.6358	34.8348	36.5343	33.3274	-89.5182	-92.4477	37.5008	32.2338	-88.5102	-93.3108	39.1212	29.1226	-87.0071	-98.5038	41.2115	28.3424	-86.3335	-101.409	0.776633	0.413195	0.799542	0.390056	0.880594	0.158728	1.0641	0.190144	0.768339	0.235816	0.781165	0.23218	0.356062
MALL-Both-Both	MALL	Both	Both	PPNP	Jan	2000	-99.8054	47.3211	1.5	1.5	0.25	1073	-91.3177	34.3729	-91.5223	33.8364	-92.5993	33.8544	-92.998	34.1311	36.6577	31.8379	-89.0729	-93.483	37.3419	29.4545	-88.0855	-94.6933	38.3489	28.2953	-86.6876	-98.8005	41.6156	27.8032	-85.7179	-102.35	1.73301	0.922016	1.48643	0.725151	1.09806	0.197926	1.17296	0.209597	0.592344	0.253824	0.646338	0.240616	0.475312
MALL-Both-Both	MALL	Both	Both	PPNP	Jan	2001	-99.8216	47.1328	1.5	1.5	0.25	617	-90.8017	35.3269	-91.8678	35.3386	-92.6586	36.4506	-93.1258	36.9526	38.3333	32.5489	-88.0159	-93.7476	42.7635	31.7559	-83.5743	-96.5529	46.7888	29.1008	-82.0746	-109.607	47.3549	28.4465	-81.6236	-110.194	2.41255	1.28355	2.03831	0.99439	1.64482	0.296481	1.76137	0.314739	0.425129	0.189909	0.492639	0.19982	0.412375
MALL-Both-Both	MALL	Both	Both	PPNP	Jan	2002	-99.9154	47.3872	1.5	1.5	0.25	583	-90.7336	34.7833	-92.1457	34.7823	-93.3097	35.8911	-93.1217	36.569	37.366	32.1656	-88.1888	-93.2694	41.8136	31.0815	-87.1974	-103.282	43.5125	29.3186	-82.06	-105.062	46.4767	28.7702	-81.479	-109.404	2.10958	1.12237	2.05342	1.00176	1.4827	0.267257	1.55375	0.27764	0.511573	0.227216	0.579219	0.215694	0.433394
MALL-Both-Both	MALL	Both	Both	PPNP	Jan	2003	-99.676	47.5344	1.5	1.5	0.25	601	-90.6656	34.9388	-91.3362	34.9999	-93.2275	35.4404	-93.4124	36.0307	37.4041	32.5428	-88.5233	-92.8358	38.7068	31.0025	-87.3093	-96.9669	41.9252	29.129	-84.7718	-103.913	42.702	28.6754	-83.392	-104.659	1.64918	0.877416	1.7773	0.867056	1.38637	0.249895	1.41934	0.253621	0.580996	0.224703	0.626733	0.213171	0.420869
MALL-Both-Both	MALL	Both	Both	PPNP	Jan	2004	-99.452	47.2815	1.5	1.5	0.25	746	-90.5638	35.3241	-91.8003	35.8739	-93.2282	36.9783	-93.499	37.2924	37.7381	32.945	-88.3144	-92.7612	43.1286	31.5726	-83.6576	-98.0987	44.3014	29.7132	-82.1465	-104.592	44.766	28.8362	-81.6089	-105.223	1.55058	0.82496	2.02592	0.988343	1.6242	0.292763	1.76753	0.31584	0.552238	0.209302	0.585094	0.208794	0.355119
MALL-Both-Both	MALL	Both	Both	PPNP	Jan	2005	-99.303	47.4138	1.5	1.5	0.25	645	-90.8913	34.8358	-90.792	34.8665	-92.0166	35.7142	-92.1789	35.9292	36.9742	32.779	-89.0752	-92.6961	38.6448	31.073	-87.6289	-93.9132	43.1843	29.0845	-83.8274	-98.5957	45.7133	28.6985	-83.4198	-108.908	1.13699	0.604918	1.34915	0.658182	1.39009	0.250566	1.33197	0.238009	0.697305	0.225637	0.722642	0.216648	0.399154
MALL-Both-Both	MALL	Both	Both	PPNP	Jan	2006	-99.3325	47.3038	1.5	1.5	0.25	616	-90.6367	35.3065	-92.0209	35.9835	-93.151	36.5385	-93.7842	37.0998	37.5835	33.0723	-88.4878	-92.7482	39.7345	32.0098	-87.5417	-96.7107	43.1374	29.8762	-83.4118	-103.947	45.1363	29.1604	-82.9061	-104.885	1.42013	0.755558	1.84807	0.90158	1.50931	0.272055	1.56295	0.279283	0.575305	0.221021	0.606323	0.218643	0.367772
MALL-Both-Both	MALL	Both	Both	PPNP	Jan	2007	-98.7923	47.3516	1.5	1.5	0.25	763	-90.8033	35.2985	-90.682	35.4395	-91.9399	36.9736	-91.8282	37.4271	36.9663	33.6483	-89.2475	-92.334	38.3263	32.5738	-87.9885	-93.3103	43.6511	30.5044	-82.6366	-98.7648	44.7706	28.9964	-81.5977	-103.161	0.769759	0.409537	0.908179	0.443054	1.25287	0.225831	1.65872	0.296396	0.69386	0.240763	0.706539	0.239955	0.298785
MALL-Both-Both	MALL	Both	Both	PPNP	Jan	2008	-98.6465	47.4457	1.5	1.5	0.25	680	-90.9278	34.7921	-90.7367	34.9511	-91.2204	36.4538	-91.2626	36.7978	36.4683	33.0866	-89.3067	-92.5703	38.0843	31.7851	-87.7245	-93.7615	44.1791	29.8346	-82.5249	-98.6815	44.6266	29.0301	-81.6788	-99.584	0.923412	0.491286	1.1622	0.566979	1.20756	0.217664	1.35245	0.24167	0.757192	0.224276	0.776897	0.215538	0.371461
MALL-Both-Both	MALL	Both	Both	PPNP	Jan	2009	-98.4645	47.6109	1.5	1.5	0.25	585	-90.6984	34.9501	-90.2561	35.5499	-91.3473	36.6028	-91.3801	36.7064	36.7638	33.159	-89.0947	-92.3037	42.9942	31.995	-84.8507	-93.281	44.4671	30.2773	-82.7554	-98.9847	44.8598	29.4389	-82.0732	-99.7299	0.903409	0.480643	1.07269	0.523313	1.31625	0.237255	1.39025	0.248424	0.735342	0.204487	0.752955	0.198528	0.333691
MALL-Both-Both	MALL	Both	Both	PPNP	Jan	2010	-98.7129	47.5409	1.5	1.5	0.25	683	-90.8547	34.9317	-90.7762	34.9731	-92.5489	35.4288	-92.5993	35.6081	36.9245	32.9537	-89.0079	-92.7104	38.0478	31.898	-87.9033	-93.6491	39.9877	29.8609	-86.517	-98.6427	43.3055	29.2132	-82.0512	-101.637	1.16112	0.617756	1.06385	0.518996	1.15885	0.208884	1.14668	0.204901	0.684989	0.231568	0.711818	0.222569	0.406464
MALL-Both-Both	MALL	Both	Both	PPNP	Jan	2011	-98.675	47.4585	1.5	1.5	0.25	406	-90.5667	35.4561	-90.4758	35.6188	-91.0101	36.4762	-91.3143	36.4486	37.206	33.7102	-88.9031	-92.1808	38.8925	32.3452	-87.5237	-93.2993	41.5291	30.2461	-82.045	-98.2442	42.0213	29.3738	-81.5392	-103.964	0.827641	0.440333	1.10605	0.539586	1.27498	0.229817	1.34014	0.23947	0.646579	0.231542	0.658169	0.230862	0.280062
MALL-Both-Both	MALL	Both	Both	PPNP	Jan	2012	-98.7902	47.3294	1.5	1.5	0.25	347	-90.6735	35.2785	-90.7885	35.3146	-92.2003	35.8389	-91.6061	36.1159	37.3447	33.2577	-88.8637	-92.4721	38.7825	31.7553	-87.2726	-96.2506	40.184	30.5466	-85.0147	-99.1984	41.7723	29.7946	-81.0035	-99.8282	1.09829	0.584324	1.48431	0.724119	1.20745	0.217644	1.29453	0.23132	0.641217	0.224205	0.65928	0.221595	0.362865
MALL-Both-Both	MALL	Both	Both	PPNP	Jan	2013	-98.7013	47.4215	1.5	1.5	0.25	498	-90.7992	34.9147	-90.6966	34.9268	-92.4252	35.3041	-92.7301	35.2469	36.5164	33.2603	-89.1998	-92.3699	37.6223	32.1137	-87.9362	-93.347	39.2409	30.2812	-86.2615	-99.1748	40.343	29.3845	-85.2299	-99.8099	0.845728	0.449955	0.927206	0.452336	0.977766	0.176243	1.05601	0.188698	0.759695	0.215589	0.775409	0.209618	0.368156
MALL-Both-Both	MALL	Both	Both	PPNP	Jan	2014	-98.3806	47.4437	1.5	1.5	0.25	525	-90.8665	35.0154	-90.7056	35.1597	-91.703	35.2382	-92.6198	35.9803	36.7239	33.3293	-89.2824	-92.4241	38.0911	32.2711	-88.0391	-93.3187	39.7995	29.9976	-86.3045	-97.3814	41.9765	29.0742	-83.6926	-101.051	0.802531	0.426973	0.875593	0.427157	0.931856	0.167968	1.20761	0.215787	0.74709	0.225171	0.761239	0.221265	0.345293
MALL-Both-Both	MALL	Both	Both	PPNP	Jan	2015	-98.3389	47.2133	1.5	1.5	0.25	463	-90.599	35.3735	-90.467	35.571	-92.2073	36.1902	-92.1392	36.2126	37.0559	33.6929	-88.932	-92.219	38.8733	32.3548	-87.4064	-95.2508	39.9565	31.0364	-86.4413	-98.6029	40.7607	29.6731	-83.3012	-99.1883	0.821268	0.436942	1.17272	0.57211	1.01305	0.182603	1.00892	0.180283	0.667992	0.230959	0.680968	0.229698	0.288504
MALL-Both-Both	MALL	Both	Both	PPNP	Jan	2016	-98.26	47.2406	1.5	1.5	0.25	387	-90.8313	35.0875	-89.9655	35.9583	-91.4099	36.6277	-91.4424	36.7128	36.9036	33.2153	-89.0737	-92.5015	43.7858	31.2889	-81.8917	-93.9009	44.5438	29.7333	-81.0415	-99.2914	44.9072	29.0448	-80.6421	-99.8472	0.965967	0.513927	1.51532	0.739248	1.19626	0.215626	1.22303	0.218543	0.700348	0.232044	0.719101	0.227462	0.339819
MALL-Both-Both	MALL	Both	Both	PPNP	Jan	2017	-97.8476	47.1601	1.5	1.5	0.25	529	-90.5969	35.056	-90.5375	35.0585	-91.625	34.9959	-92.1095	35.2983	36.823	33.2996	-88.9285	-92.1981	37.9475	32.1272	-87.8373	-93.1159	39.3448	29.6411	-86.3458	-97.1961	40.7615	28.7751	-85.5997	-98.3628	0.828125	0.44059	0.889518	0.433951	0.909388	0.163918	1.05841	0.189127	0.727535	0.199625	0.739973	0.196043	0.334499
MALL-Both-Both	MALL	Both	Both	PPNP	Jan	2018	-98.2844	47.0086	1.5	1.5	0.25	239	-90.5257	35.5043	-90.9225	35.693	-92.4223	35.8445	-92.4659	35.8786	37.4795	33.4982	-88.4038	-92.5301	38.5891	32.3765	-87.0693	-95.8184	40.0052	31.3792	-85.753	-98.9291	41.0063	30.2156	-83.8789	-100.63	1.12157	0.596713	1.29926	0.633842	1.07081	0.193014	1.34834	0.240934	0.579758	0.223905	0.597308	0.224951	0.32794
MALL-Both-Both	MALL	Both	Both	PPNP	Jan	2019	-98.0124	46.9138	1.5	1.5	0.25	258	-90.7038	35.2308	-90.493	35.4197	-92.16	36.0304	-92.3141	36.1399	36.7456	33.6987	-89.1624	-92.2235	38.445	32.3684	-87.5027	-93.4491	39.5705	31.3052	-86.0824	-98.878	41.3179	30.1164	-84.8101	-99.7816	0.736749	0.391975	1.0922	0.532826	0.961726	0.173352	1.05349	0.188248	0.721065	0.233464	0.733462	0.230906	0.294605
MALL-Both-Both	MALL	Both	Both	UMON	Oct	1960	-87.7817	44.4302	1.5	1.5	0.25	210	-86.7735	43.4173	-87.4746	43.6153	-88.9643	43.9913	-89.1695	43.9528	44.7487	41.8147	-82.651	-91.2335	47.1005	41.5618	-82.4333	-94.5371	48.2475	40.0694	-81.8338	-96.1875	48.7501	39.2057	-81.4663	-96.9672	1.20476	1.07232	0.661667	0.190917	0.851491	0.239609	0.872996	0.173746	0.577072	0.205203	0.57628	0.210669	0.286402
MALL-Both-Both	MALL	Both	Both	UMON	Oct	1961	-87.6815	43.5468	1.5	1.5	0.25	292	-88.8721	43.5934	-88.8974	43.4514	-87.9085	43.3228	-87.4122	43.2014	44.4307	42.7586	-88.0292	-89.7267	45.8074	41.1153	-83.8904	-91.6204	46.1551	40.6561	-82.7953	-92.1695	46.7895	39.8354	-81.7525	-93.0924	0.221304	0.196976	0.642605	0.185416	0.517331	0.145577	0.673075	0.133957	0.992792	0.0322336	0.993139	0.0306841	0.16106
MALL-Both-Both	MALL	Both	Both	UMON	Oct	1962	-88.9507	44.1493	1.5	1.5	0.25	490	-88.776	43.5513	-89.7154	43.8978	-89.5441	43.9181	-89.3213	43.8087	45.2835	41.832	-87.1304	-90.4126	47.5551	40.6488	-86.171	-95.1108	48.3693	39.8857	-82.2626	-96.2314	48.7927	39.2545	-81.5904	-96.9537	0.886719	0.789242	0.987522	0.284938	0.938809	0.264181	0.933418	0.185772	0.81633	0.202623	0.842734	0.183886	0.404098
MALL-Both-Both	MALL	Both	Both	UMON	Oct	1963	-88.5648	43.9901	1.5	1.5	0.25	658	-89.028	43.8256	-89.2744	44.0301	-89.2621	44.2035	-89.3592	44.2482	45.8085	41.8977	-86.641	-91.5078	46.5006	41.7189	-83.5698	-94.0353	47.6099	41.2626	-82.5976	-96.0004	48.0844	40.8287	-82.2206	-96.8393	1.44431	1.28554	0.801197	0.231176	0.776675	0.218556	0.719229	0.143143	0.644728	0.215624	0.724236	0.190141	0.460491
MALL-Both-Both	MALL	Both	Both	UMON	Oct	1964	-89.353	44.3697	1.5	1.5	0.25	689	-88.1022	41.9713	-88.6477	42.0894	-89.1155	42.448	-89.2856	42.6071	44.9402	38.3504	-83.5654	-91.5939	46.5501	37.465	-82.7989	-94.314	47.7754	36.9778	-82.1672	-95.7812	48.363	36.6331	-81.6222	-96.6542	2.87856	2.56212	2.05803	0.593821	1.32732	0.373508	1.18459	0.23576	0.347592	0.20318	0.339402	0.207295	0.358523
MALL-Both-Both	MALL	Both	Both	UMON	Oct	1965	-89.3119	44.4068	1.5	1.5	0.25	404	-88.8895	42.572	-89.2907	42.8809	-89.4551	43.1183	-89.5145	43.215	45.9395	39.9862	-84.0098	-94.3914	46.4998	39.7283	-83.3715	-95.181	47.3958	39.1197	-82.1859	-96.5526	47.9231	38.7356	-81.6121	-97.3317	3.04623	2.71135	1.5238	0.439675	1.12726	0.31721	1.03379	0.205747	0.339439	0.200469	0.383292	0.199754	0.396166
MALL-Both-Both	MALL	Both	Both	UMON	Oct	1966	-88.6272	44.0645	1.5	1.5	0.25	878	-89.3028	43.8351	-88.0943	43.2964	-88.2704	43.399	-88.5423	43.5113	45.5823	41.9733	-87.1657	-91.633	46.2218	40.5616	-82.5041	-92.9661	47.5105	39.4238	-81.4882	-95.539	48.2631	39.0189	-81.1606	-96.6023	1.24143	1.10496	1.29489	0.373627	1.13132	0.318353	1.01139	0.201289	0.716457	0.223482	0.757241	0.203578	0.415922
MALL-Both-Both	MALL	Both	Both	UMON	Oct	1967	-87.9129	44.1189	1.5	1.5	0.25	881	-88.501	43.5958	-87.47	43.3381	-88.143	43.5005	-88.5173	43.5952	45.5327	41.7176	-83.3779	-91.1054	46.1113	40.7262	-82.4295	-91.9461	47.7341	39.496	-81.4778	-95.7964	48.4329	39.0556	-81.1019	-97.0995	1.30982	1.16583	1.19585	0.345048	1.15808	0.325884	1.05503	0.209974	0.712482	0.199045	0.748891	0.186966	0.409286
MALL-Both-Both	MALL	Both	Both	UMON	Oct	1968	-88.0833	44.3955	1.5	1.5	0.25	723	-88.9854	44.1991	-89.06	44.2803	-89.0589	44.2908	-89.0859	44.2716	46.9986	41.5714	-82.9928	-94.7229	47.4892	41.019	-82.5305	-95.3138	48.1208	40.3589	-81.9269	-96.1757	48.7159	39.7488	-81.3285	-97.0874	1.46998	1.30838	0.90212	0.260297	0.776877	0.218613	0.843187	0.167813	0.579494	0.168582	0.640595	0.158391	0.368825
MALL-Both-Both	MALL	Both	Both	UMON	Oct	1969	-88.2639	44.3823	1.5	1.5	0.25	981	-87.2368	43.7229	-86.5625	43.5496	-87.7582	43.9008	-88.2689	44.0298	45.2285	41.7229	-83.2947	-90.3236	45.9314	40.4665	-82.4432	-91.2991	47.7957	39.2703	-81.4724	-95.7748	48.4845	38.869	-81.1002	-97.0935	0.761949	0.678188	0.94783	0.273486	1.05565	0.29706	0.992626	0.197555	0.740871	0.15831	0.75462	0.153828	0.263796
MALL-Both-Both	MALL	Both	Both	UMON	Oct	1970	-88.9792	44.6625	1.5	1.5	0.25	1052	-89.7777	44.2342	-89.9242	44.4059	-89.4678	44.115	-89.7792	44.1844	47.6114	41.5317	-83.6234	-94.8399	48.0365	41.0799	-83.1584	-95.2993	49.1844	39.1841	-81.8922	-96.8174	49.6559	38.4238	-81.3277	-99.4527	1.85317	1.64945	1.01095	0.291699	1.21864	0.342926	1.224	0.243604	0.520264	0.195163	0.579724	0.19273	0.395697
MALL-Both-Both	MALL	Both	Both	UMON	Oct	1971	-87.8979	44.3805	1.5	1.5	0.25	710	-88.934	43.9331	-88.2515	43.78	-88.6732	43.8499	-89.0537	44.0068	46.1934	41.722	-83.4233	-91.5709	47.6724	40.7185	-82.311	-95.3917	48.9113	39.4278	-81.0021	-99.2576	49.0796	39.2482	-80.816	-99.8333	1.69077	1.5049	1.32366	0.381926	1.41412	0.397934	1.16499	0.231859	0.593598	0.207523	0.660891	0.195198	0.412539
MALL-Both-Both	MALL	Both	Both	UMON	Oct	1972	-86.7314	44.3969	1.5	1.5	0.25	743	-86.4666	43.1209	-87.3959	43.27	-88.7475	43.4856	-89.3627	43.5106	45.7693	40.4692	-81.9695	-91.4043	46.4552	40.1214	-81.6477	-94.887	48.5607	38.7652	-80.6677	-97.5174	49.1459	37.5663	-80.11	-101.97	2.74086	2.43956	1.59456	0.460094	1.59066	0.447611	1.53037	0.304579	0.386108	0.183435	0.378068	0.188973	0.341787
MALL-Both-Both	MALL	Both	Both	UMON	Oct	1973	-87.0416	44.2467	1.5	1.5	0.25	762	-86.3047	43.6702	-86.8712	43.5976	-88.1183	43.8495	-88.4599	43.8465	45.0641	42.0547	-82.6432	-90.3899	46.1372	40.956	-81.9119	-94.3745	47.806	40.2436	-81.4562	-95.9921	48.6411	39.3781	-80.8944	-96.9006	1.13093	1.0066	1.26129	0.363931	1.01242	0.284894	1.04431	0.207842	0.585998	0.191372	0.584653	0.197518	0.280752
MALL-Both-Both	MALL	Both	Both	UMON	Oct	1974	-88.3487	44.442	1.5	1.5	0.25	856	-88.0764	43.8117	-88.1936	43.912	-88.8475	43.9772	-89.1236	43.8311	45.8425	41.9339	-82.9445	-91.3573	46.1915	41.5726	-82.455	-94.2739	48.3913	38.6948	-81.3022	-96.7215	48.9938	37.1363	-80.7911	-98.4354	1.66113	1.47852	1.07012	0.308772	1.25795	0.353988	1.21892	0.242593	0.62423	0.191295	0.680809	0.178389	0.426009
MALL-Both-Both	MALL	Both	Both	UMON	Oct	1975	-88.2772	44.3597	1.5	1.5	0.25	802	-87.7657	43.8288	-87.6846	43.8295	-88.4126	43.8444	-88.9628	43.7844	45.5039	42.3756	-83.0795	-90.7626	46.0422	41.7929	-82.5306	-94.2011	47.4785	40.2489	-81.4474	-96.2443	48.0966	38.6877	-80.9714	-98.952	1.15933	1.03189	0.85879	0.247794	1.11111	0.312665	1.10147	0.219217	0.719825	0.175593	0.75554	0.162741	0.364873
MALL-Both-Both	MALL	Both	Both	UMON	Oct	1976	-87.4697	44.2569	1.5	1.5	0.25	745	-88.5511	43.9038	-87.3832	43.8714	-87.9132	43.9487	-88.3908	43.5585	45.3418	42.4431	-83.5479	-90.4722	46.0933	41.6081	-82.3486	-91.7674	47.0971	40.0374	-81.5871	-94.2118	48.2468	37.3522	-80.8055	-99.0128	0.7795	0.693809	0.984842	0.284165	0.888859	0.250125	1.11379	0.22167	0.844983	0.172414	0.864713	0.159689	0.340347
MALL-Both-Both	MALL	Both	Both	UMON	Oct	1977	-87.8126	44.1362	1.5	1.5	0.25	650	-88.791	43.5885	-88.1392	43.3535	-88.3853	43.6541	-88.8143	43.8175	45.2438	41.892	-87.1792	-90.4192	46.3083	40.3477	-82.413	-91.8601	47.9952	39.5449	-81.2838	-95.8206	49.1269	38.5581	-80.5285	-97.3357	0.852553	0.758832	1.13914	0.328685	1.04092	0.292915	1.15384	0.22964	0.835536	0.197202	0.857873	0.179422	0.401654
MALL-Both-Both	MALL	Both	Both	UMON	Oct	1978	-87.8928	44.1302	1.5	1.5	0.25	676	-88.8053	43.817	-88.317	43.7332	-88.0209	43.7838	-88.3024	43.8844	45.2453	42.3601	-87.325	-90.293	46.1096	41.309	-83.0913	-91.4294	47.0114	40.0871	-81.4034	-95.3088	47.8112	39.7976	-81.1202	-96.3051	0.671494	0.597676	0.741713	0.214013	0.987536	0.277892	0.851038	0.169376	0.897622	0.17524	0.908932	0.160173	0.359268
MALL-Both-Both	MALL	Both	Both	UMON	Oct	1979	-87.2883	44.0153	1.5	1.5	0.25	840	-88.7827	43.7047	-87.8029	43.6615	-88.0181	43.7162	-88.5144	43.8143	45.618	41.7305	-83.7682	-90.8676	45.9508	41.3106	-82.7448	-91.3602	46.8647	40.0394	-81.376	-94.7717	48.1548	39.4434	-80.944	-95.947	1.24371	1.10698	0.798377	0.230363	1.02039	0.287138	0.988715	0.196777	0.702345	0.211454	0.757107	0.190915	0.453214
MALL-Both-Both	MALL	Both	Both	UMON	Oct	1980	-87.6629	44.2438	1.5	1.5	0.25	568	-88.4815	43.6381	-87.3807	43.5272	-88.3596	43.8283	-89.014	43.9746	45.0594	42.1863	-83.382	-90.567	45.7489	41.2273	-82.2438	-91.759	47.7214	40.244	-81.5516	-95.6268	49.0568	39.0033	-80.7743	-99.3103	0.793647	0.706401	0.979873	0.282731	0.914651	0.257383	1.12832	0.224561	0.846334	0.163656	0.864819	0.152757	0.33321
MALL-Both-Both	MALL	Both	Both	UMON	Oct	1981	-88.3181	44.3135	1.5	1.5	0.25	759	-89.106	43.7132	-88.1738	43.6219	-88.59	43.7629	-88.9577	43.7694	45.7168	41.6077	-83.5609	-91.3771	46.148	40.9124	-82.5002	-92.1012	47.9443	39.6864	-81.5831	-95.8174	48.7501	39.0346	-81.0844	-96.7872	1.43644	1.27853	0.997089	0.287699	1.04059	0.292822	1.03676	0.20634	0.657814	0.216047	0.72574	0.196181	0.466191
MALL-Both-Both	MALL	Both	Both	UMON	Oct	1982	-87.6394	44.1704	1.5	1.5	0.25	838	-88.6678	43.7603	-87.457	43.668	-88.1086	43.7616	-88.4146	43.8302	45.293	42.1619	-83.6732	-90.5057	45.8135	41.4821	-82.5571	-91.2813	47.5282	39.8656	-81.3325	-95.6904	48.1467	39.4716	-81.1247	-96.2425	0.866873	0.771577	0.798721	0.230462	1.04384	0.293737	0.88662	0.176458	0.823182	0.18709	0.847181	0.172778	0.374083
MALL-Both-Both	MALL	Both	Both	UMON	Oct	1983	-87.4035	44.0638	1.5	1.5	0.25	988	-88.7382	43.6592	-87.6327	43.6152	-87.8439	43.5326	-88.2745	43.6276	44.9765	42.3011	-83.5213	-90.6378	45.478	41.672	-82.5463	-91.6658	46.632	39.7213	-81.0817	-95.1259	47.8264	39.1126	-80.8243	-96.2714	0.687841	0.612226	0.664651	0.191777	1.07597	0.302778	0.958134	0.190691	0.879707	0.161896	0.893236	0.150493	0.320967
MALL-Both-Both	MALL	Both	Both	UMON	Oct	1984	-88.0525	44.3133	1.5	1.5	0.25	671	-88.952	43.4839	-87.9331	43.3668	-88.4492	43.617	-88.925	43.7111	45.6708	41.2087	-83.3411	-91.3107	46.1273	40.5141	-82.1547	-92.3444	47.8443	39.6233	-81.1566	-95.8996	48.8849	38.7415	-80.3308	-99.3669	1.59781	1.42216	1.21948	0.351868	1.1374	0.320064	1.23362	0.245518	0.608646	0.19928	0.679166	0.18787	0.441769
MALL-Both-Both	MALL	Both	Both	UMON	Oct	1985	-86.5133	43.9564	1.5	1.5	0.25	419	-87.6376	43.5299	-87.0459	43.2651	-88.0088	43.2728	-88.6302	43.4068	45.1	42.0847	-83.0331	-90.5404	45.5625	41.2894	-82.3417	-91.2052	47.5454	39.1414	-81.28	-96.3366	48.5061	38.361	-80.8585	-97.2711	1.01166	0.900448	0.90676	0.261635	1.08471	0.305239	1.09264	0.217459	0.752351	0.15934	0.777203	0.149857	0.346926
MALL-Both-Both	MALL	Both	Both	UMON	Oct	1986	-87.3536	44.1453	1.5	1.5	0.25	468	-85.8623	43.2773	-86.1049	43.2132	-87.2386	43.4665	-87.681	43.6043	44.7225	41.8117	-82.2084	-90.039	45.3418	41.1755	-81.5727	-90.7872	47.0893	39.7721	-80.2815	-96.0197	47.9207	39.4336	-79.9868	-96.7753	1.04787	0.932676	0.897554	0.258979	1.15088	0.323859	1.0115	0.201313	0.558774	0.177904	0.560284	0.182871	0.274968
MALL-Both-Both	MALL	Both	Both	UMON	Oct	1987	-87.3713	44.1623	1.5	1.5	0.25	551	-88.7468	43.5627	-87.7067	43.5085	-87.5256	43.1151	-88.2116	43.3358	45.6664	41.3786	-83.569	-91.4761	46.0093	40.9792	-82.4612	-92.0316	48.3054	37.6432	-79.9299	-96.6594	48.8223	37.1375	-79.5241	-100.615	1.72653	1.53673	1.09519	0.316003	1.41382	0.397849	1.2912	0.256977	0.567987	0.18956	0.661971	0.179316	0.487038
MALL-Both-Both	MALL	Both	Both	UMON	Oct	1988	-87.8566	44.4433	1.5	1.5	0.25	369	-88.639	43.7507	-88.0269	43.5633	-87.609	43.5128	-87.7873	43.621	45.928	41.9911	-82.6931	-92.0992	46.1401	41.6529	-82.3278	-92.3106	47.5519	39.8652	-80.5807	-94.7971	48.0912	39.6413	-80.2939	-95.6367	1.81752	1.61772	0.901405	0.26009	1.17243	0.329922	0.972348	0.193519	0.561016	0.170484	0.606857	0.17125	0.435633
MALL-Both-Both	MALL	Both	Both	UMON	Oct	1989	-87.9163	44.5891	1.5	1.5	0.25	405	-89.1789	43.8136	-88.3697	43.6438	-87.8234	43.5629	-88.1249	43.7174	45.9167	41.6907	-86.3529	-92.0814	46.4064	41.291	-82.8565	-92.6419	47.5891	39.8346	-80.9005	-94.3962	48.2693	39.2711	-80.2376	-96.5043	1.93975	1.72651	1.19324	0.344297	1.165	0.32783	1.12748	0.224394	0.511454	0.18788	0.591901	0.18215	0.452618
MALL-Both-Both	MALL	Both	Both	UMON	Oct	1990	-87.905	44.5717	1.5	1.5	0.25	558	-89.2137	43.864	-88.472	43.5745	-87.7722	43.2195	-87.9707	43.2662	45.6	42.0466	-87.1417	-91.3696	46.2728	40.9735	-82.1114	-92.4122	47.1019	39.2883	-80.8695	-93.9817	47.5389	38.8401	-80.4836	-95.4347	1.16165	1.03395	0.985876	0.284463	1.07467	0.302411	0.964456	0.191949	0.741713	0.220652	0.779121	0.200027	0.424703
MALL-Both-Both	MALL	Both	Both	UMON	Oct	1991	-88.135	44.718	1.5	1.5	0.25	484	-89.3925	43.8809	-88.4982	43.7275	-87.7815	43.5158	-88.0397	43.6279	45.6122	42.0492	-87.0521	-91.7842	46.1611	41.3358	-82.1231	-92.9055	47.2867	39.9706	-81.055	-94.6122	47.8538	39.3494	-80.5095	-96.454	1.34252	1.19494	0.955208	0.275615	1.00714	0.283409	1.00131	0.199284	0.673018	0.216849	0.726983	0.197818	0.427212
MALL-Both-Both	MALL	Both	Both	UMON	Oct	1992	-87.5999	44.5408	1.5	1.5	0.25	592	-89.0964	43.7375	-87.6367	43.3912	-87.8079	43.221	-88.3358	43.2022	45.5358	41.8413	-86.8107	-91.5314	45.9165	41.2488	-82.3756	-92.2531	47.0521	39.4721	-81.0302	-94.7748	47.4329	38.8463	-80.7249	-96.4064	1.35131	1.20276	1.12893	0.325741	1.22803	0.345567	1.12373	0.223649	0.681152	0.219918	0.733523	0.199944	0.413094
MALL-Both-Both	MALL	Both	Both	UMON	Oct	1993	-87.564	44.8817	1.5	1.5	0.25	534	-88.289	43.3947	-87.2834	43.1437	-87.7	43.0466	-88.3302	43.0826	45.5091	41.3076	-82.5294	-90.9786	45.9066	40.5418	-81.7461	-91.5566	47.1832	38.7476	-80.443	-94.9443	48.2593	38.0381	-79.9424	-96.8553	1.50869	1.34284	1.12106	0.323469	1.39568	0.392744	1.40507	0.279641	0.623644	0.177859	0.690067	0.169562	0.430092
MALL-Both-Both	MALL	Both	Both	UMON	Oct	1994	-87.6649	44.5413	1.5	1.5	0.25	460	-88.8018	43.7302	-87.784	43.2312	-88.3379	43.2129	-89.0803	43.5139	45.6708	41.7805	-86.4333	-91.279	46.2413	40.6972	-82.5326	-92.3738	48.2351	38.7231	-81.0737	-99.0158	48.8729	38.2687	-80.7771	-99.7244	1.46005	1.29955	1.35999	0.392409	1.34157	0.377517	1.20915	0.240648	0.631336	0.20382	0.696735	0.187303	0.436525
MALL-Both-Both	MALL	Both	Both	UMON	Oct	1995	-87.318	44.3958	1.5	1.5	0.25	510	-88.0482	43.7114	-87.1728	43.5158	-88.0167	43.4157	-88.4609	43.5728	45.6763	41.92	-82.9493	-90.9598	45.9238	41.521	-82.2792	-91.3824	47.6463	38.9914	-80.5	-97.1269	48.7269	38.7611	-80.3789	-99.2073	1.48203	1.31911	0.909602	0.262455	1.44983	0.407981	1.17282	0.233418	0.636594	0.174377	0.704448	0.164229	0.450898
MALL-Both-Both	MALL	Both	Both	UMON	Oct	1996	-87.2775	44.3272	1.5	1.5	0.25	678	-86.6737	43.451	-86.6285	43.377	-87.5466	43.2665	-88.3329	43.3762	44.7972	42.025	-82.47	-90.4911	45.272	41.3653	-81.9009	-91.4682	47.7709	39.2624	-80.473	-95.8079	48.7246	38.5174	-80.104	-99.1989	0.934419	0.831698	0.796473	0.229813	1.26897	0.357089	1.26364	0.251494	0.67145	0.157597	0.68141	0.155101	0.285022
MALL-Both-Both	MALL	Both	Both	UMON	Oct	1997	-87.5322	44.2142	1.5	1.5	0.25	750	-88.2048	43.7058	-87.3902	43.5256	-88.0957	43.2584	-88.9144	43.3177	45.5	42.0748	-82.9608	-91.1766	45.7917	41.5993	-82.2723	-91.7037	47.6843	37.9217	-80.775	-96.4288	48.7923	37.0711	-80.2602	-99.4917	1.32437	1.17878	0.840267	0.24245	1.25666	0.353624	1.31614	0.261942	0.69755	0.18564	0.74632	0.172111	0.424882
MALL-Both-Both	MALL	Both	Both	UMON	Oct	1998	-87.5052	44.4172	1.5	1.5	0.25	582	-88.9067	43.6482	-87.8185	43.4061	-88.0678	43.3147	-88.8641	43.6324	45.7323	41.4059	-86.5868	-91.2536	46.0258	40.7752	-82.5706	-91.8468	48.8051	38.8887	-80.8926	-99.4419	49.2569	38.6194	-80.6749	-99.937	1.513	1.34667	1.01216	0.292048	1.32017	0.371495	1.17137	0.23313	0.622707	0.206029	0.697715	0.188507	0.441804
MALL-Both-Both	MALL	Both	Both	UMON	Oct	1999	-87.1847	44.2788	1.5	1.5	0.25	676	-88.9112	43.6427	-87.5945	43.3679	-88.0615	43.2172	-88.7315	43.3415	45.5801	41.6835	-86.8133	-90.9961	45.9895	41.0347	-82.2847	-91.5379	48.6668	38.6462	-80.806	-99.8524	49.048	37.7394	-80.6266	-100.255	1.2655	1.12638	0.954783	0.275492	1.34643	0.378884	1.20939	0.240696	0.702915	0.214248	0.761468	0.191535	0.431744
MALL-Both-Both	MALL	Both	Both	UMON	Oct	2000	-87.8573	44.4256	1.5	1.5	0.25	689	-88.9327	43.7177	-88.1931	43.3529	-88.515	43.5199	-89.0585	43.771	45.102	42.2965	-87.4689	-90.4426	46.1301	40.5217	-82.5833	-91.928	49.2994	38.86	-81.1113	-100.556	49.4792	38.6562	-80.9746	-100.764	0.65259	0.580851	1.00981	0.291368	1.17806	0.331505	0.987977	0.19663	0.906863	0.167139	0.916929	0.153543	0.330523
MALL-Both-Both	MALL	Both	Both	UMON	Oct	2001	-87.8419	44.2628	1.5	1.5	0.25	833	-88.1891	43.4028	-87.1733	43.1432	-87.3896	43.0964	-88.1706	43.427	45.3615	41.5866	-82.7302	-90.8326	45.6465	41.1037	-82.0435	-91.2021	47.9275	39.2871	-80.5445	-96.1288	48.522	38.977	-80.28	-99.391	1.29797	1.15529	0.852829	0.246074	1.24822	0.351248	1.13225	0.225344	0.687126	0.174167	0.741269	0.164948	0.415513
MALL-Both-Both	MALL	Both	Both	UMON	Oct	2002	-88.0878	44.5037	1.5	1.5	0.25	864	-88.9208	43.7607	-88.2178	43.4793	-88.0644	43.3446	-88.59	43.5716	45.1025	42.3939	-87.382	-90.4667	46.2023	40.6709	-83.2131	-92.1022	47.775	38.8643	-81.0462	-98.6801	48.6046	38.7041	-80.8649	-99.5228	0.646974	0.575852	1.08943	0.314344	1.37682	0.387438	1.1445	0.227781	0.907148	0.166078	0.917656	0.151645	0.351026
MALL-Both-Both	MALL	Both	Both	UMON	Oct	2003	-87.1893	44.27	1.5	1.5	0.25	534	-87.9189	43.7548	-86.8292	43.4405	-86.9577	43.3088	-87.9518	43.6937	45.5736	41.8858	-82.8365	-90.3676	45.8383	41.1237	-82.1197	-90.7286	48.6912	39.3197	-80.5002	-99.7497	49.1055	39.1319	-80.3335	-100.154	1.13295	1.00841	0.738272	0.21302	1.12158	0.315613	0.999755	0.198974	0.652826	0.153645	0.705421	0.152739	0.388085
MALL-Both-Both	MALL	Both	Both	UMON	Oct	2004	-88.0268	44.3075	1.5	1.5	0.25	722	-88.7488	43.6843	-87.9104	43.3085	-87.6162	43.0318	-87.9639	43.1822	45.0023	42.3498	-87.3739	-90.1328	46.1384	40.6067	-82.5607	-91.5075	48.6771	38.8734	-80.7139	-99.6794	49.0163	38.6752	-80.5622	-100.067	0.569545	0.506934	1.00029	0.288623	1.29028	0.363083	1.03856	0.206696	0.913694	0.161783	0.922391	0.147689	0.312944
MALL-Both-Both	MALL	Both	Both	UMON	Oct	2005	-86.6896	44.4408	1.5	1.5	0.25	322	-86.2035	43.4943	-86.6163	43.5675	-87.8904	43.8334	-88.5061	43.9753	45.6045	41.2243	-82.0615	-90.2991	48.7	39.7301	-80.8115	-99.8044	49.1981	39.0592	-80.5222	-100.384	49.4719	38.7114	-80.307	-100.707	1.77936	1.58375	1.85609	0.535552	1.16838	0.328783	1.03286	0.205563	0.477158	0.122176	0.51862	0.117199	0.340285
MALL-Both-Both	MALL	Both	Both	UMON	Oct	2006	-87.6936	44.2572	1.5	1.5	0.25	538	-88.7871	43.7441	-87.8839	43.4495	-86.8568	42.941	-87.2462	43.1069	45.2632	42.1852	-87.1304	-90.4211	45.9571	41.1103	-82.2834	-91.2769	47.4198	39.1222	-80.2084	-95.3698	47.9631	38.9358	-80.0194	-96.004	0.78668	0.7002	0.785118	0.226537	1.25286	0.352554	1.04272	0.207525	0.85736	0.188367	0.876587	0.171118	0.379255
MALL-Both-Both	MALL	Both	Both	UMON	Oct	2007	-88.0755	44.4618	1.5	1.5	0.25	501	-89.0765	43.4887	-88.2263	43.2036	-88.0299	42.8807	-88.5129	43.1098	45.43	41.3946	-86.9549	-91.2552	45.9435	40.2555	-82.5129	-92.2232	48.0351	38.119	-80.7687	-98.5584	48.8497	37.9295	-80.5903	-99.3993	1.32133	1.17607	1.05466	0.30431	1.41716	0.398789	1.17578	0.234008	0.68385	0.209161	0.74131	0.191845	0.438445
MALL-Both-Both	MALL	Both	Both	UMON	Oct	2008	-88.1388	44.3107	1.5	1.5	0.25	581	-88.8492	43.7511	-87.9978	43.4731	-87.781	43.2935	-88.4343	43.5218	45.1704	42.3178	-87.3413	-90.3478	46.1831	40.9506	-82.968	-91.5306	48.0753	38.829	-80.7499	-96.5642	48.7019	38.3489	-80.2554	-97.9264	0.664	0.591006	0.940531	0.27138	1.2133	0.341421	1.15389	0.229649	0.899008	0.172027	0.910971	0.156137	0.357306
MALL-Both-Both	MALL	Both	Both	UMON	Oct	2009	-88.2289	44.4121	1.5	1.5	0.25	581	-88.8013	43.8189	-87.9323	43.6591	-88.0881	43.3079	-89.0112	43.4133	45.7713	41.7912	-86.4745	-91.2501	46.1022	41.1361	-82.8911	-91.823	48.025	39.1451	-81.3163	-95.9031	48.7995	38.5738	-80.9465	-97.2811	1.42201	1.26569	0.922296	0.266118	1.18916	0.334628	1.2117	0.241156	0.639015	0.204385	0.703691	0.187066	0.446834
MALL-Both-Both	MALL	Both	Both	UMON	Oct	2010	-88.3426	44.3844	1.5	1.5	0.25	621	-88.8737	43.8563	-88.5704	43.4643	-88.2572	43.3054	-88.6613	43.4461	45.2476	42.4172	-87.2661	-90.4808	46.2896	39.9917	-83.1021	-92.2519	46.9867	38.5767	-81.3881	-95.4482	47.9457	38.12	-80.9562	-96.917	0.689122	0.613367	1.07399	0.309887	1.13324	0.318894	1.07264	0.21348	0.88871	0.172311	0.901183	0.158481	0.352564
MALL-Both-Both	MALL	Both	Both	UMON	Oct	2011	-88.2939	44.2366	1.5	1.5	0.25	580	-88.7884	43.8701	-88.0954	43.7825	-87.341	43.5678	-87.7042	43.6397	44.8887	42.8458	-87.7022	-89.8682	46.3166	41.2893	-83.1698	-91.486	47.0612	40.0664	-80.7687	-94.4828	48.4214	39.4457	-80.0685	-99.4302	0.343791	0.305998	0.891643	0.257274	1.05845	0.297847	1.02479	0.203956	0.962715	0.095989	0.965479	0.0895909	0.23269
MALL-Both-Both	MALL	Both	Both	UMON	Oct	2012	-88.0148	44.4855	1.5	1.5	0.25	501	-88.0057	43.6803	-87.2105	43.4764	-87.6325	43.505	-88.2149	43.751	45.6907	41.6844	-83.2683	-90.5948	45.9947	41.0824	-82.4873	-91.0998	47.4441	39.5105	-81.1141	-95.3755	48.6208	39.0498	-80.663	-98.8342	1.46473	1.30371	0.971187	0.280225	1.13919	0.320568	1.10451	0.219823	0.616901	0.162786	0.674686	0.159237	0.428904
MALL-Both-Both	MALL	Both	Both	UMON	Oct	2013	-88.0148	44.844	1.5	1.5	0.25	285	-86.3696	43.6285	-86.3401	43.541	-87.8306	43.9905	-88.3066	44.1176	45.0704	42.0863	-83.4109	-89.546	45.9762	41.0078	-82.1906	-90.8151	48.5663	39.7871	-80.9643	-96.8675	48.787	39.6027	-80.7506	-99.2811	1.24252	1.10593	1.12169	0.323652	1.21027	0.340571	1.01143	0.201297	0.422722	0.109212	0.422015	0.109404	0.23047
MALL-Both-Both	MALL	Both	Both	UMON	Oct	2014	-87.1435	43.9311	1.5	1.5	0.25	603	-86.0214	42.7376	-86.0714	42.7764	-86.339	42.7727	-86.921	43.0474	44.8196	40.1669	-83.4113	-89.7802	45.2183	39.6583	-82.8212	-90.1997	46.7509	38.173	-80.63	-93.1687	47.6295	37.7221	-79.855	-95.4465	1.17453	1.04542	0.822717	0.237386	1.12513	0.316612	1.12208	0.22332	0.479721	0.156496	0.488381	0.156528	0.252489
MALL-Both-Both	MALL	Both	Both	UMON	Oct	2015	-87.1057	43.7707	1.5	1.5	0.25	631	-85.7144	43.0755	-85.9411	43.0872	-86.4467	43.1248	-87.2372	43.4098	44.8267	41.1327	-83.2264	-89.5627	45.3171	40.3565	-82.6231	-90.1156	46.7602	38.5823	-80.3504	-94.1997	47.5818	38.2588	-79.8185	-97.5457	1.10999	0.987967	0.778828	0.224722	1.10633	0.31132	1.0436	0.207699	0.394364	0.18044	0.387357	0.189279	0.19461
MALL-Both-Both	MALL	Both	Both	UMON	Oct	2016	-87.2222	43.7527	1.5	1.5	0.25	781	-86.4819	43.1668	-86.2039	42.9896	-86.6863	42.8973	-87.5011	43.2324	45.0052	41.0264	-83.3911	-90.0189	45.3067	40.1646	-82.8067	-90.3399	46.8048	38.0746	-80.8951	-94.6099	48.886	37.8089	-80.6235	-99.76	1.14209	1.01654	0.747277	0.215618	1.18934	0.33468	1.06319	0.211599	0.567417	0.145957	0.588727	0.141854	0.294831
MALL-Both-Both	MALL	Both	Both	UMON	Oct	2017	-87.1298	43.6795	1.5	1.5	0.25	800	-85.6875	42.889	-85.9769	42.9117	-87.1624	42.9611	-87.7603	43.1881	44.6721	41.1254	-82.7941	-89.6671	45.1633	40.5154	-82.2688	-90.1893	47.0969	38.1523	-80.5301	-95.6577	48.3756	37.9528	-80.3693	-99.3796	1.15644	1.02931	0.805405	0.232391	1.3894	0.390976	1.16623	0.232106	0.433847	0.177219	0.429706	0.18619	0.222997
MALL-Both-Both	MALL	Both	Both	UMON	Oct	2018	-86.9534	43.7132	1.5	1.5	0.25	583	-85.1272	42.5457	-85.6529	42.5455	-86.7631	42.4156	-87.5077	42.694	44.476	40.1616	-82.7201	-89.2129	44.8015	39.3999	-82.3317	-89.8346	46.3815	37.7793	-80.708	-93.8116	47.7697	37.1278	-79.7282	-96.3536	1.51487	1.34834	0.902323	0.260355	1.20548	0.339223	1.31759	0.26223	0.240422	0.191657	0.240388	0.205468	0.144783
MALL-Both-Both	MALL	Both	Both	UMON	Oct	2019	-86.5914	43.6178	1.5	1.5	0.25	707	-85.0009	42.7234	-85.3744	42.7685	-86.2619	42.6363	-87.399	42.98	44.4661	40.3705	-82.6668	-89.0685	44.8082	39.9781	-82.4498	-89.4253	46.6466	37.8759	-80.7932	-93.792	47.1327	37.3733	-80.3046	-98.3214	1.34528	1.19739	0.697366	0.201217	1.18485	0.333416	1.23613	0.246019	0.310075	0.193518	0.308685	0.206426	0.176305
MALL-Both-Both	MALL	Both	Both	UMON	Nov	1960	-88.5253	43.8811	1.5	1.5	0.25	89	-87.0621	41.8656	-87.2328	41.9711	-87.774	41.6014	-88.3342	41.4285	43.92	39.8051	-82.4364	-90.6168	44.3269	39.3709	-82.2004	-91.2643	45.3159	34.4156	-81.4323	-92.5428	47.4735	33.6375	-80.9638	-94.7586	0.901493	0.163124	0.694432	0.163565	0.610018	0.170436	0.655332	0.172871	0.576029	0.148998	0.572771	0.150546	0.339051
MALL-Both-Both	MALL	Both	Both	UMON	Nov	1961	-88.6275	43.8909	1.5	1.5	0.25	136	-88.9954	42.519	-88.3437	42.416	-88.1193	41.6232	-88.5379	40.6022	44.9757	40.0227	-86.6994	-91.1855	45.3209	39.3895	-83.1124	-91.8233	46.072	34.2954	-81.4545	-93.1958	46.3302	29.0578	-81.0792	-93.6657	0.795821	0.144003	0.774262	0.182369	0.778494	0.217507	0.738549	0.194823	0.71078	0.209427	0.758931	0.198078	0.481494
MALL-Both-Both	MALL	Both	Both	UMON	Nov	1962	-89.3895	44.0911	1.5	1.5	0.25	129	-88.8292	43.5296	-87.9546	43.1184	-88.6099	43.1385	-89.7487	43.2654	46.2308	40.9538	-85.9665	-91.7625	46.5034	40.4739	-82.4037	-92.2394	48.6429	38.1742	-81.1639	-99.3047	49.5865	36.7022	-80.5777	-100.55	1.07804	0.195071	0.948321	0.223366	0.919193	0.256818	1.04362	0.275297	0.503827	0.208888	0.607648	0.220964	0.514166
MALL-Both-Both	MALL	Both	Both	UMON	Nov	1963	-89.1925	43.5057	1.5	1.5	0.25	174	-89.2357	43.0414	-89.4234	42.7512	-88.8506	42.6098	-89.2778	42.3071	45.6569	39.9053	-86.6954	-91.8632	45.9133	38.8162	-86.3508	-92.561	46.3581	37.8637	-81.9838	-95.654	46.7612	29.3374	-81.5197	-97.5264	0.936751	0.169504	0.740206	0.174347	0.645226	0.180273	0.633847	0.167203	0.622257	0.224077	0.681618	0.221055	0.486092
MALL-Both-Both	MALL	Both	Both	UMON	Nov	1964	-89.3378	43.8715	1.5	1.5	0.25	277	-89.5945	42.5752	-89.9073	41.296	-90.0452	39.3281	-89.9901	39.0285	45.3793	39.015	-86.8289	-92.2487	46.0094	33.65	-85.1948	-93.889	47.3018	28.7089	-82.777	-96.7681	47.9336	28.1762	-81.8666	-97.9103	1.06857	0.193356	1.23534	0.290969	1.22165	0.341322	1.25728	0.33166	0.573686	0.199735	0.628259	0.198638	0.388118
MALL-Both-Both	MALL	Both	Both	UMON	Nov	1965	-89.4761	44.4985	1.5	1.5	0.25	216	-89.1483	42.6005	-89.2222	42.4709	-89.4047	42.2609	-89.9323	42.1202	45.0164	40.0448	-86.7957	-91.3555	45.5393	38.9335	-83.1929	-92.6854	46.4028	34.028	-81.8212	-97.1944	46.806	33.5827	-81.501	-98.5746	0.805316	0.145721	0.839333	0.197695	0.823756	0.230153	0.77165	0.203555	0.710504	0.218908	0.751997	0.208137	0.462494
MALL-Both-Both	MALL	Both	Both	UMON	Nov	1966	-88.5121	43.9552	1.5	1.5	0.25	398	-88.1459	42.2454	-87.8437	41.9276	-88.568	40.1095	-88.752	39.3036	44.643	39.7811	-82.3717	-91.3506	45.0963	35.0765	-81.8389	-92.2329	46.4961	29.543	-80.6898	-94.4467	47.3168	28.6206	-80.2633	-96.806	0.902607	0.163326	0.963223	0.226876	1.2235	0.341841	1.29193	0.340799	0.691183	0.14619	0.72274	0.146015	0.403553
MALL-Both-Both	MALL	Both	Both	UMON	Nov	1967	-88.2039	43.9944	1.5	1.5	0.25	401	-88.7332	41.4346	-88.4281	40.9882	-87.7179	39.9773	-87.464	39.6551	44.665	35.7679	-82.9277	-91.3513	44.8236	35.2515	-82.5912	-91.5359	45.4101	33.8152	-81.7276	-92.2212	46.1612	32.4917	-80.7722	-93.1739	1.00298	0.181488	0.784005	0.184663	0.842597	0.235417	1.00051	0.263925	0.627391	0.142003	0.670277	0.145677	0.396494
MALL-Both-Both	MALL	Both	Both	UMON	Nov	1968	-87.9814	44.2472	1.5	1.5	0.25	296	-86.6985	42.7588	-87.107	42.6155	-88.1032	42.8434	-89.1931	43.231	45.2711	40.4018	-82.0151	-90.833	45.6717	39.0477	-81.5227	-92.8152	49.4666	38.0505	-81.0189	-100.439	50.4021	36.9078	-80.4134	-101.55	1.11271	0.201344	1.17314	0.27632	0.78288	0.218733	0.86719	0.228757	0.62549	0.134757	0.649548	0.13309	0.470483
MALL-Both-Both	MALL	Both	Both	UMON	Nov	1969	-87.3229	43.9265	1.5	1.5	0.25	391	-87.1478	42.32	-87.4018	41.6658	-88.4264	40.5932	-88.8124	39.8087	44.8326	40.1766	-82.4898	-90.4022	45.2551	33.7933	-82.007	-91.853	46.2911	31.9654	-81.0315	-93.8415	47.1004	28.6552	-80.5798	-94.8103	0.899621	0.162785	0.963592	0.226963	1.0634	0.297108	1.05057	0.277131	0.67317	0.126708	0.696516	0.123608	0.397542
MALL-Both-Both	MALL	Both	Both	UMON	Nov	1970	-87.7326	44.0141	1.5	1.5	0.25	373	-88.7069	40.1889	-88.4948	40.297	-89.1669	39.8015	-89.7373	39.5724	44.2999	33.6212	-82.6572	-92.5587	44.799	33.0913	-82.1357	-93.133	45.9755	29.7702	-80.9166	-94.9731	47.1502	28.6403	-80.322	-97.1821	1.11683	0.202089	1.1957	0.281633	1.3148	0.367349	1.34873	0.355784	0.562005	0.14411	0.571268	0.142065	0.369793
MALL-Both-Both	MALL	Both	Both	UMON	Nov	1971	-86.8603	44.1691	1.5	1.5	0.25	346	-87.699	42.5276	-88.1269	40.9428	-88.7015	40.1068	-88.9865	39.8243	44.8956	34.3373	-82.4568	-91.4545	45.3089	33.1182	-81.9476	-92.4484	47.4917	29.3945	-80.8569	-95.7207	48.4299	28.5734	-80.499	-96.7788	1.09234	0.197658	1.39871	0.32945	1.45693	0.40706	1.2993	0.342744	0.660707	0.119612	0.683269	0.118656	0.419467
MALL-Both-Both	MALL	Both	Both	UMON	Nov	1972	-86.0998	44.1456	1.5	1.5	0.25	364	-87.6705	40.7936	-87.8215	40.3705	-89.2089	40.5755	-89.6331	40.6224	44.5702	34.3965	-82.3957	-91.4283	45.0317	33.6492	-81.8891	-92.0977	46.478	32.3232	-80.7458	-97.3683	46.8916	31.9519	-80.4314	-99.113	1.17853	0.213253	1.30478	0.307327	1.48835	0.415836	1.28424	0.338772	0.538539	0.154574	0.561652	0.15264	0.353624
MALL-Both-Both	MALL	Both	Both	UMON	Nov	1973	-86.102	44.2402	1.5	1.5	0.25	358	-85.7076	42.5943	-86.821	42.3916	-88.5537	40.7789	-89.123	40.243	45.0606	39.9437	-81.6802	-90.6844	45.3235	34.8849	-81.4008	-91.8668	46.1391	29.146	-80.5243	-94.7517	46.7861	28.5563	-80.28	-96.212	1.0437	0.188856	1.06311	0.250403	1.20127	0.33563	1.09621	0.28917	0.545458	0.167105	0.541996	0.210045	0.350711
MALL-Both-Both	MALL	Both	Both	UMON	Nov	1974	-86.8958	44.1779	1.5	1.5	0.25	335	-88.2594	39.9314	-88.3663	40.121	-88.6767	40.3324	-88.8696	40.1909	44.8692	32.8155	-82.0622	-92.3298	45.3223	32.2308	-81.5527	-93.2972	46.5233	31.4224	-80.9317	-95.0478	47.4755	29.8789	-80.2428	-96.6697	1.23924	0.224239	1.41071	0.332276	1.11757	0.312244	1.20133	0.316899	0.513135	0.156845	0.523172	0.157046	0.369575
MALL-Both-Both	MALL	Both	Both	UMON	Nov	1975	-87.3952	44.0852	1.5	1.5	0.25	357	-87.418	43.0102	-87.8703	42.9548	-88.4675	42.0033	-88.7656	41.3105	45.5535	40.0299	-82.1903	-90.9514	45.9407	38.9093	-81.7814	-94.2604	47.0632	33.5632	-80.893	-95.6349	47.4409	29.3421	-80.5735	-96.2977	1.15698	0.209354	1.12914	0.265955	1.04809	0.292832	0.956082	0.252206	0.639015	0.129718	0.670829	0.137653	0.486281
MALL-Both-Both	MALL	Both	Both	UMON	Nov	1976	-86.498	44.1211	1.5	1.5	0.25	287	-88.1541	37.4075	-87.9868	38.0675	-87.9522	38.3232	-88.2652	38.5919	44.9003	30.0855	-81.9705	-92.3777	45.1811	29.637	-81.6526	-92.7444	45.9193	28.6297	-80.8055	-93.6287	46.9266	27.9274	-80.1463	-95.9226	1.93909	0.350875	1.77137	0.417225	1.51718	0.423892	1.5446	0.407453	0.232851	0.212174	0.235016	0.217135	0.219747
MALL-Both-Both	MALL	Both	Both	UMON	Nov	1977	-86.7825	44.0028	1.5	1.5	0.25	333	-88.1415	41.5429	-88.121	40.8352	-88.2118	40.4131	-88.5034	39.8347	44.3237	35.6655	-82.1704	-91.1747	44.822	34.84	-81.7123	-91.6257	45.9366	29.3224	-80.6697	-94.0859	46.1787	28.6839	-80.4386	-94.9503	0.836349	0.151336	0.932705	0.219688	1.11881	0.312589	0.998923	0.263507	0.678785	0.135702	0.700009	0.137829	0.35737
MALL-Both-Both	MALL	Both	Both	UMON	Nov	1978	-86.4851	44.0541	1.5	1.5	0.25	319	-86.6182	43.105	-87.1778	42.3332	-88.6076	41.0096	-89.352	40.6304	45.2312	40.8436	-81.9799	-90.2847	45.6945	34.5578	-81.5395	-91.528	46.8118	31.6067	-80.5212	-95.3786	47.4317	28.9939	-80.0011	-98.1569	0.895793	0.162093	0.955067	0.224955	1.1821	0.330272	1.2501	0.329766	0.676595	0.149289	0.688741	0.152539	0.404806
MALL-Both-Both	MALL	Both	Both	UMON	Nov	1979	-86.9545	44.0414	1.5	1.5	0.25	286	-87.3717	42.8828	-87.3543	42.7633	-88.7934	40.7873	-89.3103	40.4696	44.8313	40.4981	-82.4822	-90.7515	45.3153	39.6148	-81.9026	-91.7137	46.3692	29.0774	-80.8678	-94.922	46.6975	28.6314	-80.6346	-97.7476	0.813164	0.147141	0.891583	0.210002	1.01525	0.283656	0.921173	0.242997	0.740696	0.143041	0.755434	0.140239	0.425626
MALL-Both-Both	MALL	Both	Both	UMON	Nov	1980	-86.7579	44.0992	1.5	1.5	0.25	273	-86.9977	43.0859	-87.5509	42.1615	-89.027	40.4938	-89.4806	39.7935	45.0534	40.9101	-82.3134	-90.7608	45.4102	33.5494	-81.9179	-92.4576	46.4236	29.5473	-80.9262	-95.038	47.0296	28.5618	-80.4843	-96.4895	0.876684	0.158635	0.877008	0.206569	1.09382	0.305608	1.12015	0.295485	0.682804	0.139846	0.698476	0.141544	0.400419
MALL-Both-Both	MALL	Both	Both	UMON	Nov	1981	-87.3606	44.1509	1.5	1.5	0.25	306	-88.5409	42.5682	-88.5753	41.5288	-89.075	40.8747	-89.5906	39.996	45.0574	34.4134	-82.8435	-91.6954	45.5169	33.5416	-82.2237	-92.577	46.2794	29.4467	-81.3497	-94.8986	46.9583	28.1026	-80.7633	-96.3114	0.787851	0.142561	1.0287	0.242297	1.00224	0.280022	1.12952	0.297959	0.726383	0.146525	0.747688	0.149899	0.390657
MALL-Both-Both	MALL	Both	Both	UMON	Nov	1982	-87.592	44.3346	1.5	1.5	0.25	386	-87.6034	42.556	-87.6158	42.5	-88.6948	40.7576	-89.1556	39.9122	44.6233	39.6212	-82.4184	-91.075	45.0846	38.7089	-82.0023	-91.6282	46.1932	29.0173	-81.0008	-94.4984	46.6858	28.4192	-80.6526	-95.2974	0.970684	0.175644	0.94743	0.223156	1.06182	0.296666	1.02561	0.270548	0.689373	0.108093	0.704351	0.111293	0.438928
MALL-Both-Both	MALL	Both	Both	UMON	Nov	1983	-87.5375	44.1998	1.5	1.5	0.25	415	-87.2655	42.643	-87.4214	42.3987	-88.31	40.7963	-88.801	39.9405	44.735	39.8788	-82.3015	-91.0485	45.1172	35.9463	-81.863	-91.7322	45.9378	29.2919	-80.9945	-93.6005	46.4425	28.4439	-80.5815	-94.8428	0.929394	0.168173	0.956372	0.225262	0.992429	0.27728	0.996303	0.262816	0.691395	0.11317	0.702768	0.120753	0.422267
MALL-Both-Both	MALL	Both	Both	UMON	Nov	1984	-87.3623	44.1139	1.5	1.5	0.25	322	-87.2102	42.639	-87.5934	41.6685	-88.7526	39.9806	-89.2725	39.6909	44.9287	39.9983	-82.1509	-90.5341	45.4886	33.875	-81.5687	-92.0167	46.3384	28.6712	-80.7523	-95.032	46.9383	27.9595	-80.3226	-96.2421	0.879634	0.159169	1.13417	0.26714	1.14407	0.319648	1.15494	0.304664	0.73488	0.119538	0.752689	0.119596	0.419986
MALL-Both-Both	MALL	Both	Both	UMON	Nov	1985	-86.9068	44.0575	1.5	1.5	0.25	271	-87.3909	41.4659	-87.9672	40.8821	-88.5988	40.3308	-89.1854	40.0412	45.0738	34.0128	-82.0831	-91.7156	45.425	33.3195	-81.6938	-92.4262	46.782	31.6037	-80.7331	-94.2422	47.5132	28.8595	-80.41	-97.9435	1.30766	0.23662	1.35588	0.319361	1.35659	0.379026	1.2557	0.331244	0.530253	0.091269	0.550237	0.112488	0.415054
MALL-Both-Both	MALL	Both	Both	UMON	Nov	1986	-87.5655	44.1642	1.5	1.5	0.25	206	-88.4074	40.9997	-88.0989	39.8659	-88.4713	39.338	-88.8169	39.3866	45.0759	33.8436	-81.5106	-92.0275	45.7001	32.765	-80.5907	-92.7919	46.9081	28.7434	-79.5631	-95.4066	48.0008	28.3112	-79.1983	-97.1658	1.12286	0.20318	1.62644	0.38309	1.4914	0.41669	1.29425	0.341411	0.533171	0.114344	0.59824	0.123913	0.373551
MALL-Both-Both	MALL	Both	Both	UMON	Nov	1987	-87.3845	44.2697	1.5	1.5	0.25	254	-86.9733	42.8503	-87.5777	41.6821	-88.4622	39.9852	-88.7307	39.3955	44.8083	40.444	-82.2258	-90.485	45.1989	33.4158	-81.7244	-92.2297	45.6747	29.0761	-81.0781	-92.998	46.2083	28.5607	-80.6654	-93.5802	0.860495	0.155706	0.973505	0.229298	0.891032	0.24895	0.836207	0.220584	0.715306	0.123377	0.734335	0.124328	0.405632
MALL-Both-Both	MALL	Both	Both	UMON	Nov	1988	-86.4848	44.1095	1.5	1.5	0.25	242	-85.7547	42.6647	-86.7003	42.2067	-87.6002	41.0706	-87.9088	40.6772	44.3583	40.8524	-81.7465	-90.3117	44.8552	34.585	-81.2395	-91.4019	45.4437	33.2165	-80.6295	-92.6603	46.2142	31.4202	-80.143	-93.7914	0.643771	0.11649	0.865481	0.203854	0.790476	0.220855	0.822872	0.217066	0.681817	0.192812	0.678006	0.212734	0.301151
MALL-Both-Both	MALL	Both	Both	UMON	Nov	1989	-86.5763	44.3356	1.5	1.5	0.25	259	-85.8551	42.6797	-86.4377	42.3597	-87.4306	41.471	-88.3134	41.41	44.9885	40.419	-81.2484	-90.4282	45.4079	34.5754	-80.9139	-91.4203	46.2946	33.5357	-80.4509	-92.3394	47.5146	32.465	-79.7622	-96.582	1.03135	0.186621	1.01309	0.238622	0.769952	0.215121	0.950037	0.250611	0.590052	0.117708	0.59588	0.127789	0.398828
MALL-Both-Both	MALL	Both	Both	UMON	Nov	1990	-86.8148	44.6938	1.5	1.5	0.25	252	-87.0215	43.3193	-87.06	43.0978	-87.6089	42.1452	-88.3828	40.9323	45.735	40.9675	-81.5714	-91.9411	46.1262	39.884	-81.1153	-92.5546	46.6367	33.3574	-80.5244	-93.3388	47.4131	30.0855	-79.5783	-96.6357	1.24207	0.224751	1.14524	0.269747	0.791061	0.221019	1.06084	0.279839	0.527525	0.118615	0.555778	0.124812	0.449422
MALL-Both-Both	MALL	Both	Both	UMON	Nov	1991	-87.2332	44.6255	1.5	1.5	0.25	348	-87.8338	41.1817	-87.999	40.5183	-88.0086	40.3537	-88.2058	40.3761	44.5285	34.0837	-82.187	-91.9089	44.8507	33.6597	-81.8303	-92.2895	45.5276	32.8284	-81.0903	-93.0203	46.097	32.0685	-80.4522	-96.6991	0.854034	0.154536	0.998086	0.235088	0.800957	0.223783	0.821073	0.216592	0.669485	0.10731	0.683911	0.106947	0.352169
MALL-Both-Both	MALL	Both	Both	UMON	Nov	1992	-86.2453	44.5899	1.5	1.5	0.25	357	-86.3832	42.5956	-86.7319	42.4101	-87.5411	41.0684	-88.0409	40.3895	44.8788	40.2562	-81.4236	-91.3381	45.2878	35.1523	-81.0294	-92.167	45.7905	33.6816	-80.4872	-93.0268	46.6938	29.2332	-79.5043	-94.5032	0.944249	0.170861	0.952752	0.22441	0.830866	0.23214	1.0265	0.270781	0.591732	0.116737	0.599569	0.122573	0.370436
MALL-Both-Both	MALL	Both	Both	UMON	Nov	1993	-86.6156	44.7392	1.5	1.5	0.25	294	-88.3647	41.1283	-88.2563	40.9204	-88.4433	40.6573	-88.9126	40.7881	45.2207	33.466	-82.0017	-92.5139	45.6413	32.9451	-81.5057	-92.9311	46.161	32.2394	-80.9561	-96.0393	46.6624	31.4109	-80.4988	-96.9721	1.12195	0.203016	1.20739	0.284387	0.860631	0.240456	0.858478	0.226459	0.575543	0.095871	0.597828	0.0992381	0.389587
MALL-Both-Both	MALL	Both	Both	UMON	Nov	1994	-86.0731	44.7806	1.5	1.5	0.25	245	-87.4684	40.3986	-87.4071	40.5153	-87.8032	40.4292	-88.466	39.698	44.6714	34.2	-81.6791	-91.8515	44.9073	33.9354	-81.4711	-92.0856	45.7857	32.4721	-80.593	-93.0138	46.5182	29.0307	-79.8979	-97.6311	1.32034	0.238915	1.19775	0.282115	1.00887	0.281874	1.0722	0.282837	0.459313	0.112911	0.468839	0.125286	0.343699
MALL-Both-Both	MALL	Both	Both	UMON	Nov	1995	-87.3701	44.8814	1.5	1.5	0.25	354	-89.2178	40.0135	-88.5731	40.2371	-88.0269	40.1183	-88.0943	39.857	44.6928	33.837	-83.199	-92.4072	44.9357	33.598	-82.3791	-92.6099	45.4382	33.0385	-81.6177	-93.06	46.4636	29.2263	-80.3988	-93.9868	1.31996	0.238844	1.12699	0.265449	0.827417	0.231176	1.00376	0.264782	0.467421	0.0646323	0.473981	0.0668937	0.346426
MALL-Both-Both	MALL	Both	Both	UMON	Nov	1996	-87.1917	44.7823	1.5	1.5	0.25	500	-88.0198	37.4662	-87.752	38.1734	-87.7004	38.782	-87.8442	38.8276	44.6959	31.5943	-82.2685	-92.195	44.991	31.3611	-81.9165	-92.4177	45.7627	30.6079	-81.1394	-93.4194	46.4721	29.5358	-80.533	-94.3295	2.83504	0.512996	2.05647	0.484377	1.36205	0.380549	1.21381	0.320192	0.207462	0.077138	0.17669	0.104047	0.260007
MALL-Both-Both	MALL	Both	Both	UMON	Nov	1997	-86.5622	44.5972	1.5	1.5	0.25	528	-86.8801	40.5485	-87.2657	40.4598	-87.7774	39.969	-88.061	39.302	44.4778	33.9678	-81.282	-91.4952	44.8077	33.5137	-81.1254	-91.8699	45.8017	31.8643	-80.4798	-92.977	46.8139	29.4865	-79.7287	-94.4375	1.29198	0.233783	1.10111	0.259353	1.07629	0.300711	1.28401	0.338712	0.468798	0.108783	0.471642	0.133084	0.338276
MALL-Both-Both	MALL	Both	Both	UMON	Nov	1998	-86.8542	44.8513	1.5	1.5	0.25	459	-87.6157	42.1504	-87.7499	41.584	-88.2699	40.3307	-88.8479	39.8655	44.6595	39.0944	-81.7927	-91.1008	44.9579	34.0371	-81.5136	-91.899	45.8864	31.899	-80.6078	-93.6903	46.5658	30.1637	-79.9035	-95.1819	1.11801	0.202302	1.00829	0.23749	1.06478	0.297494	1.15345	0.304269	0.630445	0.0992793	0.657928	0.102771	0.434819
MALL-Both-Both	MALL	Both	Both	UMON	Nov	1999	-86.7508	44.6009	1.5	1.5	0.25	427	-87.6052	41.12	-87.9177	40.6746	-88.1447	39.9418	-88.4668	39.9397	44.9649	32.9638	-81.5572	-91.3798	45.3916	32.3408	-81.157	-92.1943	46.1504	31.1857	-80.4399	-94.1239	46.5459	30.2113	-80.0666	-96.8097	1.04508	0.189105	1.15281	0.271531	1.21617	0.339792	1.11558	0.294279	0.56682	0.103154	0.588822	0.107066	0.366477
MALL-Both-Both	MALL	Both	Both	UMON	Nov	2000	-87.4326	44.8165	1.5	1.5	0.25	705	-88.2696	41.1698	-88.1494	40.7545	-88.4396	39.9598	-88.7949	39.6547	44.8352	34.7373	-82.3788	-91.4598	45.0365	34.1544	-82.0511	-91.9031	46.2055	30.6351	-80.6195	-93.6477	46.7782	29.4332	-80.0294	-94.842	1.26446	0.228802	1.09672	0.25832	1.21936	0.340682	1.17927	0.311081	0.536947	0.0667391	0.576743	0.0757466	0.405526
MALL-Both-Both	MALL	Both	Both	UMON	Nov	2001	-87.7983	44.7212	1.5	1.5	0.25	482	-87.6572	42.9214	-87.1617	42.661	-87.7683	41.103	-88.3811	40.5188	45.1991	40.8858	-82.1592	-91.3755	45.4711	40.2094	-81.7121	-91.875	46.3809	31.405	-80.4929	-93.4212	46.909	30.2743	-80.0387	-97.5894	0.897384	0.162381	0.86926	0.204744	1.01068	0.282378	1.02952	0.271579	0.672842	0.139766	0.702919	0.149767	0.415933
MALL-Both-Both	MALL	Both	Both	UMON	Nov	2002	-87.839	44.8052	1.5	1.5	0.25	580	-88.9779	39.4373	-88.6098	39.7028	-88.1624	39.9219	-88.0291	39.9131	45.3813	33.786	-86.2976	-91.6566	45.6887	33.2838	-82.5489	-92.1105	46.3739	32.2486	-81.1512	-93.1011	47.2559	31.1012	-80.024	-94.3971	1.56074	0.282413	1.46464	0.34498	1.12784	0.315113	1.18488	0.312561	0.387742	0.0874328	0.415394	0.0901559	0.369167
MALL-Both-Both	MALL	Both	Both	UMON	Nov	2003	-87.8536	44.7003	1.5	1.5	0.25	514	-87.975	40.5969	-87.7288	40.4702	-87.7767	40.0708	-88.0483	40.0868	45.0723	35.4482	-82.5007	-90.4512	45.3119	34.7608	-82.0756	-90.9832	46.1895	32.8422	-80.926	-92.5582	46.8481	31.7037	-80.144	-94.8507	1.11025	0.200898	1.04207	0.245447	1.04474	0.291896	1.10103	0.290441	0.502423	0.0685299	0.528969	0.074706	0.353557
MALL-Both-Both	MALL	Both	Both	UMON	Nov	2004	-87.3527	44.6419	1.5	1.5	0.25	423	-88.5555	39.0968	-88.1912	39.38	-87.9856	39.6879	-88.034	39.7771	44.7519	33.2096	-82.5035	-91.4385	45.0904	32.837	-81.9277	-91.778	45.7419	32.1689	-81.1145	-93.2943	46.3746	31.6377	-80.4796	-94.6077	1.94011	0.35106	1.54776	0.364557	1.05935	0.295978	1.02019	0.269119	0.34312	0.0531584	0.356749	0.0597424	0.371193
MALL-Both-Both	MALL	Both	Both	UMON	Nov	2005	-86.8315	44.7693	1.5	1.5	0.25	295	-87.467	38.4919	-87.1714	39.123	-87.3773	39.5038	-87.9703	39.7646	45.1753	33.4736	-82.0755	-91.4526	45.4369	33.2856	-81.7364	-91.7553	46.2924	32.4982	-80.744	-93.7416	46.8919	31.6524	-80.0535	-97.8825	2.48578	0.4498	2.00806	0.472976	1.36458	0.381256	1.31198	0.346088	0.268095	0.0620147	0.206425	0.10248	0.305567
MALL-Both-Both	MALL	Both	Both	UMON	Nov	2006	-87.0504	44.4719	1.5	1.5	0.25	274	-86.6996	40.9765	-86.5485	40.3758	-86.9285	39.3244	-87.1483	39.1068	44.9674	34.5407	-82.1854	-90.2947	45.2904	34.0747	-81.6809	-90.6869	45.8455	32.2587	-80.9163	-92.0388	46.5017	31.1446	-80.0504	-92.9153	0.899701	0.1628	1.13568	0.267496	1.07981	0.301694	1.08996	0.287522	0.527653	0.099746	0.559395	0.104767	0.28559
MALL-Both-Both	MALL	Both	Both	UMON	Nov	2007	-87.8375	44.681	1.5	1.5	0.25	361	-88.878	42.7596	-88.3099	41.7762	-87.9648	41.162	-87.6905	40.6584	45.2776	36.9036	-83.3216	-91.528	45.5078	36.0301	-82.5831	-92.0185	45.9403	35.0998	-81.7665	-92.8412	46.546	33.7471	-80.8611	-93.8738	0.855808	0.154857	0.957335	0.225489	0.75095	0.209812	0.897535	0.236762	0.66744	0.190987	0.703947	0.196858	0.397464
MALL-Both-Both	MALL	Both	Both	UMON	Nov	2008	-88.0159	44.8475	1.5	1.5	0.25	439	-88.7458	39.1362	-88.5335	39.5011	-87.9984	39.7994	-88.0636	39.8922	45.1314	34.0263	-86.1259	-91.693	45.5899	33.4725	-83.644	-92.2458	46.2689	32.6104	-80.9819	-93.0165	47.2031	31.4726	-79.9035	-94.5138	1.85107	0.33495	1.55533	0.366339	1.06026	0.29623	1.1731	0.309452	0.311302	0.0593469	0.293304	0.0770705	0.331506
MALL-Both-Both	MALL	Both	Both	UMON	Nov	2009	-87.8598	44.8182	1.5	1.5	0.25	274	-88.9563	40.1777	-88.3575	40.4237	-88.0924	40.3999	-87.957	40.2409	45.4259	34.0478	-82.5702	-91.2276	45.703	33.7657	-81.8706	-91.5221	46.0875	33.3783	-81.2838	-91.9326	46.8073	32.6753	-80.3752	-98.0546	1.22026	0.220805	1.07824	0.253966	0.717101	0.200354	0.837943	0.221042	0.49919	0.0824533	0.514555	0.0856901	0.398665
MALL-Both-Both	MALL	Both	Both	UMON	Nov	2010	-88.7371	44.907	1.5	1.5	0.25	370	-89.3405	40.0947	-89.1833	40.1037	-88.8744	40.4217	-89.2659	40.5805	45.4227	34.2469	-87.0248	-91.8113	45.9878	33.2817	-82.6762	-92.8486	46.717	32.1025	-81.2054	-94.8964	47.0504	31.3662	-80.7656	-98.2375	1.30537	0.236205	1.61805	0.381112	1.25775	0.351408	1.12974	0.298015	0.410218	0.101386	0.436838	0.104851	0.346491
MALL-Both-Both	MALL	Both	Both	UMON	Nov	2011	-88.3697	44.8478	1.5	1.5	0.25	372	-88.3645	40.4208	-87.836	40.6123	-87.7326	40.6013	-88.2191	40.516	45.6629	34.8802	-82.5486	-91.0087	45.9229	34.5881	-81.8284	-91.6943	46.7903	33.3492	-80.8977	-94.1276	48.0571	31.2153	-80.0394	-95.85	1.51604	0.274326	1.45452	0.342596	1.1923	0.333122	1.26953	0.334891	0.396567	0.0876907	0.435261	0.0993037	0.370578
MALL-Both-Both	MALL	Both	Both	UMON	Nov	2012	-88.104	44.9379	1.5	1.5	0.25	304	-86.955	41.2998	-87.2417	41.0015	-87.6626	40.118	-87.8451	39.6004	44.9795	34.5478	-82.0819	-90.5991	45.2703	34.1735	-81.7851	-91.2948	46.0986	33.0732	-80.9586	-92.9497	47.2083	29.95	-80.1501	-95.4011	1.23558	0.223577	1.04989	0.247291	1.03696	0.289722	1.30347	0.343844	0.462652	0.0863179	0.472625	0.0892841	0.32184
MALL-Both-Both	MALL	Both	Both	UMON	Nov	2013	-87.7586	44.7393	1.5	1.5	0.25	354	-86.5954	39.5489	-86.5782	39.5489	-86.9534	39.5418	-87.4749	39.8565	44.5823	33.9964	-81.0416	-91.4512	45.2529	33.5062	-80.669	-92.0053	47.4014	32.1823	-79.6928	-94.7555	48.6511	31.1394	-79.1833	-97.1954	2.20936	0.399781	2.04615	0.481947	1.57314	0.439527	1.44619	0.381492	0.242283	0.113926	0.236907	0.13276	0.253908
MALL-Both-Both	MALL	Both	Both	UMON	Nov	2014	-87.0498	44.0308	1.5	1.5	0.25	489	-85.8536	40.8642	-86.4491	40.2583	-87.0206	39.79	-87.4313	39.6037	44.2719	35.3697	-82.188	-89.8256	44.9452	34.5202	-81.5672	-90.8434	45.9534	32.537	-80.3023	-92.3925	46.7923	30.6767	-79.295	-93.8853	1.0065	0.182126	1.33839	0.315241	1.19879	0.334935	1.24211	0.327658	0.297623	0.172983	0.314859	0.190305	0.172216
MALL-Both-Both	MALL	Both	Both	UMON	Nov	2015	-87.4626	43.9243	1.5	1.5	0.25	398	-87.51	39.3848	-86.98	39.3699	-87.1099	39.5458	-87.4326	39.7734	44.3171	34.5825	-82.5638	-91.2128	45.0167	34.0436	-81.8484	-91.7	45.8278	33.1385	-81.0162	-93.042	46.556	32.496	-80.5024	-94.9476	1.21531	0.219908	1.51026	0.355726	1.21301	0.338909	1.10535	0.291581	0.3121	0.148547	0.291645	0.159314	0.206054
MALL-Both-Both	MALL	Both	Both	UMON	Nov	2016	-87.1196	43.8583	1.5	1.5	0.25	484	-85.5634	42.9508	-86.2979	42.1894	-87.5281	40.7847	-87.7826	40.3998	44.3601	41.2613	-82.592	-89.7521	45.1069	35.7242	-81.8241	-90.7102	46.1084	33.0973	-80.7173	-93.383	48.3093	31.4892	-79.8285	-99.8079	0.599263	0.108436	0.877489	0.206682	1.06343	0.297117	1.21639	0.320874	0.52297	0.196109	0.52205	0.211491	0.217214
MALL-Both-Both	MALL	Both	Both	UMON	Nov	2017	-87.0066	43.7856	1.5	1.5	0.25	641	-86.1516	41.0172	-86.698	40.8802	-87.2088	40.2914	-87.3493	40.2043	44.3019	35.2191	-82.4893	-90.1091	45.0663	34.4753	-81.7348	-90.8546	46.0065	33.019	-80.6368	-92.9829	46.2629	32.4902	-80.3041	-93.9875	0.672572	0.121701	1.04778	0.246793	1.05573	0.294964	0.904766	0.238669	0.444305	0.195916	0.449744	0.204688	0.191507
MALL-Both-Both	MALL	Both	Both	UMON	Nov	2018	-86.997	43.6705	1.5	1.5	0.25	535	-85.1606	42.0604	-85.5433	41.9083	-86.7487	40.1928	-87.2023	40.2317	44.1332	39.4273	-82.4937	-89.2504	44.6584	38.4456	-81.9687	-89.9301	45.8037	34.3329	-80.6849	-91.933	46.3825	33.5642	-79.9449	-93.916	0.883912	0.159943	0.840091	0.197874	1.06454	0.297428	1.03812	0.273847	0.342956	0.14022	0.347011	0.157824	0.192097
MALL-Both-Both	MALL	Both	Both	UMON	Nov	2019	-86.625	43.7115	1.5	1.5	0.25	641	-84.8425	41.3286	-86.2722	40.1279	-87.0131	39.4284	-87.3229	39.4762	44.1752	36.2753	-82.014	-88.8521	44.5187	33.7936	-81.6481	-91.0639	45.9117	31.8259	-80.5664	-92.5387	46.561	31.058	-79.9673	-94.0389	0.857716	0.155203	1.14956	0.270766	1.20292	0.336089	1.14073	0.300913	0.298339	0.194284	0.33108	0.217452	0.15613
MALL-Both-Both	MALL	Both	Both	UMON	Dec	1960	-88.9257	44.3941	1.5	1.5	0.25	37	-90.3906	38.12	-89.7199	38.6237	-88.9597	38.3261	-88.9142	38.192	42.9012	33.8655	-82.7618	-95.2348	43.1977	33.5097	-82.2112	-95.531	44.2539	28.3215	-80.924	-96.5873	44.3009	28.2442	-80.8718	-96.6343	0.639579	0.30744	0.516868	0.208434	1.13662	0.282955	0.973089	0.205891	0.597288	0.141011	0.607891	0.138178	0.219094
MALL-Both-Both	MALL	Both	Both	UMON	Dec	1961	-88.2672	43.5931	1.5	1.5	0.25	68	-89.3986	36.4581	-89.3688	36.3993	-90.0621	36.8784	-90.0709	36.9928	38.0138	34.8937	-87.811	-90.9594	38.933	33.8183	-86.729	-91.9091	41.6787	32.5674	-85.2483	-96.8454	42.1745	32.0222	-84.2003	-97.3414	0.422323	0.203007	0.480849	0.193909	0.575036	0.143152	0.658338	0.139295	0.828787	0.179579	0.846641	0.173266	0.353541
MALL-Both-Both	MALL	Both	Both	UMON	Dec	1962	-88.3526	44.1885	1.5	1.5	0.25	65	-89.4216	34.8197	-89.2531	34.3576	-89.3041	33.6217	-89.2633	33.5808	36.5862	33.0539	-85.8869	-92.3279	37.1922	29.2658	-84.9233	-92.8213	37.8983	28.4648	-83.0834	-93.6292	38.128	28.2441	-82.7169	-93.9913	0.810162	0.389438	0.669571	0.270014	0.711785	0.177195	0.661743	0.140015	0.573407	0.21347	0.597433	0.211894	0.291073
MALL-Both-Both	MALL	Both	Both	UMON	Dec	1963	-88.7917	43.9695	1.5	1.5	0.25	104	-87.4375	38.3973	-87.7483	37.6964	-87.8591	37.2136	-87.755	37.0196	42.6229	29.9382	-81.2212	-91.8831	42.8116	29.1854	-81.0191	-92.6203	43.1391	28.7223	-80.7628	-93.3135	43.4001	28.4591	-80.577	-93.751	2.71341	1.30431	1.68764	0.680563	1.11158	0.276721	1.05326	0.222855	0.355442	0.213246	0.362593	0.226384	0.433814
MALL-Both-Both	MALL	Both	Both	UMON	Dec	1964	-88.9407	43.9291	1.5	1.5	0.25	187	-89.6203	36.4156	-88.1402	38.0928	-88.2086	37.4607	-88.214	37.1326	40.4946	33.8872	-83.2911	-91.8769	42.6015	32.9543	-81.9637	-92.6439	43.4209	29.0309	-81.2791	-93.3974	43.7552	28.5828	-80.9815	-93.9155	0.820344	0.394333	1.29824	0.523531	1.16228	0.289344	1.12055	0.237092	0.681293	0.146261	0.726959	0.133631	0.3289
MALL-Both-Both	MALL	Both	Both	UMON	Dec	1965	-89.0713	44.6314	1.5	1.5	0.25	111	-87.3032	40.4532	-87.7485	40.0439	-88.5993	38.3633	-88.731	37.972	44.3136	34.1582	-81.3346	-92.4805	44.646	33.277	-81.1129	-92.8143	45.5725	28.7741	-80.3564	-93.8189	45.8367	28.3312	-80.1178	-94.5305	2.42841	1.16732	1.45578	0.587064	1.50297	0.374155	1.44011	0.304707	0.307558	0.228886	0.296455	0.251446	0.365142
MALL-Both-Both	MALL	Both	Both	UMON	Dec	1966	-87.932	44.2423	1.5	1.5	0.25	217	-87.0742	39.5892	-87.3356	39.1274	-87.5735	38.1301	-87.7282	37.745	43.0584	34.6631	-81.9243	-90.9938	43.5348	33.2344	-81.3449	-92.0203	44.1795	29.6058	-80.5695	-93.0729	44.3579	29.0177	-80.3544	-93.8522	2.05547	0.988045	1.52901	0.616592	1.27009	0.316182	1.1624	0.245946	0.362849	0.257436	0.361582	0.2633	0.3782
MALL-Both-Both	MALL	Both	Both	UMON	Dec	1967	-87.339	44.4186	1.5	1.5	0.25	176	-89.0765	38.9471	-88.9729	38.2833	-88.9728	37.2542	-88.7626	36.8325	42.6862	34.3787	-86.1705	-91.5775	43.3678	32.6711	-85.1046	-92.6781	43.7371	29.3268	-82.4248	-93.3552	43.9789	28.7839	-81.5038	-98.9378	1.63636	0.786584	1.40615	0.56705	1.03612	0.257937	1.04631	0.221384	0.425305	0.230375	0.414097	0.250402	0.394853
MALL-Both-Both	MALL	Both	Both	UMON	Dec	1968	-86.4422	44.1275	1.5	1.5	0.25	170	-90.0155	36.5566	-89.5513	36.6879	-89.3102	36.5562	-89.2687	36.4003	42.6246	32.2908	-86.7575	-92.6891	43.2689	31.2936	-85.4371	-93.1267	43.9259	29.0376	-84.4459	-93.8319	44.2679	28.5179	-83.8626	-94.35	1.40803	0.676827	1.12829	0.455	1.05687	0.263101	1.04418	0.220934	0.485658	0.166519	0.521818	0.162355	0.369262
MALL-Both-Both	MALL	Both	Both	UMON	Dec	1969	-87.3059	44.1811	1.5	1.5	0.25	167	-90.5087	34.4541	-89.677	34.6143	-89.276	35.0492	-89.2269	35.3822	36.7298	32.0234	-88.3231	-92.6435	41.8246	30.6411	-85.2721	-93.0574	42.664	29.2566	-84.2144	-96.3604	43.0353	28.7589	-83.4079	-96.9706	0.876806	0.421473	0.800692	0.322889	0.706394	0.175853	0.782284	0.16552	0.575477	0.222677	0.606128	0.226832	0.313373
MALL-Both-Both	MALL	Both	Both	UMON	Dec	1970	-87.0342	44.1876	1.5	1.5	0.25	278	-88.4829	37.9681	-88.1867	38.0852	-87.9692	37.6491	-88.0804	37.0463	42.1892	33.3963	-82.091	-91.7807	42.7442	32.5347	-81.4088	-92.4163	43.4647	29.3581	-80.4696	-93.2474	43.9887	28.2754	-79.771	-94.2321	1.03635	0.498164	1.03187	0.416115	1.16612	0.2903	1.31254	0.277715	0.608967	0.181333	0.618771	0.179388	0.345781
MALL-Both-Both	MALL	Both	Both	UMON	Dec	1971	-85.4035	44.1637	1.5	1.5	0.25	253	-87.3692	37.7512	-87.9463	37.7974	-87.9026	37.2799	-87.8247	37.0321	42.7465	32.8041	-81.0654	-92.1173	43.1712	30.6578	-80.5274	-92.683	43.6774	29.166	-79.8833	-93.702	43.9205	28.7123	-79.5771	-94.1389	1.29817	0.624019	1.33029	0.536457	1.25608	0.312695	1.21198	0.256438	0.529939	0.182984	0.542349	0.187046	0.368447
MALL-Both-Both	MALL	Both	Both	UMON	Dec	1972	-84.8539	43.8185	1.5	1.5	0.25	292	-86.9933	38.3334	-87.0035	38.3576	-87.2324	37.7397	-87.3926	37.4197	42.6287	33.7615	-81.4372	-91.38	42.8586	33.1083	-81.1653	-91.7622	43.3074	29.5687	-80.6279	-92.4957	43.5145	28.9903	-80.3799	-92.8503	2.09345	1.00631	1.3066	0.526903	1.02967	0.256331	0.974186	0.206124	0.391708	0.228843	0.417494	0.22904	0.405697
MALL-Both-Both	MALL	Both	Both	UMON	Dec	1973	-84.5762	43.8342	1.5	1.5	0.25	303	-89.3328	37.3261	-88.5525	37.6329	-88.1293	37.3491	-88.0574	37.0276	41.8912	33.1229	-82.5839	-91.994	42.5166	32.002	-81.6816	-92.5463	43.0511	29.1885	-81.0464	-93.0524	43.5403	28.3678	-80.4725	-93.5325	1.34403	0.646063	1.1779	0.475003	1.05413	0.26242	1.14089	0.241396	0.574578	0.172037	0.605281	0.163013	0.415901
MALL-Both-Both	MALL	Both	Both	UMON	Dec	1974	-85.4464	44.0082	1.5	1.5	0.25	224	-89.5575	35.9368	-89.5339	37.4077	-89.1905	37.3062	-89.1238	37.1725	38.6375	33.0086	-86.9682	-91.9084	43.4735	31.6983	-85.2504	-92.7638	44.3814	29.8853	-83.5199	-93.6177	44.6497	29.2856	-82.795	-93.8831	0.883007	0.424454	1.24781	0.503196	1.12496	0.280052	1.05417	0.223046	0.70358	0.157301	0.726644	0.150413	0.36148
MALL-Both-Both	MALL	Both	Both	UMON	Dec	1975	-85.93	44.2752	1.5	1.5	0.25	212	-89.705	35.4446	-88.955	36.1645	-88.2355	36.7842	-88.1311	36.7684	37.9628	32.5755	-87.4169	-91.7845	41.7437	31.1829	-81.736	-92.7667	42.6427	29.8719	-80.736	-93.5023	43.0873	29.1272	-80.2132	-94.0694	0.74263	0.356976	0.95027	0.383209	0.974939	0.242705	1.03476	0.218941	0.749939	0.166721	0.768223	0.158793	0.342645
MALL-Both-Both	MALL	Both	Both	UMON	Dec	1976	-85.2975	43.9898	1.5	1.5	0.25	221	-89.5043	35.0418	-89.1889	34.927	-88.3584	35.9594	-88.2484	36.09	37.9921	31.5743	-86.2304	-92.288	40.5886	29.47	-81.7964	-93.0781	42.0432	28.8275	-81.0028	-93.7109	42.4088	28.5618	-80.7164	-93.9982	1.35725	0.652417	1.15614	0.466228	1.02225	0.254482	0.964403	0.204054	0.520057	0.173134	0.559855	0.172068	0.380773
MALL-Both-Both	MALL	Both	Both	UMON	Dec	1977	-85.6743	43.9271	1.5	1.5	0.25	240	-90.1359	35.9317	-89.7698	36.3703	-89.4495	35.7377	-89.2801	35.6211	41.8009	32.7459	-88.3757	-92.0024	42.6545	30.9792	-86.1734	-92.7283	43.3773	28.8245	-83.8087	-93.4636	43.7767	28.2368	-82.577	-94.266	0.757854	0.364294	0.978733	0.394687	0.968345	0.241064	1.03069	0.218078	0.722169	0.147484	0.743191	0.144084	0.34191
MALL-Both-Both	MALL	Both	Both	UMON	Dec	1978	-85.7333	43.9528	1.5	1.5	0.25	249	-89.4373	36.7394	-88.7969	37.9139	-88.9789	37.8293	-89.0783	37.6227	41.4058	33.8414	-87.002	-91.8522	42.5335	32.7537	-82.0015	-96.2811	43.2858	29.5798	-81.1704	-97.5966	43.4841	29.0901	-80.9685	-97.8246	0.732634	0.352171	1.03844	0.418765	1.10168	0.274257	1.03163	0.218278	0.712028	0.156923	0.725449	0.153471	0.300263
MALL-Both-Both	MALL	Both	Both	UMON	Dec	1979	-85.4949	43.9562	1.5	1.5	0.25	198	-90.0421	34.8102	-89.8156	35.5985	-88.9745	36.188	-88.6079	36.3778	40.3317	31.7342	-87.54	-92.2072	41.6733	29.5367	-82.6486	-92.7479	42.5229	28.7486	-81.4129	-93.3996	42.9647	28.3222	-80.8576	-93.8496	0.971466	0.466976	1.10687	0.446359	0.971019	0.24173	1.02832	0.217577	0.627402	0.184194	0.644995	0.189758	0.335271
MALL-Both-Both	MALL	Both	Both	UMON	Dec	1980	-85.9	43.9944	1.5	1.5	0.25	210	-90.4615	34.4567	-89.7767	35.6893	-89.0987	36.5433	-89.0495	36.9152	40.9707	31.5748	-87.7772	-92.8083	42.4217	29.7749	-81.6533	-93.3246	49.0848	28.6273	-80.8533	-100.585	49.5934	28.2511	-80.5382	-101.093	1.06676	0.512782	1.05518	0.425516	1.18035	0.293842	1.22745	0.259711	0.517454	0.191561	0.547508	0.209404	0.300228
MALL-Both-Both	MALL	Both	Both	UMON	Dec	1981	-86.1838	44.1739	1.5	1.5	0.25	219	-89.9621	36.3989	-89.5305	36.2791	-88.6115	36.5906	-88.4988	36.5275	41.6137	31.2197	-87.5995	-92.0831	42.3089	29.3358	-81.5212	-93.0769	43.1358	28.376	-80.3194	-94.136	43.5424	27.9275	-79.7219	-94.7648	1.08776	0.522878	1.14732	0.462671	1.22466	0.304873	1.29219	0.273408	0.608015	0.129724	0.621735	0.128579	0.337391
MALL-Both-Both	MALL	Both	Both	UMON	Dec	1982	-85.4917	43.9554	1.5	1.5	0.25	202	-89.5508	37.3591	-89.168	37.388	-88.2589	37.7308	-88.1581	37.6785	42.9292	33.0542	-87.0171	-91.8421	43.1965	32.6092	-82.085	-92.1922	43.8462	29.1732	-80.1669	-94.5485	44.0154	28.7528	-79.8417	-95.2518	1.39101	0.668649	0.959228	0.386821	1.14721	0.285592	1.11095	0.235061	0.531652	0.131181	0.556019	0.130002	0.387693
MALL-Both-Both	MALL	Both	Both	UMON	Dec	1983	-85.8932	44.0434	1.5	1.5	0.25	284	-89.133	36.1094	-89.1119	36.479	-88.6231	36.4875	-88.3755	36.6021	39.3428	32.8769	-86.3872	-91.8379	41.6699	31.5858	-85.5027	-92.4224	42.4327	28.9509	-81.6121	-92.9777	42.7254	28.5349	-81.2016	-93.2782	1.24375	0.597863	1.04359	0.420841	0.958025	0.238495	0.962949	0.203746	0.562412	0.16021	0.602554	0.158578	0.406726
MALL-Both-Both	MALL	Both	Both	UMON	Dec	1984	-86.1104	44.3143	1.5	1.5	0.25	197	-89.7435	35.6715	-89.6242	35.3774	-89.0605	35.491	-88.8504	35.9212	39.2589	30.0279	-86.9846	-92.5265	41.3875	29.2253	-85.6108	-92.7596	42.6008	28.1962	-81.5923	-93.4757	42.8277	27.9785	-81.074	-97.1507	1.37495	0.660925	1.01208	0.408134	1.10896	0.27607	1.09212	0.231076	0.532148	0.140858	0.588525	0.133528	0.393091
MALL-Both-Both	MALL	Both	Both	UMON	Dec	1985	-85.4138	44.1784	1.5	1.5	0.25	177	-89.9369	37.8021	-89.5735	37.3419	-88.6622	37.1483	-88.3997	37.1048	42.4303	32.3709	-86.5486	-92.3884	42.9491	29.6845	-80.7641	-92.9964	43.4111	28.5801	-79.7846	-93.7127	43.6038	28.2711	-79.4862	-94.0392	2.00601	0.964272	1.50936	0.608668	1.26581	0.315117	1.20197	0.25432	0.414665	0.13447	0.426513	0.145566	0.432086
MALL-Both-Both	MALL	Both	Both	UMON	Dec	1986	-85.6801	44.2308	1.5	1.5	0.25	174	-88.6915	38.8826	-88.515	38.0307	-88.3213	37.3609	-88.1078	37.1273	43.0379	32.7538	-80.3699	-92.3541	43.2759	29.5111	-79.8153	-92.8045	43.6539	28.4764	-79.1782	-93.3996	44.1083	27.7183	-78.5435	-94.0374	1.60895	0.773408	1.23414	0.497684	1.06366	0.264792	1.24764	0.263982	0.381473	0.174757	0.369423	0.22105	0.317494
MALL-Both-Both	MALL	Both	Both	UMON	Dec	1987	-85.2565	44.0651	1.5	1.5	0.25	155	-87.7241	36.7813	-87.3566	36.8128	-87.664	36.326	-87.5937	36.2961	42.0343	33.4754	-81.179	-91.9817	42.4736	32.8662	-80.5728	-92.4123	43.0898	28.8872	-79.7253	-93.3347	43.336	28.5333	-79.4049	-93.7758	0.993028	0.47734	0.867763	0.349937	0.999144	0.248731	1.03928	0.219896	0.57246	0.150072	0.589185	0.147334	0.301215
MALL-Both-Both	MALL	Both	Both	UMON	Dec	1988	-86.6718	44.5235	1.5	1.5	0.25	209	-89.4995	35.6776	-89.5555	35.2002	-89.2525	35.3248	-88.966	35.5259	37.9179	33.4049	-86.7689	-92.1304	38.9818	29.4001	-85.6613	-92.632	41.7785	28.6106	-83.3058	-93.3644	42.5575	28.0536	-82.4025	-94.0017	0.908655	0.436783	0.748899	0.302004	0.802724	0.199833	0.962454	0.203641	0.664923	0.148628	0.694546	0.142096	0.351837
MALL-Both-Both	MALL	Both	Both	UMON	Dec	1989	-86.425	44.73	1.5	1.5	0.25	200	-89.7458	34.7427	-89.5807	34.4766	-89.0298	35.0112	-88.7513	35.2181	37.0068	31.973	-86.5888	-92.309	37.7335	30.1203	-85.0362	-92.7922	40.2749	29.3176	-82.7661	-93.2689	40.5055	29.0889	-82.4432	-93.4636	0.990311	0.476034	0.832246	0.335614	0.739893	0.184192	0.708159	0.149836	0.561691	0.207809	0.589391	0.210431	0.329657
MALL-Both-Both	MALL	Both	Both	UMON	Dec	1990	-86.5352	44.4496	1.5	1.5	0.25	187	-89.5861	35.8264	-89.3284	35.8292	-89.141	35.7389	-89.0108	35.6772	38.2238	33.2064	-86.7121	-92.2665	39.0925	32.1933	-85.36	-92.9108	41.8746	29.2615	-83.4586	-93.8355	42.5199	28.5572	-82.6783	-94.3959	1.00971	0.485361	0.811371	0.327196	0.852555	0.212239	0.920509	0.194766	0.632494	0.145507	0.679634	0.13558	0.414054
MALL-Both-Both	MALL	Both	Both	UMON	Dec	1991	-85.9942	44.704	1.5	1.5	0.25	286	-90.2767	35.5773	-89.7274	35.7754	-88.7153	36.4972	-88.2487	36.6776	37.6548	33.4178	-88.0042	-92.4016	39.0813	32.4756	-86.3081	-93.0501	43.7432	29.3748	-81.4032	-93.6719	44.1675	28.7006	-80.9804	-93.933	0.717758	0.34502	0.725218	0.292454	0.851029	0.211859	0.936515	0.198153	0.716271	0.128391	0.741347	0.126822	0.364176
MALL-Both-Both	MALL	Both	Both	UMON	Dec	1992	-86.1926	44.809	1.5	1.5	0.25	212	-90.4574	34.6565	-90.0296	34.5322	-89.2601	34.8062	-89.0047	35.041	36.8047	32.0688	-87.9894	-92.4188	38.1679	29.9514	-85.8321	-93.1637	41.365	28.6368	-83.9602	-93.7798	42.0844	28.3056	-83.3737	-94.0083	0.72797	0.349929	0.846781	0.341476	0.833492	0.207493	0.821129	0.173739	0.674129	0.207906	0.689353	0.209447	0.318044
MALL-Both-Both	MALL	Both	Both	UMON	Dec	1993	-86.2467	45.241	1.5	1.5	0.25	203	-89.99	35.1987	-89.5323	35.4122	-88.9926	35.5132	-88.6551	35.67	37.3318	33.0628	-87.905	-91.9541	38.9343	31.8529	-85.9691	-92.6842	42.019	28.996	-83.4231	-93.3714	42.347	28.6781	-82.6641	-93.5464	0.610317	0.293374	0.699514	0.282088	0.790206	0.196717	0.766402	0.16216	0.798426	0.176266	0.809779	0.173426	0.333005
MALL-Both-Both	MALL	Both	Both	UMON	Dec	1994	-86.6107	44.9832	1.5	1.5	0.25	213	-90.3148	34.8844	-89.4025	35.7942	-88.3573	37.0577	-88.2573	36.982	37.1111	32.5326	-88.1862	-92.3826	41.7901	31.1974	-82.0844	-93.1295	42.8766	29.8584	-80.723	-94.037	43.413	29.0682	-80.0184	-95.0254	0.805394	0.387146	0.887654	0.357958	1.06274	0.264563	1.14388	0.242029	0.659757	0.194219	0.695183	0.193474	0.347637
MALL-Both-Both	MALL	Both	Both	UMON	Dec	1995	-85.9199	44.8469	1.5	1.5	0.25	308	-87.1656	39.1291	-87.3479	38.7162	-87.3839	38.235	-87.5168	37.954	44.1523	32.5712	-81.7316	-92.121	44.4729	31.7871	-81.3423	-92.5688	44.8955	30.0537	-80.8411	-93.1281	45.1749	29.2141	-80.5049	-93.5232	1.9168	0.921391	1.32097	0.532701	1.12108	0.279087	1.09795	0.23231	0.357964	0.118916	0.33419	0.127709	0.348343
MALL-Both-Both	MALL	Both	Both	UMON	Dec	1996	-85.8754	44.8734	1.5	1.5	0.25	412	-88.0145	37.2229	-87.6137	37.4201	-87.6725	37.1808	-87.8103	36.9504	42.1699	33.7214	-81.7508	-91.87	42.8013	32.7808	-81.1069	-92.6173	43.4399	29.5076	-80.439	-93.4291	43.7047	28.8177	-80.1575	-93.7946	0.958745	0.460861	0.942757	0.380179	0.99255	0.247089	1.00626	0.212911	0.639827	0.159183	0.667061	0.151312	0.377637
MALL-Both-Both	MALL	Both	Both	UMON	Dec	1997	-85.5538	44.6152	1.5	1.5	0.25	434	-87.6165	39.9912	-87.8831	40.0693	-87.8851	39.7925	-88.1095	39.6307	48.045	33.3186	-81.7034	-95.211	48.8087	32.5748	-81.284	-95.9753	49.4034	31.4415	-80.7724	-96.5701	49.7763	29.6651	-80.406	-96.9429	1.97684	0.95025	1.68023	0.677575	1.33842	0.333192	1.34982	0.285602	0.368724	0.120283	0.383227	0.125931	0.337348
MALL-Both-Both	MALL	Both	Both	UMON	Dec	1998	-85.9827	44.9948	1.5	1.5	0.25	510	-87.3961	40.1058	-87.5381	39.6369	-87.8055	38.7889	-88.0283	38.4729	44.4128	34.0321	-81.4798	-91.576	45.1139	32.796	-81.0418	-92.4545	46.0771	29.8828	-80.3816	-93.6019	46.4301	28.9516	-80.1067	-94.6006	2.2959	1.10362	1.76873	0.713262	1.54797	0.385359	1.50105	0.317601	0.335063	0.149887	0.339336	0.152741	0.361014
MALL-Both-Both	MALL	Both	Both	UMON	Dec	1999	-86.5905	44.8791	1.5	1.5	0.25	532	-88.1905	38.6244	-87.8782	39.0016	-87.6348	38.5342	-87.7486	37.9986	43.2916	33.4779	-81.8991	-92.0873	43.9506	32.698	-81.3592	-92.5799	45.0252	30.794	-80.4391	-93.4421	45.6459	29.1679	-79.8394	-94.0138	1.27459	0.612683	1.22622	0.494488	1.2143	0.302294	1.32857	0.281107	0.506635	0.150512	0.529445	0.144736	0.349156
MALL-Both-Both	MALL	Both	Both	UMON	Dec	2000	-86.6019	44.8231	1.5	1.5	0.25	731	-88.7319	35.4941	-88.0262	36.7579	-87.6718	37.3512	-87.6389	37.3485	38.259	32.4652	-85.0671	-92.0163	43.6181	30.1681	-81.7513	-92.5232	44.1126	29.3912	-81.2547	-93.1644	44.4833	28.9276	-80.8581	-93.6027	1.46546	0.704435	1.29581	0.522551	1.0468	0.260596	1.03869	0.219772	0.47738	0.139742	0.524206	0.143004	0.370814
MALL-Both-Both	MALL	Both	Both	UMON	Dec	2001	-86.5006	44.8915	1.5	1.5	0.25	422	-86.5194	39.7854	-86.9414	39.6248	-87.1507	39.2502	-87.1538	38.8491	43.8609	34.5387	-81.7254	-91.1208	44.1067	34.0858	-81.4494	-91.5746	44.8375	32.837	-80.5992	-92.699	45.3797	31.3774	-79.9064	-93.4664	1.51328	0.727421	1.06063	0.427715	0.990425	0.24656	1.14538	0.242345	0.372924	0.167371	0.357909	0.172836	0.308978
MALL-Both-Both	MALL	Both	Both	UMON	Dec	2002	-86.3352	44.7845	1.5	1.5	0.25	499	-87.5193	39.0259	-87.2434	39.5536	-87.1742	39.3007	-87.2918	38.9999	43.5433	34.3534	-82.3181	-91.2013	44.2749	33.7451	-81.749	-91.682	45.2546	32.4594	-80.7412	-92.673	45.8922	31.1081	-79.983	-93.5432	1.34974	0.64881	1.18078	0.476164	1.10573	0.275265	1.19722	0.253314	0.448313	0.171035	0.489602	0.168086	0.322731
MALL-Both-Both	MALL	Both	Both	UMON	Dec	2003	-86.2788	44.6292	1.5	1.5	0.25	411	-86.8602	40.1529	-87.1672	39.9181	-87.2953	39.4664	-87.4315	39.2613	44.0183	34.562	-81.5009	-91.2328	44.5141	33.9559	-81.1858	-91.739	45.6393	32.2811	-80.2389	-92.8997	46.0434	31.5216	-79.8429	-93.4906	1.60904	0.773454	1.22933	0.495743	1.27368	0.317074	1.25715	0.265994	0.388236	0.199965	0.382395	0.21048	0.318322
MALL-Both-Both	MALL	Both	Both	UMON	Dec	2004	-86.0402	44.5945	1.5	1.5	0.25	480	-87.732	39.0543	-87.3939	39.3674	-87.3243	39.2423	-87.4559	39.1451	44.5661	33.6939	-81.9656	-91.744	44.8517	33.2896	-81.5405	-92.0798	45.4237	32.4727	-80.7476	-92.7213	46.0759	31.3944	-79.8934	-93.4214	1.70064	0.817482	1.2989	0.523799	1.10583	0.275291	1.24959	0.264396	0.429384	0.156709	0.449337	0.149556	0.359262
MALL-Both-Both	MALL	Both	Both	UMON	Dec	2005	-85.3488	44.7929	1.5	1.5	0.25	304	-87.3759	40.4911	-87.2914	40.0176	-87.3359	39.5486	-87.4766	39.297	44.5781	33.6432	-81.8793	-91.8887	45.0362	33.1284	-81.4372	-92.3587	45.6893	32.2232	-80.7235	-93.0217	46.282	31.0395	-80.0465	-93.8082	1.90209	0.91432	1.45413	0.586399	1.22153	0.304092	1.31907	0.279096	0.317005	0.154437	0.314206	0.158383	0.284028
MALL-Both-Both	MALL	Both	Both	UMON	Dec	2006	-87.1267	44.8585	1.5	1.5	0.25	446	-86.1108	41.1857	-86.6624	40.7688	-87.138	40.2495	-87.4007	39.6978	45.1756	34.8523	-81.3131	-90.9586	45.4749	34.2929	-81.0782	-91.4767	46.3481	32.877	-80.3352	-92.6318	47.0491	30.0603	-79.6124	-93.4689	1.99882	0.960817	1.25604	0.506516	1.10571	0.275261	1.28218	0.271292	0.263358	0.155809	0.225957	0.158327	0.264822
[truncated: 3,673 more rows]
[truncated: 19 more columns]

## Sheet: Metadata
Label	Description
spp_age_sex	a label that indicates species, sex, and age; see below
[truncated: 68 more rows]
